# Supplementary material for: Functionally enriched epigenetic clocks reveal tissue-specific discordant aging patterns in individuals with cancer
Source: Commun Med (Lond). 2025 Apr 2;5:98. doi: 10.1038/s43856-025-00739-4 (PMC11965555; doi:10.1038/s43856-025-00739-4)
Supplement: Supplementary file 3 — Supplementary Data 1 [file 43856_2025_739_MOESM3_ESM.txt]

group	repository	celltype	accession	n_control	n_case	stage
OSK reprogramming	NCBI GEO	fibroblast	GSE54848	3	18	validation
current cancer	TCGA	bile duct	TCGA-CHOL	9	36	validation
current cancer	TCGA	bladder	TCGA-BLCA	21	418	validation
current cancer	TCGA	breast	TCGA-BRCA	97	792	validation
current cancer	EGA	breast	EGAS00001005070	14	28	validation
current cancer	EGA	cervical sample	EGAS00001005078	313	513	validation
current cancer	NCBI GEO	cervix	GSE211668	29	101	validation
current cancer	TCGA	cervix	TCGA-CESC	3	307	validation
current cancer	TCGA	endometrium	TCGA-UCEC	34	435	validation
current cancer	TCGA	kidney	TCGA-KIRC	160	324	validation
current cancer	TCGA	kidney	TCGA-KIRP	45	272	validation
current cancer	TCGA	liver	TCGA-LIHC	50	376	validation
current cancer	TCGA	lung	TCGA-LUAD	32	454	validation
current cancer	TCGA	lung	TCGA-LUSC	42	361	validation
current cancer	TCGA	lymphoid tissues	TCGA-COAD	38	310	validation
current cancer	TCGA	oesophagus	TCGA-ESCA	16	185	validation
current cancer	TCGA	oral region	TCGA-HNSC	50	527	validation
current cancer	NA	ovary	NA	6	0	validation
current cancer	TCGA	ovary	TCGA-OV	0	10	validation
current cancer	TCGA	pancreas	TCGA-PAAD	10	184	validation
current cancer	TCGA	prostate	TCGA-PRAD	50	502	validation
current cancer	TCGA	rectum	TCGA-READ	7	97	validation
current cancer	TCGA	thyroid	TCGA-THCA	56	507	validation
current cancer;surrogate tissue	EGA	blood sample	EGAS00001005055	208	102	validation
current cancer;surrogate tissue	EGA	buccal sample	EGAS00001005055	295	294	validation
current cancer;surrogate tissue	EGA	cervical sample	EGAS00001005033	0	41	discovery (age correlation, controls only)/validation
current cancer;surrogate tissue	EGA	cervical sample	EGAS00001005045	0	157	discovery (age correlation, controls only)/validation
current cancer;surrogate tissue	EGA	cervical sample	EGAS00001005055	1094	442	discovery (age correlation, controls only)/validation
future cancer;surrogate tissue	NA	cervical sample	NA	416	76	validation
future cancer;tissue at risk	EGA	cervical sample	EGAS00001005078	218	226	validation
mortality	NA	blood sample	NA	123	29	validation
mortality	NA	buccal sample	NA	685	100	validation
proliferation	NCBI GEO	skin, sacrum	GSE197512	6	3	discovery (proliferation assocation)/validation
response	NCBI GEO	breast	GSE184159	12	20	validation
risk-increasing exposure	EGA	buccal sample	EGAS00001005055	172	123	validation
risk-increasing exposure	EGA	cervical sample	EGAS00001005078	214	313	validation
risk-reducing exposure	EGA	breast	EGAS00001005055	20	20	validation
senescence	NCBI GEO	adult fibroblast	GSE131280	8	4	discovery (senescence association)/validation
senescence	NCBI GEO	fetal fibroblast	GSE112812	11	9	discovery (senescence association)/validation
senescence	NCBI GEO	fetal fibroblast	GSE112873	20	9	discovery (senescence association)/validation
senescence	NCBI GEO	fetal fibroblast	GSE91069	6	6	discovery (senescence association)/validation
senescence	NCBI GEO	human umbilical vein endothelial cells	GSE116375	0	4	discovery (senescence association)/validation
senescence	NCBI GEO	human umbilical vein endothelial cells	GSE82234	3	3	discovery (senescence association)/validation
senescence	NCBI GEO	mesenchymal stem cells	GSE116375	3	3	discovery (senescence association)/validation
proliferation	NCBI GEO	iliac vein	GSE197512	12	12	discovery (proliferation association)
proliferation	NCBI GEO	skin, arm	GSE197512	6	6	discovery (proliferation association)
mouse methylation	NCBI GEO	mammary gland	GSE236260	18	17	validation
mouse methylation	NCBI GEO	cervix	GSE236260	18	17	validation
mouse methylation	NCBI GEO	PBMCs	GSE236260	18	17	validation
