# Supplementary material for: Functionally enriched epigenetic clocks reveal tissue-specific discordant aging patterns in individuals with cancer
Source: Commun Med (Lond). 2025 Apr 2;5:98. doi: 10.1038/s43856-025-00739-4 (PMC11965555; doi:10.1038/s43856-025-00739-4)
Supplement: Supplementary file 4 — Supplementary Data 2 [file 43856_2025_739_MOESM4_ESM.xlsx]

## Sheet: Sheet1
Set	Description	Aging (all cells)	Aging (epithelial cells only)	Aging (immune cells only)	PCGT sites	Proliferation-associated CpGs	Proliferation-associated CpGs (age is correlated positively)	Proliferation-associated CpGs (age is correlated negatively)	Senescence-associated CpGs
AGE	CpG sites correlated with age in both epithelial and immune cells. Not associated with senescence, dysregulated proliferation, or PCGT methylation.	x			-		-	-	-
AGEepi	CpG sites correlated with age in epithelial cells only. Not associated with senescence, dysregulated proliferation, or PCGT methylation.		x		-		-	-	-
AGEimm	CpG sites correlated with age in immune cells only. Not associated with senescence, dysregulated proliferation, or PCGT methylation.			x	-		-	-	-
PCGTgen	CpG sites correlated with age in both epithelial and immune cells, overlapping with sites within 200 bp of polycomb group target gene transcription start site.	x			x
PCGTepi	CpG sites correlated with age in epithelial cells only, overlapping with sites within 200 bp of polycomb group target gene transcription start site.		x		x
PCGTimm	CpG sites correlated with age in immune cells only, overlapping with sites within 200 bp of polycomb group target gene transcription start site.			x	x
PCGTpure	CpG sites correlated with age in both epithelial and immune cells, overlapping with sites within 200 bp of polycomb group target gene transcription start site, omitting any CpGs also related with senescence or proliferation.	x			x		-	-	-
PCGTnonage	CpG sites not correlated with age in either epithelial or immune cells, overlapping with sites within 200 bp of polycomb group target gene transcription start site.	-			x
PROgen_pos	CpG sites correlated with age in both epithelial and immune cells, overlapping with sites associated with cellular proliferation (positively correlated).	x					x
PROepi_pos	CpG sites correlated with age in epithelial cells only, overlapping with sites associated with cellular proliferation (positively correlated).		x				x
PROimm_pos	CpG sites correlated with age in immune cells only, overlapping with sites associated with cellular proliferation (positively correlated).			x			x
PROpure_pos	CpG sites correlated with age in both epithelial and immune cells, overlapping with sites associated with cellular proliferation (positively correlated), omitting any CpGs also related with senescence or PCGTs.	x			-		x		-
PROnonage	CpG sites correlated with age in both epithelial and immune cells, overlapping with sites associated with cellular proliferation.	-				x
PROgen_neg	CpG sites correlated with age in both epithelial and immune cells, overlapping with sites associated with cellular proliferation (negatively correlated).	x						x
PROepi_neg	CpG sites correlated with age in epithelial cells only, overlapping with sites associated with cellular proliferation (negatively correlated).		x					x
PROimm_neg	CpG sites correlated with age in immune cells only, overlapping with sites associated with cellular proliferation (negatively correlated).			x				x
PROpure_neg	CpG sites correlated with age in both epithelial and immune cells, overlapping with sites associated with cellular proliferation (negatively correlated), omitting any CpGs also related with senescence or PCGTs.	x			-			x	-
SENgen	CpG sites correlated with age in both epithelial and immune cells, overlapping with sites associated with senescence.	x							x
SENepi	CpG sites correlated with age in epithelial cells only, overlapping with sites associated with senescence.		x						x
SENimm	CpG sites correlated with age in immune cells only, overlapping with sites associated with senescence.			x					x
SENpure	CpG sites correlated with age in both epithelial and immune cells, overlapping with sites associated with senescence, omitting any CpGs also related with proliferation or PCGTs.	x			-		-	-	x
SENnonage	CpG sites correlated with age in both epithelial and immune cells, overlapping with sites associated with senescence.	-							x
