# Supplementary material for: Functionally enriched epigenetic clocks reveal tissue-specific discordant aging patterns in individuals with cancer
Source: Commun Med (Lond). 2025 Apr 2;5:98. doi: 10.1038/s43856-025-00739-4 (PMC11965555; doi:10.1038/s43856-025-00739-4)
Supplement: Supplementary file 5 — Supplementary Data 3 [file 43856_2025_739_MOESM5_ESM.xlsx]

## Sheet: Sheet1
Group	Type	repository	Accession number(s)	Reference	N (Reference)	Comparison	N (Comparison)	N
Reprogramming, aging, and senescence	OSKM reprogramming	NCBI GEO	GSE54848	Adult donor fibroblasts	3	iPSCs/ESCs	3	6
Reprogramming, aging, and senescence	Senescence	NCBI GEO	GSE112812,GSE112873,GSE91069	Fetal fibroblasts	37	Oncogene-induced senescence in fetal fibroblasts	3	40
Reprogramming, aging, and senescence	Senescence	NCBI GEO	GSE131280	Adult donor fibroblasts	8	Replicative-induced senescence in adult donor fibroblasts	4	12
Reprogramming, aging, and senescence	Senescence	NCBI GEO	GSE116375,GSE82234	Human umbilical vein endothelial cells	3	Replicative-induced senescence in human umbilical vein endothelial cells	7	10
Reprogramming, aging, and senescence	Senescence	NCBI GEO	GSE112812,GSE112873,GSE91069	Fetal fibroblasts	37	Replicative-induced senescence in fetal fibroblasts	3	40
Reprogramming, aging, and senescence	Senescence	NCBI GEO	GSE116375	Mesenchymal stem cells	3	Replicative-induced senescence in mesenchymal stem cells	3	6
Reprogramming, aging, and senescence	Senescence	NCBI GEO	GSE112812,GSE112873,GSE91069	Fetal fibroblasts	37	Irradiation-induced senescence in fetal fibroblasts	18	55
Reprogramming, aging, and senescence	Proliferation	NCBI GEO	GSE184159	Fibroblasts from skin (sacrum) cultured under normal conditions	6	Fibroblasts from skin (sacrum) cultured under serum withdrawal (reduced proliferation)	3	9
Reprogramming, aging, and senescence	Normal aging	EGA	EGAS00001005055	Cervical samples from pre-menopausal women	588	Cervical samples from post-menopausal women	506	1094
Reprogramming, aging, and senescence	Normal aging	EGA	EGAS00001005055	Buccal samples from pre-menopausal women	144	Buccal samples from post-menopausal women	151	295
Reprogramming, aging, and senescence	Normal aging	EGA	EGAS00001005055	Blood samples from pre-menopausal women	75	Blood samples from post-menopausal women	133	208
Cancer	Current cancer	TCGA,NCBI GEO	TCGA-CESC,GSE211668	Normal cervical tissue	32	Cervical cancer tissue	408	440
Cancer	Current cancer	TCGA	TCGA-COAD	Normal lymphoid tissue	38	Lymphoid cancer tissue	310	348
Cancer	Current cancer	TCGA	TCGA-UCEC	Normal endometrial tissue	34	Endometrial cancer tissue	435	469
Cancer	Current cancer	TCGA	TCGA-HNSC	Normal oral tissue	50	Oral cancer tissue	527	577
Cancer	Current cancer	TCGA	TCGA-READ	Normal rectal tissue	7	Rectal cancer tissue	97	104
Cancer	Current cancer	TCGA	TCGA-BLCA	Normal bladder tissue	21	Bladder cancer tissue	418	439
Cancer	Current cancer	TCGA	TCGA-LIHC	Normal liver tissue	50	Liver cancer tissue	376	426
Cancer	Current cancer	TCGA	TCGA-LUAD,TCGA-LUSC	Normal lung tissue	74	Lung cancer tissue	815	889
Cancer	Current cancer	TCGA,EGA	TCGA-BRCA,EGAS00001005070	Normal breast tissue	111	Breast cancer tissue	806	917
Cancer	Current cancer	TCGA	TCGA-PAAD	Normal pancreas tissue	10	Pancreas cancer tissue	184	194
Cancer	Current cancer	TCGA	TCGA-PRAD	Normal prostate tissue	50	Prostate cancer tissue	502	552
Cancer	Current cancer	TCGA	TCGA-THCA	Normal thyroid tissue	56	ormal thyroid cancer tissue	507	563
Cancer	Current cancer	TCGA	TCGA-CHOL	Normal bile duct tissue	9	Bile duct cancer tissue	36	45
Cancer	Current cancer	TCGA	TCGA-ESCA	Normal oesophagus tissue	16	Oesophagus cancer tissue	185	201
Cancer	Current cancer	TCGA	TCGA-KIRP,TCGA-KIRC	Normal kidney tissue	205	Kidney cancer tissue	596	801
Cancer	Current cancer	TCGA,NA	TCGA-OV,NA	Normal ovary tissue	6	Ovarian cancer tissue	10	16
Cancer	Pre-cancer or adjacent	EGA	EGAS00001005078	Cervical samples from HPV+ women without cytological abnormalities	313	Cervical samples from women with CIN3+	257	570
Cancer	Pre-cancer or adjacent	EGA	EGAS00001005078	Cervical samples from HPV+ women without cytological abnormalities	313	Cervical samples from women with CIN2	90	403
Cancer	Pre-cancer or adjacent	EGA	EGAS00001005078	Cervical samples from HPV+ women without cytological abnormalities	313	Cervical samples from women with CIN1	166	479
Cancer	Pre-cancer or adjacent	EGA	EGAS00001005070	Normal breast tissue	14	Normal breast tissue adjacent to a breast cancer	14	28
Cancer	Future cancer	EGA	EGAS00001005078	Cervical samples from HPV+ women without any current or future cytological abnormalities	218	Matched cervical samples from HPV+ women who develop CIN3+ in the following 1-4 years	226	444
Cancer	Response to neo-adjuvant chemotherapy	NCBI GEO	GSE184159	Breast tissue from women who experienced a complete pathological response upon neo-adjucant chemotherapy	12	Breast tissue from women who experienced a no or only a partial pathological response upon neo-adjucant chemotherapy	20	32
Exposure	Risk-increasing exposure	EGA	EGAS00001005055	Buccal samples from never smokers	178	Buccal samples from current smokers	34	212
Exposure	Risk-increasing exposure	EGA	EGAS00001005055	Buccal sample from never smokers	178	Buccal samples from former smokers	95	273
Exposure	Risk-increasing exposure	EGA	EGAS00001005078	Cervical sample from HPV-negative women without any cytological abnormalities	214	Cervical sample from HPV-positive women without any cytological abnormalities	313	527
Exposure	Risk-reducing exposure	EGA	EGAS00001005055	Breast tissue sample from non-BRCA mutation carrier before 2 months of mifepristone treatment	9	Breast tissue sample from non-BRCA mutation carrier after 2 months of mifepristone treatment	9	18
Exposure	Risk-reducing exposure	EGA	EGAS00001005055	Breast tissue sample from BRCA mutation carrier before 2 months of mifepristone treatment	11	Breast tissue sample from BRCA mutation carrier after 2 months of mifepristone treatment	11	22
Surrogate tissue (cancer)	Surrogate tissue	EGA	EGAS00001005055	Buccal samples from woman without breast cancer	295	Buccal samples from women with breast cancer	294	589
Surrogate tissue (cancer)	Surrogate tissue	EGA	EGAS00001005055	Blood samples from women without breast cancer	208	Blood samples from women with breast cancer	102	310
Surrogate tissue (cancer)	Surrogate tissue	EGA	EGAS00001005055	Cervical samples from women without a cancer	1094	Cervical samples from women with breast cancer	442	1536
Surrogate tissue (cancer)	Surrogate tissue	EGA	EGAS00001005055,EGAS00001005033	Cervical samples from women without a cancer	1094	Cervical samples from women with endometrial cancer	41	1135
Surrogate tissue (cancer)	Surrogate tissue	EGA	EGAS00001005055,EGAS00001005045	Cervical samples from women without a cancer	1094	Cervical samples from women with ovarian cancer	157	1251
Mortality	Mortality	NA	NA	Buccal samples from women who did not die from any cause within 10 years	762	Buccal samples from women who died of any non-cancer cause within 10 years	13	775
Mortality	Mortality	NA	NA	Buccal samples from women who did not die from any cause within 10 years	762	Buccal samples from women who died of any cause within 10 years	23	785
Mortality	Mortality	NA	NA	Blood samples from women who did not die from any cause within 10 years	144	Blood samples from women who died of any cancer within 10 years	8	152
Mortality	Mortality	NA	NA	Blood samples from women who did not die from any cause within 10 years	144	Blood samples from women who died of any cause within 10 years	8	152
Mortality	Mortality	NA	NA	Buccal samples from women who did not die from any cause within 10 years	762	Buccal samples from women who died of any cancer within 10 years	10	772
