# Supplementary material for: Functionally enriched epigenetic clocks reveal tissue-specific discordant aging patterns in individuals with cancer
Source: Commun Med (Lond). 2025 Apr 2;5:98. doi: 10.1038/s43856-025-00739-4 (PMC11965555; doi:10.1038/s43856-025-00739-4)
Supplement: Supplementary file 6 — Supplementary Data 4 [file 43856_2025_739_MOESM6_ESM.csv]

Name	chr	pos	Relation_to_Island	UCSC_RefGene_Name	UCSC_RefGene_Group	hg	clock	weight_clock
cg05024939	chr4	113442251	N_Shore			hg19	AGE	1
cg07589899	chr2	62020677	OpenSea			hg19	AGE	1
cg15205547	chr7	23514347	Island			hg19	AGE	1
cg21620282	chr14	93389628	Island	CHGA;CHGA;CHGA;CHGA	5'UTR;5'UTR;1stExon;1stExon	hg19	AGE	1
cg22598432	chr2	163588764	OpenSea	KCNH7;KCNH7	Body;Body	hg19	AGE	-1
cg19802138	chr13	112722719	Island	SOX1	1stExon	hg19	AGE	1
cg07547549	chr20	44658225	Island	SLC12A5;SLC12A5	Body;Body	hg19	AGE	1
cg11344566	chr2	124782885	Island	CNTNAP5;CNTNAP5	5'UTR;1stExon	hg19	AGE	1
cg13327545	chr10	22623548	Island			hg19	AGE	1
cg25258740	chr12	75603230	Island	KCNC2;KCNC2;KCNC2;KCNC2;KCNC2;KCNC2;KCNC2;KCNC2;KCNC2;KCNC2;KCNC2;KCNC2	5'UTR;5'UTR;5'UTR;5'UTR;5'UTR;5'UTR;1stExon;1stExon;1stExon;1stExon;1stExon;1stExon	hg19	AGE	1
cg04200224	chr6	25652390	Island	SCGN	TSS200	hg19	AGE	1
cg19392831	chr10	120355756	Island	PRLHR	TSS1500	hg19	AGE	1
cg23449696	chr3	147125942	N_Shore	ZIC1	TSS1500	hg19	AGE	1
cg17508941	chr7	19183280	N_Shore			hg19	AGE	1
cg23077820	chr2	223154176	N_Shore	PAX3;PAX3;PAX3;PAX3;PAX3;PAX3	Body;Body;Body;Body;Body;Body	hg19	AGE	1
cg17152981	chr6	110299835	Island	GPR6	TSS1500	hg19	AGE	1
cg03005384	chr14	91818034	OpenSea	CCDC88C	Body	hg19	AGE	-1
cg07766263	chr3	170303045	Island	SLC7A14	5'UTR	hg19	AGE	1
cg13995073	chr19	54481594	Island	CACNG8	Body	hg19	AGE	1
cg16544169	chr8	23564717	Island	NKX2-6	TSS1500	hg19	AGE	1
cg02722188	chr4	55099058	Island	PDGFRA	5'UTR	hg19	AGE	1
cg26931862	chr12	54349169	Island	HOXC12	1stExon	hg19	AGE	1
cg19037350	chr5	140734648	N_Shore	PCDHGA4;PCDHGA4;PCDHGA2;PCDHGA1;PCDHGB1;PCDHGA3	TSS200;TSS200;Body;Body;Body;Body	hg19	AGE	1
cg05410198	chr3	186915302	N_Shelf	RTP1;RTP1	1stExon;5'UTR	hg19	AGE	1
cg14228146	chr2	119607395	Island			hg19	AGE	1
cg13524919	chr21	34396506	Island			hg19	AGE	1
cg25410668	chr1	28241577	S_Shore	RPA2	TSS1500	hg19	AGE	1
cg14781189	chr2	163695111	OpenSea	KCNH7;KCNH7;KCNH7;KCNH7	1stExon;5'UTR;1stExon;5'UTR	hg19	AGE	1
cg23115387	chr1	47882936	Island	FOXE3	1stExon	hg19	AGE	1
cg05934406	chr5	140807771	Island	PCDHGB8P;PCDHGA8;PCDHGB5;PCDHGA9;PCDHGB6;PCDHGA10;PCDHGB7;PCDHGA11;PCDHGA11;PCDHGA1;PCDHGA2;PCDHGA3;PCDHGB1;PCDHGA4;PCDHGB2;PCDHGA5;PCDHGB3;PCDHGA6;PCDHGA7;PCDHGB4	Body;Body;Body;Body;Body;Body;Body;Body;Body;Body;Body;Body;Body;Body;Body;Body;Body;Body;Body;Body	hg19	AGE	1
cg24911113	chr19	23185714	Island			hg19	AGE	1
cg03574723	chr10	125425994	Island	GPR26	1stExon	hg19	AGE	1
cg18335796	chr8	91094472	OpenSea	CALB1	Body	hg19	AGE	1
cg21657577	chr19	52956622	N_Shore	ZNF578	TSS1500	hg19	AGE	1
cg17357286	chr1	210111531	Island	SYT14;SYT14;SYT14;SYT14;SYT14;SYT14;SYT14;SYT14;SYT14;SYT14;SYT14	5'UTR;5'UTR;5'UTR;5'UTR;1stExon;1stExon;1stExon;1stExon;1stExon;5'UTR;Body	hg19	AGE	1
cg01908954	chr15	51973764	Island	SCG3;SCG3;SCG3;SCG3	5'UTR;1stExon;5'UTR;1stExon	hg19	AGE	1
cg18770350	chr1	236849966	Island	ACTN2;ACTN2	1stExon;5'UTR	hg19	AGE	1
cg07203423	chr2	74743009	Island	TLX2	Body	hg19	AGE	1
cg11220950	chr16	2042693	Island	SYNGR3	Body	hg19	AGE	1
cg04472859	chr6	119789081	OpenSea	LOC285762	Body	hg19	AGE	-1
cg19416570	chr19	58715677	Island	ZNF274;ZNF274;ZNF274	Body;Body;5'UTR	hg19	AGE	1
cg15504461	chr3	147140880	N_Shore			hg19	AGE	1
cg11563680	chr6	100917397	Island			hg19	AGE	1
cg23536681	chr4	380267	Island			hg19	AGE	1
cg04105760	chr2	175199722	Island	SP9	TSS200	hg19	AGE	1
cg05937737	chr3	170303540	Island	SLC7A14	5'UTR	hg19	AGE	1
cg03583264	chr5	161495004	OpenSea	GABRG2;GABRG2;GABRG2;GABRG2;GABRG2;GABRG2	5'UTR;5'UTR;5'UTR;1stExon;1stExon;1stExon	hg19	AGE	1
cg16768018	chr3	147108843	Island	ZIC4;ZIC4;ZIC4;ZIC4;ZIC4	Body;Body;Body;Body;Body	hg19	AGE	1
cg05371578	chr3	147128157	Island	ZIC1	1stExon	hg19	AGE	1
cg04467618	chr6	134210946	Island	TCF21;TCF21	1stExon;1stExon	hg19	AGE	1
cg24624901	chr7	19184273	Island			hg19	AGE	1
cg08234504	chr5	139013317	N_Shelf			hg19	AGE	-1
cg25124276	chr10	25464008	Island	LOC100128811;GPR158	Body;TSS1500	hg19	AGE	1
cg04228468	chr3	164913627	OpenSea	SLITRK3	5'UTR	hg19	AGE	1
cg18343437	chr8	142528415	Island			hg19	AGE	1
cg12448933	chr17	72667378	Island	RAB37;RAB37	5'UTR;1stExon	hg19	AGE	1
cg23798387	chr17	26972805	S_Shore	KIAA0100	TSS1500	hg19	AGE	-1
cg13826452	chr6	26758395	OpenSea			hg19	AGE	1
cg02501779	chr20	54579355	Island	CBLN4;CBLN4	5'UTR;1stExon	hg19	AGE	1
cg17275781	chr14	103740085	Island			hg19	AGE	1
cg07553761	chr3	160167977	Island	TRIM59	TSS1500	hg19	AGE	1
cg25547580	chr18	55103734	Island	ONECUT2	1stExon	hg19	AGE	1
cg05057720	chr14	38724675	Island	CLEC14A	1stExon	hg19	AGE	1
cg22162281	chr2	207139197	N_Shore	ZDBF2	TSS1500	hg19	AGE	1
cg10486098	chr1	147826960	S_Shore			hg19	AGE	1
cg23746497	chr6	105388668	Island			hg19	AGE	1
cg19922137	chr1	210111561	Island	SYT14;SYT14;SYT14;SYT14;SYT14;SYT14;SYT14;SYT14;SYT14;SYT14	1stExon;5'UTR;1stExon;Body;Body;5'UTR;5'UTR;1stExon;5'UTR;1stExon	hg19	AGE	1
cg08541518	chr6	69942892	OpenSea	BAI3	Body	hg19	AGE	1
cg21567958	chr14	104376199	OpenSea			hg19	AGE	-1
cg03614193	chr18	55021542	Island	ST8SIA3	Body	hg19	AGE	1
cg13206721	chr10	25463350	N_Shore	GPR158;GPR158-AS1	TSS1500;Body	hg19	AGE	1
cg21376204	chr19	3869084	Island	ZFR2;ZFR2;ZFR2;MIR1268A	TSS200;TSS200;TSS200;Body	hg19	AGE	1
cg17283453	chr19	9473880	Island	ZNF177	5'UTR	hg19	AGE	1
cg18358723	chr5	87955618	N_Shore	LOC645323	Body	hg19	AGE	1
cg07934780	chr7	8474700	Island	NXPH1	5'UTR	hg19	AGE	1
cg01106338	chr18	44790514	Island			hg19	AGE	1
cg03925294	chr4	6247629	Island			hg19	AGE	1
cg19061171	chr3	68982034	Island	FAM19A4;FAM19A4	TSS1500;TSS1500	hg19	AGE	1
cg14754787	chr17	35299600	Island	LHX1	Body	hg19	AGE	1
cg13369611	chr9	79634544	Island	FOXB2	TSS200	hg19	AGE	1
cg14685796	chr5	50265660	Island			hg19	AGE	1
cg04061117	chr3	9594385	N_Shore	LHFPL4	5'UTR	hg19	AGE	1
cg09727935	chr6	105388471	Island	LINC00577	TSS200	hg19	AGE	1
cg24199834	chr4	147560126	Island	POU4F2;POU4F2	1stExon;5'UTR	hg19	AGE	1
cg10552807	chr1	66258049	N_Shore	PDE4B;PDE4B;PDE4B	TSS1500;TSS200;TSS200	hg19	AGE	1
cg09017434	chr5	16179660	Island	MARCH11	1stExon	hg19	AGE	1
cg20499290	chr10	38015579	OpenSea			hg19	AGE	1
cg02143559	chr3	147138968	Island	LOC440982	TSS200	hg19	AGE	1
cg02036261	chr14	57276057	Island	OTX2	5'UTR	hg19	AGE	1
cg19885761	chr5	175223646	Island	CPLX2;CPLX2	5'UTR;1stExon	hg19	AGE	1
cg22995692	chr5	141263164	Island			hg19	AGE	1
cg18823880	chr3	184038427	OpenSea	EIF4G1;EIF4G1;EIF4G1;EIF4G1;EIF4G1;EIF4G1;EIF4G1;EIF4G1;EIF4G1;EIF4G1;EIF4G1;EIF4G1;EIF4G1;EIF4G1;EIF4G1;EIF4G1	5'UTR;1stExon;ExonBnd;ExonBnd;ExonBnd;ExonBnd;ExonBnd;ExonBnd;ExonBnd;Body;Body;Body;Body;Body;Body;Body	hg19	AGE	-1
cg20939084	chr3	147109784	Island	ZIC4;ZIC4;ZIC4;ZIC4;ZIC4	Body;Body;Body;Body;Body	hg19	AGE	1
cg18235050	chr12	126676048	Island			hg19	AGE	1
cg03099208	chr7	8474544	Island	NXPH1	5'UTR	hg19	AGE	1
cg02745847	chr17	47075880	Island	IGF2BP1;IGF2BP1	Body;Body	hg19	AGE	1
cg06638433	chr17	47075175	Island	IGF2BP1;IGF2BP1	1stExon;1stExon	hg19	AGE	1
cg01942962	chr4	158143439	Island	GRIA2;GRIA2;GRIA2	Body;Body;Body	hg19	AGE	1
cg03730428	chr11	32009004	Island			hg19	AGE	1
cg08523865	chr2	124782253	Island	CNTNAP5	TSS1500	hg19	AGE	1
cg01408508	chr20	26188639	Island			hg19	AGE	1
cg11071401	chr17	48637194	Island	CACNA1G;CACNA1G;CACNA1G;CACNA1G;CACNA1G;CACNA1G;CACNA1G;CACNA1G;CACNA1G;CACNA1G;CACNA1G;CACNA1G;CACNA1G;CACNA1G;CACNA1G	TSS1500;TSS1500;TSS1500;TSS1500;TSS1500;TSS1500;TSS1500;TSS1500;TSS1500;TSS1500;TSS1500;TSS1500;TSS1500;TSS1500;TSS1500	hg19	AGE	1
cg03817667	chr7	54609953	Island	VSTM2A	TSS200	hg19	AGE	1
cg06594404	chr4	380396	Island			hg19	AGE	1
cg27316886	chr12	3600106	Island	PRMT8	TSS1500	hg19	AGE	1
cg05221167	chr19	9609397	S_Shore	ZNF560	TSS200	hg19	AGE	1
cg14770827	chr19	1775275	Island	ONECUT3	Body	hg19	AGE	1
cg19099050	chr3	9594382	N_Shore	LHFPL4	5'UTR	hg19	AGE	1
cg13347071	chr2	210636748	Island	UNC80;UNC80;UNC80;UNC80	1stExon;5'UTR;1stExon;5'UTR	hg19	AGE	1
cg16181396	chr3	147126206	N_Shore	ZIC1	TSS1500	hg19	AGE	1
cg17241310	chr1	91182856	Island	BARHL2	TSS200	hg19	AGE	1
cg00748589	chr12	11653486	Island			hg19	AGE	1
cg08445802	chr6	85482612	Island			hg19	AGE	1
cg14176752	chr6	100913250	Island			hg19	AGE	1
cg22637867	chr19	12624466	Island	ZNF709	5'UTR	hg19	AGE	1
cg20019985	chr11	32008961	Island			hg19	AGE	1
cg06966811	chr14	57276789	Island	OTX2	5'UTR	hg19	AGE	1
cg09438147	chr2	210636533	Island	UNC80;UNC80	TSS200;TSS200	hg19	AGE	1
cg21209095	chr4	158141581	Island	GRIA2;GRIA2;GRIA2	TSS1500;TSS200;TSS200	hg19	AGE	1
cg23712342	chr10	60936794	Island	PHYHIPL;PHYHIPL	Body;TSS1500	hg19	AGE	1
cg20119148	chr19	18344195	Island	PDE4C	5'UTR	hg19	AGE	1
cg04999352	chr11	63304614	OpenSea	RARRES3	Body	hg19	AGE	-1
cg13793788	chr4	158141565	Island	GRIA2;GRIA2;GRIA2	TSS1500;TSS200;TSS200	hg19	AGE	1
cg13210467	chr7	99775443	Island	STAG3;GPC2	TSS200;TSS1500	hg19	AGE	1
cg14134497	chr18	32074251	Island	DTNA;DTNA;DTNA	5'UTR;5'UTR;5'UTR	hg19	AGE	1
cg06424065	chr4	6247640	Island			hg19	AGE	1
cg12635937	chr4	81184925	N_Shelf			hg19	AGE	1
cg14507337	chr14	60978161	Island	SIX6	3'UTR	hg19	AGE	1
cg16142855	chr4	379900	Island			hg19	AGE	1
cg06971092	chr17	35291286	N_Shore			hg19	AGE	1
cg08688023	chr10	60936925	Island	PHYHIPL;CCHE1;PHYHIPL	TSS1500;TSS1500;Body	hg19	AGE	1
cg20279283	chr8	11566863	Island	GATA4	Body	hg19	AGE	1
cg27346707	chr5	126626348	Island	MEGF10	TSS200	hg19	AGE	1
cg08516542	chr15	62458215	S_Shore	C2CD4B	TSS1500	hg19	AGE	-1
cg21694941	chr8	57358590	Island	PENK;PENK;PENK	5'UTR;5'UTR;1stExon	hg19	AGE	1
cg09229918	chr16	2041916	Island	SYNGR3	Body	hg19	AGE	1
cg01783525	chr16	33939152	Island			hg19	AGE	1
cg06868946	chr8	56015785	S_Shore	XKR4	1stExon	hg19	AGE	1
cg17007640	chr14	29243504	Island	C14orf23;C14orf23	Body;Body	hg19	AGE	1
cg04692403	chr6	134210812	Island	TCF21;TCF21	1stExon;1stExon	hg19	AGE	1
cg22010052	chr5	115298704	Island	LVRN	1stExon	hg19	AGE	1
cg06455149	chr8	25905811	Island			hg19	AGE	1
cg16404157	chr14	38724648	Island	CLEC14A	1stExon	hg19	AGE	1
cg27317647	chr8	145562760	Island			hg19	AGE	1
cg20072171	chr3	62356962	Island	FEZF2	Body	hg19	AGE	1
cg11432303	chr5	63259058	S_Shore	HTR1A	TSS1500	hg19	AGE	1
cg18541254	chr13	112709550	N_Shore			hg19	AGE	1
cg08812889	chr4	174439925	Island			hg19	AGE	1
cg13846270	chr13	51417929	Island	DLEU7	TSS200	hg19	AGE	1
cg05009601	chr7	121944500	Island	FEZF1;FEZF1;FEZF1;FEZF1	1stExon;1stExon;5'UTR;5'UTR	hg19	AGE	1
cg15480367	chr14	93389485	Island	CHGA;CHGA	5'UTR;1stExon	hg19	AGE	1
cg03705912	chr5	16179210	Island	MARCH11	1stExon	hg19	AGE	1
cg10748355	chr3	62861796	S_Shore	CADPS;CADPS;CADPS	TSS1500;TSS1500;TSS1500	hg19	AGE	1
cg23428524	chr7	54609970	Island	VSTM2A;VSTM2A	TSS200;TSS200	hg19	AGE	1
cg09617993	chr16	3239294	Island			hg19	AGE	1
cg08813062	chr2	175199576	Island	SP9	TSS1500	hg19	AGE	1
cg13066983	chr3	68057306	S_Shore	FAM19A1	Body	hg19	AGE	1
cg12541454	chr4	174437915	Island			hg19	AGE	1
cg16987305	chr1	65991596	Island	LEPR;LEPR;LEPR	5'UTR;5'UTR;5'UTR	hg19	AGE	1
cg01102854	chr11	63605717	N_Shore	MARK2;MARK2;MARK2;MARK2	TSS1500;TSS1500;TSS1500;TSS1500	hg19	AGE	-1
cg04733537	chr12	130388748	Island	TMEM132D	TSS1500	hg19	AGE	1
cg27050153	chr14	102030110	Island			hg19	AGE	1
cg12892506	chr3	147113918	Island	ZIC4;ZIC4;ZIC4	Body;Body;Body	hg19	AGE	1
cg10722799	chr21	36041699	Island	CLIC6	1stExon	hg19	AGE	1
cg03900143	chr3	147111660	Island	ZIC4;ZIC4;ZIC4;ZIC4;ZIC4	Body;TSS1500;Body;Body;TSS1500	hg19	AGE	1
cg10829207	chr16	6533179	Island	RBFOX1;RBFOX1;RBFOX1	5'UTR;5'UTR;Body	hg19	AGE	1
cg27175093	chr14	57265910	S_Shore			hg19	AGE	1
cg18568589	chr19	9609395	S_Shore	ZNF560	TSS200	hg19	AGE	1
cg16987524	chr2	112939425	Island	FBLN7;FBLN7	Body;Body	hg19	AGE	1
cg19165390	chr18	56932082	Island			hg19	AGE	1
cg01510609	chr2	3751134	Island	DCDC2C	TSS200	hg19	AGE	1
cg26354128	chr14	93897195	Island	KIAA1409	5'UTR	hg19	AGE	1
cg04738965	chr3	147127662	Island	ZIC1;ZIC1	1stExon;5'UTR	hg19	AGE	1
cg06782035	chr5	16179135	Island	MARCH11	Body	hg19	AGE	1
cg09887059	chr12	113916664	Island			hg19	AGE	1
cg26857370	chr16	34442283	Island			hg19	AGE	1
cg16150752	chr5	16180072	Island	MARCH11	TSS200	hg19	AGE	1
cg17189313	chr8	11565228	Island	GATA4;GATA4;GATA4	5'UTR;TSS200;5'UTR	hg19	AGE	1
cg00048759	chr7	99775422	Island	STAG3;GPC2	TSS200;TSS1500	hg19	AGE	1
cg22809047	chr2	101618261	Island	RPL31;RPL31;RPL31	TSS1500;TSS1500;TSS1500	hg19	AGE	1
cg01302656	chr14	29254853	Island	C14orf23	Body	hg19	AGE	1
cg19760241	chr17	35300010	Island	LHX1	Body	hg19	AGE	1
cg26349275	chr9	21990277	S_Shore	CDKN2A	Body	hg19	AGE	1
cg02780919	chr11	9026308	Island	NRIP3	TSS1500	hg19	AGE	1
cg23531488	chr7	123198305	S_Shore	NDUFA5	TSS1500	hg19	AGE	-1
cg12595013	chr3	147128123	Island	ZIC1	1stExon	hg19	AGE	1
cg09643544	chr19	9473696	Island	ZNF177;ZNF177	1stExon;5'UTR	hg19	AGE	1
cg18490614	chr15	27213362	Island			hg19	AGE	1
cg13912117	chr8	132054555	Island			hg19	AGE	1
cg00602326	chr5	31427700	OpenSea	RNASEN;RNASEN	Body;Body	hg19	AGE	1
cg24772753	chr2	171573419	Island	SP5	Body	hg19	AGE	1
cg05406635	chr14	100069666	Island	CCDC85C	1stExon	hg19	AGE	1
cg10804656	chr10	22623460	Island			hg19	AGE	1
cg22694818	chr1	75595970	Island	LHX8	5'UTR	hg19	AGE	1
cg11201710	chr3	192232468	Island	FGF12	Body	hg19	AGE	1
cg03569640	chr12	114840872	Island	TBX5;TBX5;TBX5	5'UTR;Body;Body	hg19	AGE	1
cg22645278	chr19	9609580	S_Shore	ZNF560	TSS1500	hg19	AGE	1
cg15377283	chr8	55371369	Island	SOX17	Body	hg19	AGE	1
cg00298065	chr19	58715577	Island	ZNF274;ZNF274;ZNF274	Body;Body;5'UTR	hg19	AGE	1
cg19792599	chr11	125774406	Island	DDX25;PUS3;DDX25	5'UTR;TSS1500;1stExon	hg19	AGE	1
cg26886462	chr5	155108449	Island			hg19	AGE	1
cg00154357	chr3	147111280	Island	ZIC4;ZIC4;ZIC4;ZIC4;ZIC4	Body;TSS1500;Body;Body;TSS1500	hg19	AGE	1
cg24628676	chr5	59189846	Island	PDE4D;PDE4D	Body;TSS1500	hg19	AGE	1
cg14156751	chr10	50976571	Island			hg19	AGE	1
cg02938414	chr4	174444166	S_Shore			hg19	AGE	1
cg19389953	chr7	121939827	N_Shore			hg19	AGE	1
cg10237903	chr8	139509075	Island	FAM135B	TSS200	hg19	AGE	1
cg14345012	chr20	26189240	Island	MIR663	TSS1500	hg19	AGE	1
cg19671120	chr2	98962974	Island	CNGA3;CNGA3;CNGA3;CNGA3	1stExon;1stExon;5'UTR;5'UTR	hg19	AGE	1
cg23906738	chr14	36987301	Island	NKX2-1;NKX2-1	Body;Body	hg19	AGE	1
cg12864915	chr3	179755019	Island	PEX5L;PEX5L;PEX5L;PEX5L;PEX5L	TSS200;TSS200;TSS200;TSS200;TSS200	hg19	AGE	1
cg03544320	chr4	5894691	Island	CRMP1	1stExon	hg19	AGE	1
cg14871932	chr7	44185323	Island	GCK;GCK;GCK	Body;Body;Body	hg19	AGE	1
cg00495860	chr21	38065524	Island			hg19	AGE	1
cg12075720	chr19	17799037	Island	UNC13A	TSS200	hg19	AGE	1
cg00182639	chr12	114841671	N_Shore	TBX5;TBX5;TBX5;TBX5	Body;Body;5'UTR;1stExon	hg19	AGE	1
cg26375057	chr3	147127898	Island	ZIC1;ZIC1	1stExon;5'UTR	hg19	AGE	1
cg15855970	chr6	99273338	S_Shore			hg19	AGE	1
cg25148589	chr4	158141936	N_Shore	GRIA2;GRIA2;GRIA2;GRIA2;GRIA2	1stExon;5'UTR;5'UTR;1stExon;5'UTR	hg19	AGE	1
cg18247055	chr10	22634226	Island	SPAG6;SPAG6	TSS200;TSS200	hg19	AGE	1
cg06621358	chr3	48699637	Island	CELSR3	1stExon	hg19	AGE	1
cg06676637	chr18	56940333	Island	RAX	1stExon	hg19	AGE	1
cg26077454	chr14	95240500	S_Shore			hg19	AGE	1
cg05967403	chr13	28367245	Island	GSX1	Body	hg19	AGE	1
cg08534628	chr13	100650073	Island			hg19	AGE	1
cg00514473	chr4	174449596	S_Shore	HAND2	Body	hg19	AGE	1
cg20974724	chr7	121944450	Island	FEZF1;FEZF1	1stExon;1stExon	hg19	AGE	1
cg05215127	chr2	115918775	Island	DPP10;DPP10;DPP10-AS1;DPP10;DPP10;DPP10	TSS1500;TSS1500;Body;Body;5'UTR;Body	hg19	AGE	1
cg06821999	chr14	95238156	Island			hg19	AGE	1
cg14658067	chr7	1273394	Island	UNCX	Body	hg19	AGE	1
cg17131280	chr5	115298046	Island	LVRN	TSS200	hg19	AGE	1
cg07171111	chr4	10462903	Island			hg19	AGE	1
cg20334313	chr8	50822381	Island			hg19	AGE	1
cg23189410	chr3	147125712	N_Shore	ZIC4;ZIC1	TSS1500;TSS1500	hg19	AGE	1
cg04565088	chr18	19184921	S_Shelf			hg19	AGE	-1
cg26078977	chr5	59189467	Island	PDE4D;PDE4D;PDE4D	Body;1stExon;5'UTR	hg19	AGE	1
cg24637364	chr1	66259084	S_Shore	PDE4B;PDE4B	5'UTR;5'UTR	hg19	AGE	1
cg03947688	chr5	79866382	Island	ANKRD34B	TSS200	hg19	AGE	1
cg18915452	chr10	133999471	Island	DPYSL4	TSS1500	hg19	AGE	1
cg09849302	chr21	38378433	Island	RIPPLY3	TSS1500	hg19	AGE	1
cg18582824	chr2	124782586	Island	CNTNAP5	TSS1500	hg19	AGE	1
cg20841748	chr17	40838078	N_Shore	CNTNAP1	Body	hg19	AGE	1
cg00735667	chr3	74663796	Island			hg19	AGE	1
cg24809973	chr8	72468820	Island			hg19	AGE	1
cg17920479	chr20	44650246	N_Shore	SLC12A5	TSS200	hg19	AGE	1
cg17408527	chr19	58629967	Island	ZSCAN18;ZSCAN18	TSS200;TSS200	hg19	AGE	1
cg01187920	chr5	71015162	Island	CARTPT	1stExon	hg19	AGE	1
cg16818628	chr10	50604006	Island	DRGX;DRGX	5'UTR;1stExon	hg19	AGE	1
cg25351606	chr6	100917427	Island			hg19	AGE	1
cg26832294	chr4	122078348	OpenSea	TNIP3;TNIP3	Body;Body	hg19	AGE	1
cg13434842	chr8	11567896	S_Shore	GATA4	Body	hg19	AGE	1
cg12781700	chr17	42733729	Island	C17orf104	TSS200	hg19	AGE	1
cg20213416	chr11	30037943	Island	KCNA4	5'UTR	hg19	AGE	1
cg16705627	chr13	112721950	Island	SOX1;SOX1	1stExon;5'UTR	hg19	AGE	1
cg24189904	chr19	9473781	Island	ZNF177	5'UTR	hg19	AGE	1
cg18229521	chr14	92790285	Island	SLC24A4;SLC24A4;SLC24A4	1stExon;5'UTR;1stExon	hg19	AGE	1
cg15222899	chr18	55095249	Island			hg19	AGE	1
cg17787134	chr17	47073522	Island	IGF2BP1;IGF2BP1	TSS1500;TSS1500	hg19	AGE	1
cg02861071	chr1	102462656	OpenSea	OLFM3;OLFM3	5'UTR;1stExon	hg19	AGE	1
cg10192893	chr4	41747895	Island	PHOX2B	Body	hg19	AGE	1
cg06641153	chr18	55021669	S_Shore	ST8SIA3	Body	hg19	AGE	1
cg16288089	chr7	97361408	Island	TAC1;TAC1;TAC1;TAC1;TAC1;TAC1;TAC1;TAC1	5'UTR;1stExon;1stExon;1stExon;5'UTR;5'UTR;1stExon;5'UTR	hg19	AGE	1
cg10865628	chr2	115918782	Island	DPP10;DPP10;DPP10-AS1;DPP10;DPP10;DPP10	TSS1500;TSS1500;Body;Body;5'UTR;Body	hg19	AGE	1
cg04670857	chr2	79740208	Island	CTNNA2;CTNNA2;CTNNA2;CTNNA2	1stExon;1stExon;5'UTR;5'UTR	hg19	AGE	1
cg02935338	chr18	25755847	Island	CDH2	Body	hg19	AGE	1
cg18071806	chr12	19592058	N_Shore	AEBP2;AEBP2;AEBP2	TSS1500;TSS1500;TSS1500	hg19	AGE	1
cg03650342	chr10	25465350	Island	GPR158;LOC100128811	Body;TSS200	hg19	AGE	1
cg10023530	chr18	11148783	Island	FAM38B	TSS200	hg19	AGE	1
cg00184376	chr13	28499045	Island	PDX1	3'UTR	hg19	AGE	1
cg14532827	chr2	237076820	Island	GBX2;GBX2	TSS200;TSS200	hg19	AGE	1
cg17484671	chr1	31158158	Island			hg19	AGE	1
cg21901718	chr5	16180076	Island	MARCH11	TSS200	hg19	AGE	1
cg19092168	chr19	57149467	Island			hg19	AGE	1
cg08119884	chr2	79739863	Island	CTNNA2;CTNNA2	TSS200;TSS200	hg19	AGE	1
cg17362434	chr11	69832232	Island			hg19	AGE	1
cg04493558	chr13	100635730	N_Shore	ZIC2	Body	hg19	AGE	1
cg20024221	chr19	58629522	Island	ZSCAN18;ZSCAN18	Body;Body	hg19	AGE	1
cg15105326	chr3	147108916	Island	ZIC4;ZIC4;ZIC4;ZIC4;ZIC4	Body;Body;Body;Body;Body	hg19	AGE	1
cg19707040	chr2	79740185	Island	CTNNA2;CTNNA2;CTNNA2;CTNNA2	1stExon;1stExon;5'UTR;5'UTR	hg19	AGE	1
cg17380661	chr6	100912946	Island	SIM1	TSS1500	hg19	AGE	1
cg11215976	chr1	236849942	Island	ACTN2;ACTN2	1stExon;5'UTR	hg19	AGE	1
cg17269633	chr17	42733600	Island	C17orf104	TSS200	hg19	AGE	1
cg04422168	chr2	220174282	Island	PTPRN;PTPRN;PTPRN;PTPRN;PTPRN	TSS1500;1stExon;1stExon;5'UTR;5'UTR	hg19	AGE	1
cg18839504	chr5	172665119	N_Shore			hg19	AGE	1
cg19332452	chr19	12936719	Island	RTBDN;RTBDN	Body;Body	hg19	AGE	1
cg08066141	chr5	161274023	OpenSea	GABRA1;GABRA1;GABRA1	TSS1500;TSS1500;TSS200	hg19	AGE	1
cg26770907	chr16	48844808	Island			hg19	AGE	1
cg09876519	chr6	50675610	OpenSea			hg19	AGE	1
cg03091551	chr14	57275967	Island	OTX2	5'UTR	hg19	AGE	1
cg12265623	chr7	8481994	Island	NXPH1	Body	hg19	AGE	1
cg05637536	chr1	154475068	Island	TDRD10;TDRD10;TDRD10;TDRD10;SHE	5'UTR;1stExon;1stExon;5'UTR;TSS1500	hg19	AGE	1
cg00884040	chr16	6069401	Island	RBFOX1;RBFOX1;RBFOX1;RBFOX1;RBFOX1	TSS1500;1stExon;1stExon;5'UTR;5'UTR	hg19	AGE	1
cg04655510	chr20	21378703	S_Shore	NKX2-4	TSS1500	hg19	AGE	1
cg00123055	chr8	55370951	Island	SOX17	1stExon	hg19	AGE	1
cg15124215	chr4	172734426	Island	GALNTL6	TSS200	hg19	AGE	1
cg10281977	chr14	105070864	Island	TMEM179	1stExon	hg19	AGE	1
cg19586576	chr17	42906845	Island	GJC1;GJC1	5'UTR;5'UTR	hg19	AGE	1
cg12296772	chr8	17271067	Island	MTMR7	TSS200	hg19	AGE	1
cg19403534	chr10	120355419	Island	PRLHR	TSS1500	hg19	AGE	1
cg24553651	chr10	102193396	OpenSea			hg19	AGE	-1
cg15270654	chr8	97170666	N_Shore	GDF6	Body	hg19	AGE	1
cg26299169	chr13	28498956	Island	PDX1	3'UTR	hg19	AGE	1
cg03330485	chr8	21647596	Island	GFRA2;GFRA2;GFRA2	TSS1500;TSS1500;TSS1500	hg19	AGE	1
cg17885226	chr6	105388731	Island			hg19	AGE	1
cg04485799	chr22	50438356	Island	IL17REL	Body	hg19	AGE	1
cg07978472	chr4	122686493	Island	TMEM155;LOC100192379	TSS200;Body	hg19	AGE	1
cg16664405	chr10	111216962	Island			hg19	AGE	1
cg02051616	chr5	172661132	Island	NKX2-5;NKX2-5;NKX2-5	Body;Body;Body	hg19	AGE	1
cg01469108	chr1	60539498	Island	C1orf87	TSS200	hg19	AGE	1
cg11260097	chr7	121940647	Island			hg19	AGE	1
cg24309152	chr1	157125208	OpenSea			hg19	AGE	-1
cg10636297	chr21	45405724	S_Shelf	AGPAT3;AGPAT3	3'UTR;3'UTR	hg19	AGE	1
cg11823511	chr1	91183697	Island	BARHL2	TSS1500	hg19	AGE	1
cg07640648	chr19	39993697	Island	DLL3;DLL3	Body;Body	hg19	AGE	1
cg24621972	chr2	223160175	Island	PAX3;PAX3;PAX3;PAX3;PAX3;PAX3;PAX3;PAX3	Body;Body;Body;Body;Body;Body;Body;Body	hg19	AGE	1
cg14231297	chr19	58629901	Island	ZSCAN18;ZSCAN18	TSS200;TSS200	hg19	AGE	1
cg02355885	chr2	30142990	Island	ALK	1stExon	hg19	AGE	1
cg10906284	chr12	63544430	Island	AVPR1A	1stExon	hg19	AGE	1
cg06575035	chr5	140744449	Island	PCDHGA4;PCDHGA2;PCDHGA5;PCDHGB2;PCDHGA1;PCDHGB1;PCDHGA3;PCDHGA5	Body;Body;1stExon;Body;Body;Body;Body;1stExon	hg19	AGE	1
cg13072214	chr8	145060799	N_Shelf	PARP10	TSS200	hg19	AGE	-1
cg10959353	chr2	229046515	Island	SPHKAP;SPHKAP	TSS200;TSS200	hg19	AGE	1
cg18239431	chr8	25898220	N_Shore	EBF2	Body	hg19	AGE	1
cg20128928	chr4	104640560	Island	TACR3	1stExon	hg19	AGE	1
cg07780095	chr12	85674296	Island	ALX1	Body	hg19	AGE	1
cg23460823	chr3	170444635	OpenSea			hg19	AGE	-1
cg02657401	chr19	22469223	N_Shore			hg19	AGE	1
cg18961681	chr7	32467657	Island			hg19	AGE	1
cg25292550	chr14	38724646	Island	CLEC14A	1stExon	hg19	AGE	1
cg18384778	chr19	57618136	Island			hg19	AGE	1
cg23805357	chr10	25464139	Island	LOC100128811;GPR158	Body;TSS200	hg19	AGE	1
cg10453719	chr4	165305050	Island	MARCH1	TSS1500	hg19	AGE	1
cg13539545	chr14	60973823	Island			hg19	AGE	1
cg23401445	chr4	113442419	N_Shore			hg19	AGE	1
cg21289015	chr11	17566048	Island	USH1C;USH1C	TSS200;TSS200	hg19	AGE	1
cg23075337	chr7	8481460	N_Shore	NXPH1	Body	hg19	AGE	1
cg14568830	chr10	23463243	Island			hg19	AGE	1
cg12099524	chr14	60975537	S_Shore	SIX6	TSS1500	hg19	AGE	1
cg22125805	chr12	119212248	Island			hg19	AGE	1
cg09572366	chr7	130692936	OpenSea	LINC-PINT;LINC-PINT;LINC-PINT;LINC-PINT;LINC-PINT;LINC-PINT;LINC-PINT;LINC-PINT	Body;Body;Body;Body;Body;Body;Body;Body	hg19	AGE	-1
cg09656389	chr11	31839790	Island	PAX6	TSS1500	hg19	AGE	1
cg08304190	chr20	26188997	Island	MIR663	TSS200	hg19	AGE	1
cg12765028	chr4	13526659	Island			hg19	AGE	1
cg13425391	chr8	55382539	N_Shore			hg19	AGE	1
cg05700406	chr14	93389553	Island	CHGA;CHGA;CHGA;CHGA	5'UTR;5'UTR;1stExon;1stExon	hg19	AGE	1
cg10056132	chr10	50887731	Island	C10orf53;C10orf53;C10orf53;C10orf53	5'UTR;5'UTR;1stExon;1stExon	hg19	AGE	1
cg05184377	chr10	50976646	Island			hg19	AGE	1
cg17444738	chr4	85417969	Island	NKX6-1	Body	hg19	AGE	1
cg25078444	chr14	29235193	Island	FOXG1	TSS1500	hg19	AGE	1
cg21572722	chr6	11044894	Island	ELOVL2	TSS1500	hg19	AGE	1
cg22629111	chr1	166135208	Island	FAM78B	Body	hg19	AGE	1
cg13368923	chr6	1379065	Island			hg19	AGE	1
cg07135032	chr1	165322099	Island	LMX1A	Body	hg19	AGE	1
cg15452970	chr1	91190620	Island			hg19	AGE	1
cg17861230	chr19	18343901	Island	PDE4C	Body	hg19	AGE	1
cg13738144	chr6	100054723	Island	PRDM13;PRDM13	1stExon;5'UTR	hg19	AGE	1
cg23294090	chr8	139509672	Island	FAM135B	TSS1500	hg19	AGE	1
cg24892966	chr6	27526023	OpenSea			hg19	AGE	1
cg09942248	chr2	182545625	N_Shelf	NEUROD1	TSS1500	hg19	AGE	1
cg01486814	chr11	88799186	OpenSea			hg19	AGE	1
cg02119363	chr3	179754603	Island	PEX5L	TSS200	hg19	AGE	1
cg18279094	chr1	63790044	Island	FOXD3	1stExon	hg19	AGE	1
cg10721220	chr8	29743492	OpenSea			hg19	AGE	-1
cg26949694	chr11	27742060	Island	BDNF;BDNF;BDNF;BDNF;BDNF;BDNF;BDNF	Body;5'UTR;TSS1500;1stExon;5'UTR;1stExon;5'UTR	hg19	AGE	1
cg19456540	chr14	60976285	Island	SIX6	1stExon	hg19	AGE	1
cg01991397	chr18	5197333	Island	C18orf42	TSS200	hg19	AGE	1
cg05139788	chr6	50690647	N_Shore	TFAP2D	Body	hg19	AGE	1
cg06493994	chr6	25652602	Island	SCGN;SCGN	1stExon;5'UTR	hg19	AGE	1
cg06629130	chr18	44787585	Island			hg19	AGE	1
cg23254393	chr4	85423132	Island			hg19	AGE	1
cg22353551	chr1	156357839	N_Shore			hg19	AGE	1
cg15427886	chr8	55379663	Island			hg19	AGE	1
cg07449450	chr11	17566051	Island	USH1C;USH1C	TSS200;TSS200	hg19	AGE	1
cg06708634	chr6	100906895	S_Shore	SIM1	Body	hg19	AGE	1
cg16969368	chr17	57642752	Island	DHX40;DHX40	TSS200;TSS200	hg19	AGE	1
cg01796166	chr14	95239586	Island			hg19	AGE	1
cg26163578	chr19	57154589	Island			hg19	AGE	1
cg11142389	chr3	147125765	N_Shore	ZIC4;ZIC1	TSS1500;TSS1500	hg19	AGE	1
cg25645064	chr3	147096130	OpenSea			hg19	AGE	1
cg08874609	chr5	126626360	Island	MEGF10	TSS200	hg19	AGE	1
cg04444450	chr8	71287909	OpenSea	NCOA2	5'UTR	hg19	AGE	-1
cg19878479	chr19	49015582	N_Shore	LMTK3	Body	hg19	AGE	-1
cg22108374	chr15	74557527	OpenSea	CCDC33	Body	hg19	AGE	1
cg13419596	chr3	168669741	OpenSea			hg19	AGE	-1
cg06440519	chr19	51142375	Island	SYT3;SYT3;SYT3	5'UTR;TSS1500;5'UTR	hg19	AGE	1
cg05864140	chr2	220196530	Island	RESP18	Body	hg19	AGE	1
cg19021738	chr19	9517604	Island			hg19	AGE	1
cg18920097	chr15	35045695	N_Shore	GJD2	Body	hg19	AGE	1
cg01713272	chr18	12911711	Island			hg19	AGE	1
cg13698548	chr8	128808194	S_Shore	MIR1204	TSS200	hg19	AGE	-1
cg27293631	chr7	8474178	Island	NXPH1;NXPH1	1stExon;5'UTR	hg19	AGE	1
cg19925849	chr19	54445377	Island	CACNG7	Body	hg19	AGE	1
cg09099868	chr10	22622793	N_Shore			hg19	AGE	1
cg21998264	chr8	132054110	Island	ADCY8	TSS1500	hg19	AGE	1
cg16926102	chr10	23489850	S_Shore			hg19	AGE	1
cg23995459	chr1	53191787	N_Shore	ZYG11B	TSS1500	hg19	AGE	-1
cg19134568	chr4	147561339	Island	POU4F2	Body	hg19	AGE	1
cg18539122	chr13	79169872	N_Shore			hg19	AGE	1
cg07176264	chr2	120281999	Island	SCTR;SCTR	1stExon;5'UTR	hg19	AGE	1
cg15514678	chr14	105071344	Island	TMEM179;TMEM179	TSS1500;TSS1500	hg19	AGE	1
cg04927004	chr20	61809348	Island	MIR124-3	TSS1500	hg19	AGE	1
cg06704518	chr8	11565530	Island	GATA4	5'UTR	hg19	AGE	1
cg12642473	chr8	144912486	S_Shore	PUF60;PUF60;PUF60;PUF60;PUF60;PUF60;PUF60;PUF60	TSS1500;TSS1500;TSS1500;TSS1500;TSS1500;TSS1500;TSS1500;TSS1500	hg19	AGE	-1
cg01718116	chr2	115919829	Island	DPP10;DPP10	Body;1stExon	hg19	AGE	1
cg06896909	chr7	19813297	S_Shore	TMEM196	TSS1500	hg19	AGE	1
cg15133018	chr18	56932872	Island			hg19	AGE	1
cg22374057	chr18	11148682	Island	FAM38B;FAM38B	5'UTR;1stExon	hg19	AGE	1
cg01155497	chr5	140203293	Island	PCDHA2;PCDHA1;PCDHA1;PCDHA3;PCDHA4;PCDHA5;PCDHA5	Body;Body;Body;Body;Body;1stExon;1stExon	hg19	AGE	1
cg12838303	chr6	154360670	Island	OPRM1;OPRM1;OPRM1;OPRM1;OPRM1;OPRM1;OPRM1;OPRM1;OPRM1;OPRM1;OPRM1;OPRM1;OPRM1;OPRM1;OPRM1;OPRM1;OPRM1;OPRM1;OPRM1;OPRM1;OPRM1	1stExon;1stExon;1stExon;5'UTR;5'UTR;1stExon;5'UTR;5'UTR;Body;5'UTR;1stExon;5'UTR;1stExon;5'UTR;1stExon;5'UTR;5'UTR;5'UTR;Body;1stExon;1stExon	hg19	AGE	1
cg08686462	chr11	2171184	OpenSea	INS-IGF2;IGF2;INS-IGF2	Body;TSS1500;Body	hg19	AGE	-1
cg10954469	chr2	71115370	Island			hg19	AGE	1
cg16647921	chr4	41867533	Island			hg19	AGE	1
cg14006181	chr14	29254942	Island	C14orf23	Body	hg19	AGE	1
cg27606499	chr3	147111120	Island	ZIC4;ZIC4;ZIC4;ZIC4;ZIC4	Body;TSS1500;Body;Body;TSS1500	hg19	AGE	1
cg02224946	chr20	21087295	S_Shore			hg19	AGE	1
cg14666113	chr8	11561724	Island	GATA4;GATA4	1stExon;5'UTR	hg19	AGE	1
cg06024104	chr1	153630651	N_Shore	SNAPIN;SNAPIN;SNAPIN	TSS1500;TSS1500;TSS1500	hg19	AGE	-1
cg04684267	chr19	58694502	Island	ZNF274;ZNF274;ZNF274;ZNF274;ZNF274;ZNF274	1stExon;5'UTR;1stExon;5'UTR;5'UTR;1stExon	hg19	AGE	1
cg07758738	chr18	12911528	Island			hg19	AGE	1
cg21635854	chr11	20184350	N_Shore			hg19	AGE	1
cg22719623	chr6	154360732	Island	OPRM1;OPRM1;OPRM1;OPRM1;OPRM1;OPRM1;OPRM1;OPRM1;OPRM1;OPRM1;OPRM1;OPRM1	1stExon;1stExon;Body;1stExon;1stExon;1stExon;1stExon;1stExon;5'UTR;1stExon;Body;1stExon	hg19	AGE	1
cg15168727	chr5	72599228	Island			hg19	AGE	1
cg24415208	chr19	54466441	Island	CACNG8	1stExon	hg19	AGE	1
cg16086620	chr14	93389557	Island	CHGA;CHGA	5'UTR;1stExon	hg19	AGE	1
cg12841266	chr3	9594093	Island	LHFPL4	Body	hg19	AGE	1
cg26990587	chr7	100253901	Island	ACTL6B	Body	hg19	AGE	1
cg25603636	chr5	140613998	N_Shore	PCDHB18	Body	hg19	AGE	1
cg06012215	chr10	111216867	Island			hg19	AGE	1
cg09042277	chr12	114840854	Island	TBX5;TBX5;TBX5;TBX5	Body;Body;5'UTR;Body	hg19	AGE	1
cg13445796	chr11	20181725	Island	DBX1	1stExon	hg19	AGE	1
cg02630553	chr15	60296809	Island	FOXB1;FOXB1	5'UTR;1stExon	hg19	AGE	1
cg16065021	chr12	127940654	Island			hg19	AGE	1
cg10457539	chr4	85418584	Island	NKX6-1	Body	hg19	AGE	1
cg03545227	chr2	220173100	Island	PTPRN	Body	hg19	AGE	1
cg17632937	chr22	30476326	Island	HORMAD2	TSS200	hg19	AGE	1
cg18691434	chr7	99775425	Island	STAG3;GPC2	TSS200;TSS1500	hg19	AGE	1
cg06784448	chr22	37099804	S_Shore	CACNG2	TSS1500	hg19	AGE	1
cg08234308	chr1	65991176	Island	LEPR;LEPR;LEPR	5'UTR;5'UTR;5'UTR	hg19	AGE	1
cg25026529	chr1	91183051	N_Shore	BARHL2	TSS1500	hg19	AGE	1
cg18731327	chr3	147114352	Island	ZIC4;ZIC4;ZIC4	Body;Body;Body	hg19	AGE	1
cg11413039	chr11	125774447	Island	PUS3;DDX25	TSS1500;1stExon	hg19	AGE	1
cg03004985	chr3	46735695	Island	ALS2CL	TSS1500	hg19	AGE	-1
cg26290632	chr8	91094847	OpenSea	CALB1	1stExon	hg19	AGE	1
cg08321518	chr22	30476204	Island	HORMAD2;HORMAD2-AS1	TSS1500;Body	hg19	AGE	1
cg00182727	chr20	44640501	Island	MMP9	Body	hg19	AGE	1
cg22967396	chr14	57283942	N_Shore	OTX2OS1	Body	hg19	AGE	1
cg08995719	chr15	75118802	OpenSea	CPLX3	TSS200	hg19	AGE	1
cg00434010	chr6	100903691	Island	SIM1	Body	hg19	AGE	1
cg11089595	chr8	85094437	N_Shelf	RALYL;RALYL;RALYL	TSS1500;TSS1500;TSS1500	hg19	AGE	1
cg13444775	chr11	124546591	S_Shelf	SIAE;SPA17	TSS1500;Body	hg19	AGE	-1
cg22396555	chr13	28502461	Island			hg19	AGE	1
cg02008154	chr7	35293537	Island	TBX20;TBX20;TBX20;TBX20	1stExon;5'UTR;1stExon;5'UTR	hg19	AGE	1
cg16280141	chr5	63257753	Island	HTR1A	TSS1500	hg19	AGE	1
cg04508964	chr12	106977389	Island	RFX4	Body	hg19	AGE	1
cg01281911	chr1	47882686	Island	FOXE3	1stExon	hg19	AGE	1
cg21039708	chr14	57278729	Island	OTX2OS1	TSS1500	hg19	AGE	1
cg25044651	chr5	115298720	Island	LVRN	1stExon	hg19	AGE	1
cg12727398	chr2	237087235	Island			hg19	AGE	1
cg08272731	chr1	75602167	Island	LHX8	Body	hg19	AGE	1
cg11667847	chr9	140033911	Island	GRIN1;GRIN1;GRIN1;GRIN1;GRIN1;GRIN1;GRIN1;GRIN1;GRIN1;GRIN1	5'UTR;5'UTR;5'UTR;5'UTR;5'UTR;1stExon;1stExon;1stExon;1stExon;1stExon	hg19	AGE	1
cg05930881	chr8	11560540	Island	GATA4	TSS1500	hg19	AGE	1
cg17592984	chr7	100254145	Island	ACTL6B	TSS200	hg19	AGE	1
cg24724428	chr6	11044888	Island	ELOVL2	TSS1500	hg19	AGE	1
cg16600370	chr3	49851721	OpenSea	UBA7	TSS1500	hg19	AGE	-1
cg13319711	chr7	39015544	Island			hg19	AGE	1
cg22095604	chr18	31803241	Island	NOL4;NOL4	1stExon;5'UTR	hg19	AGE	1
cg09228303	chr9	140033927	Island	GRIN1;GRIN1;GRIN1;GRIN1;GRIN1;GRIN1;GRIN1;GRIN1;GRIN1;GRIN1	5'UTR;5'UTR;5'UTR;5'UTR;5'UTR;1stExon;1stExon;1stExon;1stExon;1stExon	hg19	AGE	1
cg08891110	chr15	96952425	N_Shore			hg19	AGE	1
cg02034102	chr9	37026739	Island	PAX5	Body	hg19	AGE	1
cg12920180	chr14	31344444	Island	COCH;COCH	Body;Body	hg19	AGE	1
cg17280346	chr3	147126703	N_Shore	ZIC1	TSS1500	hg19	AGE	1
cg16899892	chr1	53528971	Island	PODN	Body	hg19	AGE	1
cg12419052	chr3	147126121	N_Shore	ZIC1	TSS1500	hg19	AGE	1
cg18840845	chr16	2261957	N_Shore	BRICD5;PGP	TSS1500;3'UTR	hg19	AGE	-1
cg00858840	chr2	171573839	Island	SP5	Body	hg19	AGE	1
cg04749646	chr2	217236630	Island	MARCH4;MARCH4	5'UTR;1stExon	hg19	AGE	1
cg18074184	chr4	48485090	N_Shore	SLC10A4	TSS1500	hg19	AGE	1
cg18249173	chr7	35293245	Island	TBX20;TBX20;TBX20;TBX20	1stExon;5'UTR;1stExon;5'UTR	hg19	AGE	1
cg09698471	chr5	63257847	Island	HTR1A	TSS1500	hg19	AGE	1
cg02250594	chr18	55103353	Island	ONECUT2	1stExon	hg19	AGE	1
cg26082257	chr11	43604854	S_Shore			hg19	AGE	1
cg21907107	chr5	76932062	N_Shore	OTP	Body	hg19	AGE	1
cg04813832	chr1	63790234	Island	FOXD3;FOXD3-AS1;FOXD3-AS1;FOXD3	1stExon;TSS1500;TSS200;3'UTR	hg19	AGE	1
cg06204735	chr14	74892986	Island	TMEM90A	TSS200	hg19	AGE	1
cg19246600	chr17	79878651	N_Shore	MAFG;MAFG	3'UTR;3'UTR	hg19	AGE	-1
cg02756107	chr7	99517460	S_Shore	TRIM4;TRIM4	TSS1500;TSS1500	hg19	AGE	-1
cg10721149	chr6	25652405	Island	SCGN	TSS200	hg19	AGE	1
cg23200020	chr19	35068555	Island	LOC643719	Body	hg19	AGE	1
cg12614105	chr7	24324435	Island	NPY	5'UTR	hg19	AGE	1
cg12757011	chr2	162281111	S_Shore	TBR1	3'UTR	hg19	AGE	1
cg12071888	chr1	91195159	S_Shelf			hg19	AGE	1
cg18008019	chr13	100641646	Island			hg19	AGE	1
cg07583894	chr19	12936512	Island	RTBDN;RTBDN	3'UTR;3'UTR	hg19	AGE	1
cg22548438	chr2	119607636	Island			hg19	AGE	1
cg09259037	chr6	85474424	S_Shore	TBX18	TSS1500	hg19	AGE	1
cg06737494	chr3	172167644	Island	GHSR;GHSR	TSS1500;TSS1500	hg19	AGE	1
cg13696942	chr11	20180666	N_Shore	DBX1	Body	hg19	AGE	1
cg19153494	chr9	129376716	Island	LMX1B;LMX1B;LMX1B	TSS200;TSS200;TSS200	hg19	AGE	1
cg10172669	chr4	42154840	Island	BEND4;BEND4;BEND4;BEND4	1stExon;5'UTR;5'UTR;1stExon	hg19	AGE	1
cg06383163	chr8	139509073	Island	FAM135B	TSS200	hg19	AGE	1
cg21158087	chr17	58216415	Island			hg19	AGE	1
cg16703762	chr5	76932047	N_Shore	OTP	Body	hg19	AGE	1
cg26249873	chr10	25465430	Island	LOC100128811;GPR158	TSS1500;Body	hg19	AGE	1
cg13383842	chr17	80292603	S_Shore	SECTM1	TSS1500	hg19	AGE	-1
cg08414570	chr9	19788757	Island			hg19	AGE	1
cg15466862	chr13	112722333	Island	SOX1	1stExon	hg19	AGE	1
cg18708460	chr6	100051339	Island			hg19	AGE	1
cg06335143	chr1	53308654	Island	ZYG11A	Body	hg19	AGE	1
cg26983710	chr2	154728202	Island	GALNT13	TSS1500	hg19	AGE	1
cg23010538	chr1	190447290	OpenSea	FAM5C	TSS1500	hg19	AGE	1
cg21214293	chr5	145713882	Island			hg19	AGE	1
cg20505704	chr16	6069411	Island	RBFOX1;RBFOX1;RBFOX1;RBFOX1;RBFOX1	TSS1500;1stExon;1stExon;5'UTR;5'UTR	hg19	AGE	1
cg14348757	chr6	154360590	Island	OPRM1;OPRM1;OPRM1;OPRM1;OPRM1;OPRM1;OPRM1;OPRM1;OPRM1;OPRM1;OPRM1;OPRM1;OPRM1;OPRM1;OPRM1;OPRM1;OPRM1;OPRM1;OPRM1;OPRM1;OPRM1;OPRM1;OPRM1;OPRM1;OPRM1;OPRM1;OPRM1;OPRM1;OPRM1;OPRM1	5'UTR;5'UTR;5'UTR;5'UTR;1stExon;1stExon;1stExon;1stExon;5'UTR;5'UTR;5'UTR;5'UTR;5'UTR;5'UTR;5'UTR;1stExon;1stExon;1stExon;1stExon;1stExon;1stExon;1stExon;5'UTR;Body;Body;Body;Body;Body;Body;Body	hg19	AGE	1
cg23848624	chr13	100622582	Island	ZIC5	1stExon	hg19	AGE	1
cg06661266	chr3	134027721	N_Shelf			hg19	AGE	-1
cg03738025	chr6	105388694	Island			hg19	AGE	1
cg10836101	chr19	30020886	Island	VSTM2B	Body	hg19	AGE	1
cg18471993	chr6	100917416	Island			hg19	AGE	1
cg23166865	chr1	63539729	OpenSea			hg19	AGE	1
cg24466241	chr1	53308908	Island	ZYG11A	Body	hg19	AGE	1
cg26983177	chr19	35395973	Island			hg19	AGE	1
cg03319497	chr5	145722730	Island			hg19	AGE	1
cg15091407	chr19	57149499	Island			hg19	AGE	1
cg08292467	chr5	140782510	S_Shelf	PCDHGA4;PCDHGA6;PCDHGA9;PCDHGA1;PCDHGA8;PCDHGA5;PCDHGB1;PCDHGB4;PCDHGA3;PCDHGA9;PCDHGA2;PCDHGA7;PCDHGB2;PCDHGB5;PCDHGB3	Body;Body;TSS200;Body;Body;Body;Body;Body;Body;TSS200;Body;Body;Body;Body;Body	hg19	AGE	1
cg24503966	chr18	31803678	Island	NOL4;NOL4;NOL4;NOL4;NOL4	TSS1500;TSS1500;TSS200;TSS200;TSS200	hg19	AGE	1
cg21632975	chr19	46456210	Island	NOVA2	Body	hg19	AGE	1
cg07312601	chr1	19583887	OpenSea	MRTO4	Body	hg19	AGE	-1
cg11708136	chr11	88799191	OpenSea			hg19	AGE	1
cg24177377	chr9	139878174	N_Shore	LCNL1	Body	hg19	AGE	-1
cg27464051	chr19	11591856	Island	ELAVL3;ELAVL3	TSS200;TSS200	hg19	AGE	1
cg06570224	chr3	157812475	Island			hg19	AGE	1
cg22384423	chr8	128808262	S_Shore	MIR1204	Body	hg19	AGE	-1
cg04908308	chr1	63790236	Island	FOXD3;FOXD3-AS1;FOXD3-AS1;FOXD3	1stExon;TSS1500;TSS200;3'UTR	hg19	AGE	1
cg03440846	chr20	33462360	N_Shore	ACSS2	TSS1500	hg19	AGE	-1
cg00030420	chr5	140683772	Island	SLC25A2	TSS200	hg19	AGE	1
cg18343474	chr1	229566908	N_Shore			hg19	AGE	1
cg12302070	chr2	163695776	OpenSea	KCNH7;KCNH7	TSS1500;TSS1500	hg19	AGE	1
cg20755170	chr5	145720024	Island	POU4F3	3'UTR	hg19	AGE	1
cg12852499	chr13	79170959	Island			hg19	AGE	1
cg11642106	chr3	27772805	S_Shore			hg19	AGE	1
cg15475851	chr10	105037349	Island	INA	1stExon	hg19	AGE	1
cg18406033	chr2	223159869	Island	PAX3;PAX3;PAX3;PAX3;PAX3;PAX3;PAX3;PAX3	Body;Body;Body;Body;Body;Body;Body;Body	hg19	AGE	1
cg06757405	chr5	140789450	Island	PCDHGA4;PCDHGA9;PCDHGA1;PCDHGB1;PCDHGB6;PCDHGB6;PCDHGB3;PCDHGA6;PCDHGA8;PCDHGA5;PCDHGB4;PCDHGA3;PCDHGA2;PCDHGB2;PCDHGA7;PCDHGB5	Body;Body;Body;Body;1stExon;1stExon;Body;Body;Body;Body;Body;Body;Body;Body;Body;Body	hg19	AGE	1
cg23649708	chr8	85097049	Island	RALYL;RALYL;RALYL;RALYL	TSS200;5'UTR;5'UTR;5'UTR	hg19	AGE	1
cg01138867	chr5	160975792	S_Shore	GABRB2;GABRB2	TSS1500;TSS1500	hg19	AGE	1
cg21355828	chr7	149389814	Island			hg19	AGE	1
cg01850269	chr6	100903227	N_Shore	SIM1	Body	hg19	AGE	1
cg20010506	chr12	62585467	Island	FAM19A2;FAM19A2	5'UTR;1stExon	hg19	AGE	1
cg14993283	chr6	100906182	Island	SIM1	Body	hg19	AGE	1
cg19624764	chr18	44775561	Island	SKOR2;SKOR2	TSS200;TSS200	hg19	AGE	1
cg26389684	chr8	55366935	Island			hg19	AGE	1
cg24999259	chr3	193989356	S_Shore			hg19	AGE	-1
cg14354327	chr10	131763676	Island			hg19	AGE	1
cg22400015	chr2	220196714	Island	RESP18	Body	hg19	AGE	1
cg07642566	chr19	4769676	OpenSea	MIR7-3;C19orf30	TSS1500;Body	hg19	AGE	1
cg05578840	chr5	76934327	N_Shore	OTP	Body	hg19	AGE	1
cg04548856	chr14	57284528	Island	OTX2OS1	Body	hg19	AGE	1
cg08146483	chr1	75602412	Island	LHX8	Body	hg19	AGE	1
cg20183094	chr7	121950924	Island			hg19	AGE	1
cg05733135	chr11	27740876	Island	BDNF;BDNF;BDNF;BDNF;BDNF	Body;5'UTR;5'UTR;5'UTR;5'UTR	hg19	AGE	1
cg19987210	chr12	63544752	Island	AVPR1A;AVPR1A	1stExon;5'UTR	hg19	AGE	1
cg26718511	chr6	25652531	Island	SCGN;SCGN	1stExon;5'UTR	hg19	AGE	1
cg24811864	chr18	55019711	Island	ST8SIA3	TSS200	hg19	AGE	1
cg24932457	chr1	175568559	Island	TNR	5'UTR	hg19	AGE	1
cg15415452	chr13	112759355	Island			hg19	AGE	1
cg16919569	chr4	174452835	Island	NBLA00301;HAND2	Body;TSS1500	hg19	AGE	1
cg26217340	chr11	32459861	Island	WT1-AS;WT1-AS;WT1-AS;WT1-AS	Body;Body;Body;Body	hg19	AGE	1
cg10676084	chr15	27017560	Island	GABRB3;GABRB3	Body;Body	hg19	AGE	1
cg20428068	chr15	79285262	OpenSea	RASGRF1;RASGRF1;RASGRF1	Body;Body;Body	hg19	AGE	-1
cg25684999	chr10	23480803	Island	PTF1A	TSS1500	hg19	AGE	1
cg26595643	chr10	118899291	Island	VAX1;VAX1	TSS1500;TSS1500	hg19	AGE	1
cg11393848	chr1	22969340	OpenSea	C1QC;C1QC	TSS1500;TSS1500	hg19	AGE	-1
cg25279509	chr5	72884112	OpenSea			hg19	AGE	-1
cg19644580	chr21	19166676	OpenSea	C21orf91;C21orf91;C21orf91	Body;Body;Body	hg19	AGE	-1
cg04449953	chr8	144486939	N_Shelf			hg19	AGE	-1
cg18862850	chr17	50237380	S_Shore	CA10;CA10;CA10	TSS1500;TSS1500;TSS200	hg19	AGE	1
cg22639011	chr11	30037875	Island	KCNA4	5'UTR	hg19	AGE	1
cg08616061	chr5	140753570	N_Shore	PCDHGA4;PCDHGA1;PCDHGA6;PCDHGA5;PCDHGB1;PCDHGA3;PCDHGA2;PCDHGA6;PCDHGB2;PCDHGB3	Body;Body;TSS200;Body;Body;Body;Body;TSS200;Body;Body	hg19	AGE	1
cg13802013	chr20	37303351	Island			hg19	AGE	1
cg03022788	chr10	50819928	Island	SLC18A3;CHAT;CHAT;CHAT	1stExon;TSS1500;TSS1500;5'UTR	hg19	AGE	1
cg08572611	chr7	100253914	Island	ACTL6B	Body	hg19	AGE	1
cg10546817	chr14	95233855	N_Shore			hg19	AGE	1
cg10403161	chr10	93805870	S_Shore			hg19	AGE	1
cg08718490	chr4	52943099	Island	SPATA18	Body	hg19	AGE	1
cg18840589	chr6	100441867	Island	MCHR2-AS1;MCHR2;MCHR2;MCHR2	TSS200;1stExon;5'UTR;5'UTR	hg19	AGE	1
cg24690071	chr13	100635352	Island	ZIC2	1stExon	hg19	AGE	1
cg13575298	chr3	170626725	Island	EIF5A2	TSS1500	hg19	AGE	1
cg20300246	chr9	139096747	Island	LHX3	Body	hg19	AGE	1
cg21493505	chr19	56879418	Island	ZNF542;ZNF542;ZNF542;ZNF542	TSS1500;TSS1500;TSS200;TSS200	hg19	AGE	1
cg08490115	chr11	30038675	Island	KCNA4	TSS200	hg19	AGE	1
cg10755235	chr14	60974039	Island			hg19	AGE	1
cg07132386	chr2	207139218	N_Shore	ZDBF2;ZDBF2	TSS1500;TSS200	hg19	AGE	1
cg16321524	chr20	33422627	OpenSea	HMGB3L1	TSS1500	hg19	AGE	-1
cg08315202	chr7	98246006	Island	NPTX2	TSS1500	hg19	AGE	1
cg09515953	chr19	38747355	Island	PPP1R14A	TSS200	hg19	AGE	1
cg12008779	chr6	163881737	OpenSea	QKI;QKI;QKI;QKI;QKI	Body;Body;Body;Body;Body	hg19	AGE	-1
cg23588217	chr1	119530048	Island	TBX15	5'UTR	hg19	AGE	1
cg16197925	chr7	121944282	Island	FEZF1;FEZF1	1stExon;1stExon	hg19	AGE	1
cg02228185	chr17	3379567	OpenSea	ASPA;ASPA	1stExon;Body	hg19	AGE	-1
cg06382344	chr2	162280519	Island	TBR1	Body	hg19	AGE	1
cg16349718	chr19	48769995	OpenSea			hg19	AGE	-1
cg16692317	chr2	223163792	Island	PAX3;PAX3;PAX3;PAX3;PAX3;PAX3;PAX3;PAX3;CCDC140	TSS200;TSS200;TSS200;TSS200;TSS200;TSS200;TSS200;TSS200;5'UTR	hg19	AGE	1
cg07539798	chr5	140811312	Island	PCDHGA4;PCDHGA11;PCDHGA11;PCDHGA9;PCDHGA1;PCDHGB1;PCDHGB6;PCDHGA12;PCDHGB3;PCDHGB7;PCDHGA6;PCDHGA8;PCDHGA10;PCDHGA12;PCDHGA5;PCDHGB4;PCDHGA3;PCDHGA2;PCDHGA7;PCDHGB2;PCDHGB5	Body;Body;Body;Body;Body;Body;Body;1stExon;Body;Body;Body;Body;Body;1stExon;Body;Body;Body;Body;Body;Body;Body	hg19	AGE	1
cg10552126	chr7	154002064	Island	DPP6;DPP6;DPP6	TSS1500;Body;Body	hg19	AGE	1
cg01141459	chr22	30476452	Island	HORMAD2;HORMAD2	1stExon;5'UTR	hg19	AGE	1
cg23361092	chr13	79170923	Island			hg19	AGE	1
cg23065934	chr5	16180266	Island	MARCH11	TSS1500	hg19	AGE	1
cg10366797	chr12	54441509	Island	HOXC4	5'UTR	hg19	AGE	1
cg21884231	chr3	170303721	Island	SLC7A14;SLC7A14	5'UTR;1stExon	hg19	AGE	1
cg18284157	chr22	37099802	S_Shore	CACNG2	TSS1500	hg19	AGE	1
cg15707093	chr4	174450353	Island	NBLA00301;HAND2	TSS1500;1stExon	hg19	AGE	1
cg01080998	chr5	87981177	Island	LOC645323	TSS1500	hg19	AGE	1
cg07599881	chr1	5907508	OpenSea			hg19	AGE	1
cg18501647	chr6	32117379	N_Shore	PRRT1	Body	hg19	AGE	1
cg17546247	chr3	147125714	N_Shore	ZIC4;ZIC1	TSS1500;TSS1500	hg19	AGE	1
cg01179256	chr12	105141965	OpenSea	CHST11	Body	hg19	AGE	1
cg04961582	chr14	95239464	Island			hg19	AGE	1
cg16347279	chr17	72667709	Island	RAB37;RAB37	5'UTR;1stExon	hg19	AGE	1
cg00515457	chr19	35396203	Island			hg19	AGE	1
cg02760031	chr20	591151	Island	TCF15	TSS1500	hg19	AGE	1
cg16872437	chr17	4711346	S_Shore	PLD2;PLD2	Body;Body	hg19	AGE	-1
cg17875555	chr8	23564490	Island	NKX2-6	TSS1500	hg19	AGE	1
cg24866418	chr3	9594082	Island	LHFPL4	Body	hg19	AGE	1
cg12089570	chr19	9473715	Island	ZNF177;ZNF177	1stExon;5'UTR	hg19	AGE	1
cg21980043	chr12	43945874	Island	ADAMTS20	TSS200	hg19	AGE	1
cg08169949	chr1	28241532	Island	RPA2	TSS1500	hg19	AGE	1
cg18315960	chr13	58204028	Island			hg19	AGE	1
cg11438011	chr5	148033882	Island	HTR4;HTR4;HTR4;HTR4;HTR4;HTR4;HTR4	TSS200;TSS200;TSS200;TSS200;TSS200;TSS200;TSS200	hg19	AGE	1
cg04598121	chr8	57358505	Island	PENK;PENK	Body;1stExon	hg19	AGE	1
cg25003531	chr12	118292451	OpenSea	KSR2	Body	hg19	AGE	1
cg24221648	chr13	79170283	Island			hg19	AGE	1
cg00613752	chr6	110300308	Island	GPR6;GPR6	1stExon;5'UTR	hg19	AGE	1
cg00654888	chr2	119603133	Island	EN1	Body	hg19	AGE	1
cg15500259	chr1	1002068	N_Shore			hg19	AGE	-1
cg23163333	chr2	229046408	Island	SPHKAP;SPHKAP	TSS200;TSS200	hg19	AGE	1
cg01921432	chr1	91182534	Island	BARHL2	1stExon	hg19	AGE	1
cg19822251	chr3	9595395	Island	LHFPL4;LHFPL4	5'UTR;1stExon	hg19	AGE	1
cg03758467	chr5	140207636	N_Shore	PCDHA2;PCDHA1;PCDHA1;PCDHA6;PCDHA5;PCDHA6;PCDHA3;PCDHA4;PCDHA6	Body;Body;Body;TSS200;Body;TSS200;Body;Body;TSS200	hg19	AGE	1
cg06510074	chr7	121957221	Island			hg19	AGE	1
cg05924485	chr19	22990378	Island			hg19	AGE	1
cg20549165	chr9	79634539	Island	FOXB2	TSS200	hg19	AGE	1
cg21678312	chr12	71314587	OpenSea	PTPRR	TSS200	hg19	AGE	1
cg23994296	chr16	19443188	OpenSea	TMC5;TMC5;TMC5;TMC5	5'UTR;5'UTR;5'UTR;5'UTR	hg19	AGE	-1
cg26558412	chr4	171619558	OpenSea			hg19	AGE	-1
cg18297437	chr3	147131332	Island	ZIC1	Body	hg19	AGE	1
cg08128650	chr11	65426704	N_Shelf	RELA;RELA	Body;Body	hg19	AGE	-1
cg08681855	chr19	52957051	Island	ZNF578	5'UTR	hg19	AGE	1
cg00595237	chr8	11560763	Island	GATA4	TSS1500	hg19	AGE	1
cg18077971	chr2	223164867	S_Shore	PAX3;PAX3;PAX3;PAX3;PAX3;CCDC140;PAX3;PAX3;PAX3	TSS1500;TSS1500;TSS1500;TSS1500;TSS1500;5'UTR;TSS1500;TSS1500;TSS1500	hg19	AGE	1
cg24328125	chr12	126168546	Island			hg19	AGE	1
cg01978237	chr6	100896803	N_Shore	SIM1	Body	hg19	AGE	1
cg16061498	chr18	55095886	Island			hg19	AGE	1
cg11312408	chr13	58207013	Island	PCDH17	1stExon	hg19	AGE	1
cg15149095	chr1	210111672	Island	SYT14;SYT14;SYT14;SYT14;SYT14;SYT14	Body;Body;Body;Body;Body;Body	hg19	AGE	1
cg18612627	chr12	14135203	Island			hg19	AGE	1
cg03692563	chr11	31846414	N_Shore			hg19	AGE	1
cg23365739	chr14	57277178	N_Shore	OTX2;OTX2	1stExon;5'UTR	hg19	AGE	1
cg22070406	chr18	55019708	Island	ST8SIA3	TSS200	hg19	AGE	1
cg04609576	chr5	126626362	Island	MEGF10	TSS200	hg19	AGE	1
cg11171221	chr10	124902844	S_Shore			hg19	AGE	1
cg00548268	chr7	98245830	Island	NPTX2	TSS1500	hg19	AGE	1
cg13582816	chr4	85404099	Island			hg19	AGE	1
cg23891996	chr19	9517858	Island			hg19	AGE	1
cg21836358	chr1	63790202	Island	FOXD3;FOXD3	3'UTR;1stExon	hg19	AGE	1
cg26517663	chr15	60295294	N_Shore	FOXB1	TSS1500	hg19	AGE	1
cg03073568	chr17	33459215	OpenSea	NLE1;NLE1	3'UTR;3'UTR	hg19	AGE	-1
cg21090923	chr16	230317	Island	HBQ1	TSS200	hg19	AGE	1
cg18429766	chr17	6908493	OpenSea	ALOX12;ALOX12-AS1	Body;Body	hg19	AGE	-1
cg22799963	chr8	11536778	Island			hg19	AGE	1
cg21052656	chr11	67250046	N_Shore	AIP	TSS1500	hg19	AGE	-1
cg17879405	chr16	230321	Island	HBQ1	TSS200	hg19	AGE	1
cg27562682	chr1	243053865	Island			hg19	AGE	1
cg18925716	chr20	54580649	Island	CBLN4	TSS200	hg19	AGE	1
cg08013557	chr3	147115043	N_Shore	ZIC4;ZIC4;ZIC4	Body;Body;Body	hg19	AGE	1
cg08795964	chr8	72468987	Island			hg19	AGE	1
cg24430140	chr19	57276642	Island			hg19	AGE	1
cg00107187	chr14	105070998	Island	TMEM179	1stExon	hg19	AGE	1
cg26248075	chr6	100895481	N_Shore	SIM1	Body	hg19	AGE	1
cg12980128	chr18	55105322	Island	ONECUT2	Body	hg19	AGE	1
cg08044097	chr8	55371013	Island	SOX17	Body	hg19	AGE	1
cg17326555	chr1	119535693	Island			hg19	AGE	1
cg13023623	chr14	57276257	Island	OTX2	5'UTR	hg19	AGE	1
cg17605476	chr4	158143917	Island	GRIA2;GRIA2;GRIA2	Body;Body;Body	hg19	AGE	1
cg10343742	chr3	137483506	Island	SOX14	TSS200	hg19	AGE	1
cg01354961	chr7	8473462	Island	NXPH1	TSS200	hg19	AGE	1
cg26709285	chr20	48099146	Island	KCNB1;KCNB1	1stExon;5'UTR	hg19	AGE	1
cg22793142	chr1	207995752	OpenSea	LOC148696	Body	hg19	AGE	-1
cg04671611	chr16	6623787	OpenSea	A2BP1;A2BP1	5'UTR;5'UTR	hg19	AGE	1
cg07102705	chr5	148033896	Island	HTR4;HTR4;HTR4;HTR4;HTR4;HTR4;HTR4	TSS200;TSS200;TSS200;TSS200;TSS200;TSS200;TSS200	hg19	AGE	1
cg09655666	chr17	34820190	Island			hg19	AGE	1
cg00525823	chr18	11148510	Island	FAM38B	Body	hg19	AGE	1
cg27282264	chr16	7353499	N_Shore	A2BP1;A2BP1;A2BP1	Body;Body;Body	hg19	AGE	1
cg23155606	chr13	19172793	Island			hg19	AGE	1
cg04425920	chr10	50604518	Island			hg19	AGE	1
cg25774643	chr11	627175	Island	SCT	TSS200	hg19	AGE	1
cg07060551	chr19	51198381	Island	SHANK1	Body	hg19	AGE	1
cg26331343	chr3	156807520	S_Shore			hg19	AGE	-1
cg03181248	chr2	175199670	Island	SP9	TSS200	hg19	AGE	1
cg11970349	chr4	8582287	Island	GPR78	TSS200	hg19	AGE	1
cg16547529	chr11	75140681	N_Shore	KLHL35	Body	hg19	AGE	1
cg19884223	chr5	140554610	Island	PCDHB7	1stExon	hg19	AGE	1
cg23893898	chr4	6247571	Island			hg19	AGE	1
cg16582779	chr14	29237202	Island	FOXG1	1stExon	hg19	AGE	1
cg09626984	chr8	11566096	Island	GATA4	Body	hg19	AGE	1
cg07792478	chr8	65290484	Island	MIR124-2	TSS1500	hg19	AGE	1
cg00875989	chr18	44774054	Island			hg19	AGE	1
cg26005082	chr19	4769660	OpenSea	MIR7-3;C19orf30	TSS1500;Body	hg19	AGE	1
cg00393837	chr2	105470050	Island			hg19	AGE	1
cg22358580	chr12	54426725	N_Shore	HOXC4;HOXC5;HOXC5	5'UTR;TSS200;Body	hg19	AGE	1
cg12426313	chr1	6552387	S_Shore	PLEKHG5;PLEKHG5;PLEKHG5	Body;Body;TSS1500	hg19	AGE	-1
cg12111714	chr13	26043472	Island	ATP8A2	Body	hg19	AGE	1
cg13939792	chr14	60975532	S_Shore	SIX6	TSS1500	hg19	AGE	1
cg01401344	chr4	85422998	Island			hg19	AGE	1
cg16880216	chr4	41749499	Island	PHOX2B	Body	hg19	AGE	1
cg21829923	chr2	171573891	Island	SP5	Body	hg19	AGE	1
cg25291396	chr9	129376721	Island	LMX1B;LMX1B;LMX1B;LMX1B;LMX1B;LMX1B	5'UTR;5'UTR;5'UTR;1stExon;1stExon;1stExon	hg19	AGE	1
cg14405924	chr10	131758112	Island	EBF3	Body	hg19	AGE	1
cg17302155	chr6	100061111	Island	PRDM13	Body	hg19	AGE	1
cg26814276	chr4	172734266	Island	GALNTL6	TSS1500	hg19	AGE	1
cg16863375	chr6	55443990	Island	HMGCLL1;HMGCLL1;HMGCLL1;HMGCLL1;HMGCLL1;HMGCLL1;HMGCLL1;HMGCLL1;HMGCLL1;HMGCLL1;HMGCLL1;HMGCLL1	1stExon;1stExon;1stExon;1stExon;1stExon;5'UTR;5'UTR;5'UTR;5'UTR;Body;Body;5'UTR	hg19	AGE	1
cg02874376	chr14	101193397	Island	DLK1;DLK1	1stExon;5'UTR	hg19	AGE	1
cg06654109	chr10	50819950	Island	SLC18A3;CHAT;CHAT;CHAT	1stExon;TSS1500;TSS1500;5'UTR	hg19	AGE	1
cg16523076	chr2	73277505	OpenSea	SFXN5	Body	hg19	AGE	1
cg06425919	chr11	17741925	Island	MYOD1	1stExon	hg19	AGE	1
cg25403721	chr12	114885372	Island			hg19	AGE	1
cg07528692	chr9	842633	Island	DMRT1	Body	hg19	AGE	1
cg09671258	chr1	180202530	Island	LHX4	Body	hg19	AGE	1
cg13473356	chr3	179754613	Island	PEX5L	TSS200	hg19	AGE	1
cg15672768	chr5	140741220	Island	PCDHGA4;PCDHGA2;PCDHGB2;PCDHGA1;PCDHGB1;PCDHGA3;PCDHGB2	Body;Body;1stExon;Body;Body;Body;1stExon	hg19	AGE	1
cg22105145	chr18	5196397	Island	LOC642597	Body	hg19	AGE	1
cg02898293	chr20	25061762	Island	VSX1;VSX1	Body;Body	hg19	AGE	1
cg26479533	chr7	75864324	Island	SRRM3	5'UTR	hg19	AGE	1
cg13202751	chr5	1446443	Island	SLC6A3	TSS1500	hg19	AGE	1
cg06462796	chr9	79634861	Island	FOXB2	1stExon	hg19	AGE	1
cg11429969	chr5	140180921	Island	PCDHA2;PCDHA1;PCDHA3;PCDHA3;PCDHA1	Body;Body;1stExon;1stExon;Body	hg19	AGE	1
cg14743346	chr8	124050185	N_Shelf	DERL1;DERL1	Body;Body	hg19	AGE	-1
cg26549290	chr3	137483813	Island	SOX14	1stExon	hg19	AGE	1
cg13321077	chr2	220196755	Island	RESP18	Body	hg19	AGE	1
cg09929786	chr5	143229967	OpenSea			hg19	AGE	-1
cg26296488	chr4	9783192	Island	DRD5	TSS200	hg19	AGE	1
cg10152131	chr19	51111677	S_Shore			hg19	AGE	1
cg07162903	chr8	141301414	OpenSea	TRAPPC9;TRAPPC9	Body;Body	hg19	AGE	1
cg10966580	chr4	6223973	Island			hg19	AGE	1
cg04569082	chr12	127940323	N_Shore			hg19	AGE	1
cg23143364	chr6	27599175	S_Shore			hg19	AGE	1
cg24452260	chr4	158143538	Island	GRIA2;GRIA2;GRIA2	Body;Body;Body	hg19	AGE	1
cg23553442	chr9	74062096	Island			hg19	AGE	1
cg14934413	chr11	20184162	N_Shore			hg19	AGE	1
cg02621821	chr8	25899113	N_Shore	EBF2	Body	hg19	AGE	1
cg03231647	chr2	237081650	Island			hg19	AGE	1
cg24818566	chr9	122132054	Island	DBC1	TSS1500	hg19	AGE	1
cg15872008	chr9	71161829	OpenSea	LINC01506	TSS1500	hg19	AGE	-1
cg22465581	chr16	62070772	S_Shore	CDH8	TSS200	hg19	AGE	1
cg02438781	chr19	22469533	Island			hg19	AGE	1
cg02164046	chr3	187388148	Island	SST;SST	1stExon;5'UTR	hg19	AGE	1
cg12456714	chr5	16180393	Island	MARCH11	TSS1500	hg19	AGE	1
cg24213719	chr18	60263646	Island			hg19	AGE	1
cg07469926	chr5	114514717	Island	TRIM36;TRIM36;TRIM36	Body;Body;Body	hg19	AGE	1
cg07169660	chr17	41467212	OpenSea	LOC100130581;LOC100130581	TSS1500;TSS1500	hg19	AGE	-1
cg00237475	chr15	68118521	Island	LBXCOR1	Body	hg19	AGE	1
cg03278146	chr18	5197327	Island	LOC642597	TSS200	hg19	AGE	1
cg22971594	chr14	23442770	OpenSea	JUB;JUB	Body;Body	hg19	AGE	-1
cg13703871	chr19	9473674	Island	ZNF177	TSS200	hg19	AGE	1
cg23570245	chr17	42426011	OpenSea	GRN	5'UTR	hg19	AGE	-1
cg00247557	chr18	5197071	Island	LOC642597;LOC642597	1stExon;5'UTR	hg19	AGE	1
cg14699728	chr11	66188522	Island	NPAS4;NPAS4	5'UTR;1stExon	hg19	AGE	1
cg12457773	chr6	24126497	Island	NRSN1;NRSN1	5'UTR;1stExon	hg19	AGE	1
cg02119348	chr16	6069731	Island	A2BP1;A2BP1;A2BP1;A2BP1	5'UTR;1stExon;1stExon;5'UTR	hg19	AGE	1
cg18758922	chr22	37099785	S_Shore	CACNG2	TSS1500	hg19	AGE	1
cg13448753	chr10	25464059	Island	LOC100128811;GPR158	Body;TSS1500	hg19	AGE	1
cg06785999	chr14	60975964	Island	SIX6;SIX6	1stExon;5'UTR	hg19	AGE	1
cg10077319	chr12	114846010	Island	TBX5;TBX5;TBX5;TBX5;TBX5-AS1	5'UTR;5'UTR;1stExon;1stExon;Body	hg19	AGE	1
cg06679720	chr13	51417686	Island	DLEU7	1stExon	hg19	AGE	1
cg13051450	chr13	100611308	N_Shore			hg19	AGE	1
cg12268575	chr1	177133536	Island	ASTN1;ASTN1	1stExon;1stExon	hg19	AGE	1
cg06616729	chr8	55379248	Island			hg19	AGE	1
cg07703401	chr16	230341	Island	HBQ1;HBQ1	1stExon;5'UTR	hg19	AGE	1
cg06092815	chr2	229046406	Island	SPHKAP;SPHKAP	TSS200;TSS200	hg19	AGE	1
cg06724588	chr16	51185459	Island	SALL1;SALL1	TSS1500;TSS1500	hg19	AGE	1
cg18236477	chr13	26043066	Island	ATP8A2	Body	hg19	AGE	1
cg10530889	chr10	93805590	Island			hg19	AGE	1
cg19056926	chr18	74962367	Island	GALR1;GALR1	5'UTR;1stExon	hg19	AGE	1
cg19821713	chr15	96909816	Island			hg19	AGE	1
cg07442409	chr14	60973773	Island			hg19	AGE	1
cg24488891	chr10	25464132	Island	LOC100128811;GPR158	Body;TSS200	hg19	AGE	1
cg26293000	chr4	82136331	Island	PRKG2;PRKG2	TSS200;TSS200	hg19	AGE	1
cg08992872	chr8	91095058	OpenSea	CALB1;CALB1	1stExon;5'UTR	hg19	AGE	1
cg02340018	chr2	105469315	Island			hg19	AGE	1
cg10303487	chr8	105479058	Island	DPYS	1stExon	hg19	AGE	1
cg19274890	chr7	153584042	Island	DPP6	TSS200	hg19	AGE	1
cg17018096	chr19	8657692	Island	ADAMTS10	Body	hg19	AGE	1
cg20370678	chr17	58216297	Island			hg19	AGE	1
cg03340466	chr1	179712740	Island	FAM163A	5'UTR	hg19	AGE	1
cg21415530	chr8	140715802	Island	KCNK9	TSS1500	hg19	AGE	1
cg23697855	chr7	89950296	Island			hg19	AGE	1
cg18866015	chr18	49868552	Island	DCC	Body	hg19	AGE	1
cg02519751	chr3	147126753	N_Shore	ZIC1	TSS1500	hg19	AGE	1
cg04217706	chr12	126676139	Island			hg19	AGE	1
cg13146465	chr1	91182853	Island	BARHL2	TSS200	hg19	AGE	1
cg17075048	chr14	92790079	Island	SLC24A4;SLC24A4;SLC24A4	5'UTR;5'UTR;TSS200	hg19	AGE	1
cg16038120	chr14	29235196	Island	FOXG1	TSS1500	hg19	AGE	1
cg03502812	chr19	36435729	Island	LRFN3	Body	hg19	AGE	1
cg20401252	chr2	5834062	Island	SOX11	1stExon	hg19	AGE	1
cg15748507	chr10	120354627	Island	PRLHR	Body	hg19	AGE	1
cg19369022	chr19	51111388	Island			hg19	AGE	1
cg24935332	chr11	31846819	N_Shore			hg19	AGE	1
cg26269881	chr3	5023310	N_Shore	BHLHE40	Body	hg19	AGE	-1
cg25936177	chr15	89313056	Island			hg19	AGE	1
cg21684012	chr6	100912906	Island	SIM1	TSS1500	hg19	AGE	1
cg02457680	chr1	154475139	Island	TDRD10;TDRD10;TDRD10;TDRD10;SHE	5'UTR;1stExon;1stExon;5'UTR;TSS1500	hg19	AGE	1
cg04792712	chr8	17271105	Island	MTMR7	TSS200	hg19	AGE	1
cg05323533	chr4	41750362	N_Shore	PHOX2B	Body	hg19	AGE	1
cg09834794	chr3	147087702	OpenSea			hg19	AGE	1
cg11633405	chr6	8905155	OpenSea			hg19	AGE	1
cg16717122	chr15	51973920	S_Shore	SCG3;SCG3;SCG3;SCG3	5'UTR;1stExon;5'UTR;1stExon	hg19	AGE	1
cg15617155	chr1	63785321	Island			hg19	AGE	1
cg02919422	chr8	55370544	Island	SOX17;SOX17	5'UTR;1stExon	hg19	AGE	1
cg14459130	chr2	175199646	Island	SP9	TSS200	hg19	AGE	1
cg27376136	chr10	71327726	N_Shelf			hg19	AGE	1
cg00046625	chr1	66258760	Island	PDE4B;PDE4B	5'UTR;TSS200	hg19	AGE	1
cg20247486	chr1	119544329	Island			hg19	AGE	1
cg26946259	chr2	119599545	Island			hg19	AGE	1
cg18217016	chr3	180629678	N_Shore	FXR1;FXR1;FXR1	TSS1500;TSS1500;TSS1500	hg19	AGE	-1
cg19809667	chr19	54401945	Island	PRKCG	Body	hg19	AGE	1
cg27252696	chr6	100912940	Island	SIM1	TSS1500	hg19	AGE	1
cg04894619	chr3	179754615	Island	PEX5L	TSS200	hg19	AGE	1
cg19480198	chr19	18896853	Island	COMP	Body	hg19	AGE	1
cg14176930	chr6	10884891	S_Shore			hg19	AGE	1
cg20296495	chr7	4793392	N_Shore	FOXK1	Body	hg19	AGE	-1
cg13611347	chr18	31739207	Island	NOL4	Body	hg19	AGE	1
cg21836370	chr12	85667451	OpenSea			hg19	AGE	1
cg11560197	chr5	140182956	Island	PCDHA2;PCDHA1;PCDHA3;PCDHA3;PCDHA1	Body;Body;1stExon;1stExon;Body	hg19	AGE	1
cg09797577	chr6	28778226	N_Shelf			hg19	AGE	1
cg26894523	chr4	107725	Island	ZNF718	Body	hg19	AGE	1
cg14750948	chr3	147130477	Island	ZIC1	Body	hg19	AGE	1
cg02593932	chr2	154728308	N_Shore	GALNT13	TSS200	hg19	AGE	1
cg24567424	chr13	108520566	Island	FAM155A	TSS1500	hg19	AGE	1
cg22043168	chr11	27741077	Island	BDNF;BDNF;BDNF;BDNF;BDNF;BDNF	Body;5'UTR;5'UTR;1stExon;5'UTR;5'UTR	hg19	AGE	1
cg14822490	chr10	124909889	Island	HMX2	3'UTR	hg19	AGE	1
cg18299578	chr14	29235928	N_Shore	FOXG1	TSS1500	hg19	AGE	1
cg24502682	chr10	22634192	Island	SPAG6;SPAG6;SPAG6;SPAG6	TSS200;TSS200;TSS200;TSS200	hg19	AGE	1
cg06187770	chr6	85484863	S_Shore			hg19	AGE	1
cg14253018	chr16	29722049	OpenSea			hg19	AGE	-1
cg20579054	chr19	44764048	Island	ZNF233;ZNF233;ZNF233	TSS200;1stExon;5'UTR	hg19	AGE	1
cg10836392	chr22	44258132	Island	SULT4A1	1stExon	hg19	AGE	1
cg27646205	chr19	11545491	N_Shore	CCDC151;PRKCSH;PRKCSH	Body;TSS1500;TSS1500	hg19	AGE	-1
cg01610632	chr3	147127579	Island	ZIC1;ZIC1	1stExon;5'UTR	hg19	AGE	1
cg08468401	chr3	14303131	OpenSea			hg19	AGE	-1
cg05380019	chr7	19146555	N_Shore			hg19	AGE	1
cg13486820	chr1	91182288	Island	BARHL2	1stExon	hg19	AGE	1
cg03696599	chr2	124782261	Island	CNTNAP5	TSS1500	hg19	AGE	1
cg18105227	chr16	49315547	Island	CBLN1;CBLN1	1stExon;5'UTR	hg19	AGE	1
cg21585766	chr13	100636870	S_Shore	ZIC2	Body	hg19	AGE	1
cg25536373	chr2	115200321	OpenSea	DPP10;DPP10	1stExon;5'UTR	hg19	AGE	1
cg25180968	chr16	21288548	N_Shore	CRYM	Body	hg19	AGE	-1
cg03127416	chr8	22548006	Island	EGR3	Body	hg19	AGE	1
cg10741153	chr19	29284353	Island			hg19	AGE	1
cg07160932	chr16	29888733	S_Shore	SEZ6L2;SEZ6L2;SEZ6L2;SEZ6L2	Body;Body;Body;Body	hg19	AGE	1
cg25631489	chr3	169900020	S_Shore	PHC3	TSS1500	hg19	AGE	-1
cg19915738	chr19	44952730	Island	ZNF229	TSS200	hg19	AGE	1
cg10103469	chr16	1383426	Island	BAIAP3;BAIAP3;BAIAP3;BAIAP3;BAIAP3	TSS1500;TSS200;TSS200;TSS200;TSS200	hg19	AGE	1
cg27262412	chr1	119530702	Island	TBX15	5'UTR	hg19	AGE	1
cg01581018	chr3	147110595	Island	ZIC4;ZIC4;ZIC4;ZIC4;ZIC4	Body;TSS1500;Body;Body;TSS1500	hg19	AGE	1
cg23519626	chr11	74022930	S_Shore	P4HA3	TSS1500	hg19	AGE	1
cg20265107	chr17	64831100	N_Shore			hg19	AGE	1
cg10758057	chr15	29033893	Island			hg19	AGE	1
cg20634266	chr1	91190493	Island			hg19	AGE	1
cg02602455	chr9	36739781	Island			hg19	AGE	1
cg18530551	chr5	172670879	Island			hg19	AGE	1
cg24136205	chr13	100624293	Island	ZIC5	TSS200	hg19	AGE	1
cg13437581	chr18	44777799	Island			hg19	AGE	1
cg15370180	chr10	23484326	Island			hg19	AGE	1
cg10743390	chr19	30020728	Island	VSTM2B	Body	hg19	AGE	1
cg02983424	chr15	97491433	OpenSea			hg19	AGE	1
cg20474850	chr4	174450083	Island	HAND2	1stExon	hg19	AGE	1
cg07962143	chr19	57149436	Island			hg19	AGE	1
cg00334063	chr3	147106010	N_Shelf	ZIC4;ZIC4;ZIC4;ZIC4;ZIC4	3'UTR;Body;3'UTR;Body;3'UTR	hg19	AGE	1
cg16640855	chr2	182543233	OpenSea	NEUROD1	Body	hg19	AGE	1
cg25290445	chr1	65991182	Island	LEPR;LEPR;LEPR;LEPR;LEPR;LEPR	TSS200;TSS200;TSS200;5'UTR;5'UTR;5'UTR	hg19	AGE	1
cg17760405	chr6	100915191	Island			hg19	AGE	1
cg13358636	chr2	124782263	Island	CNTNAP5	TSS1500	hg19	AGE	1
cg26042814	chr11	71688876	OpenSea	RNF121;RNF121;RNF121;RNF121	Body;Body;Body;Body	hg19	AGE	-1
cg03841151	chr1	2706261	Island	TTC34	TSS200	hg19	AGE	1
cg22726407	chr16	230330	Island	HBQ1	TSS200	hg19	AGE	1
cg24074033	chr11	20180437	N_Shore	DBX1	Body	hg19	AGE	1
cg27615388	chr5	63257092	Island	HTR1A	1stExon	hg19	AGE	1
cg19029181	chr3	147130536	Island	ZIC1	Body	hg19	AGE	1
cg24100636	chr12	3600087	Island	PRMT8	TSS1500	hg19	AGE	1
cg22720041	chr19	44952725	Island	ZNF229	TSS200	hg19	AGE	1
cg23883058	chr2	5813866	S_Shore			hg19	AGE	1
cg17030233	chr2	119607573	Island			hg19	AGE	1
cg03843972	chr8	65286589	Island			hg19	AGE	1
cg25478614	chr3	187387866	N_Shore	SST	Body	hg19	AGE	1
cg26650638	chr16	86320857	Island			hg19	AGE	1
cg10343060	chr7	155302850	Island	CNPY1	5'UTR	hg19	AGE	1
cg04575395	chr4	5892072	Island	CRMP1	Body	hg19	AGE	1
cg00683332	chr16	51188697	Island			hg19	AGE	1
cg02222728	chr8	55371829	Island	SOX17	Body	hg19	AGE	1
cg08297751	chr4	174448705	Island	HAND2	Body	hg19	AGE	1
cg23077822	chr4	135473106	OpenSea			hg19	AGE	-1
cg03365733	chr6	100055662	Island	PRDM13	Body	hg19	AGE	1
cg06522288	chr8	77586439	N_Shelf	LOC100192378	Body	hg19	AGE	1
cg06448705	chr5	135701094	OpenSea	TRPC7;TRPC7;TRPC7;TRPC7;TRPC7;TRPC7	5'UTR;1stExon;1stExon;1stExon;5'UTR;5'UTR	hg19	AGE	1
cg21726079	chr13	53424716	N_Shore			hg19	AGE	1
cg05164933	chr4	154710418	Island	SFRP2	TSS200	hg19	AGE	1
cg25377206	chr7	35294658	Island	TBX20;TBX20	TSS1500;TSS1500	hg19	AGE	1
cg00059225	chr5	151304357	Island	GLRA1;GLRA1;GLRA1;GLRA1	1stExon;1stExon;5'UTR;5'UTR	hg19	AGE	1
cg10257332	chr3	47869137	S_Shelf	DHX30;DHX30	Body;Body	hg19	AGE	-1
cg13631391	chr12	63544945	Island	AVPR1A;AVPR1A	1stExon;5'UTR	hg19	AGE	1
cg13654588	chr10	120354081	Island	PRLHR	Body	hg19	AGE	1
cg13022388	chr15	48470761	S_Shore	MYEF2;MYEF2;MYEF2	TSS1500;TSS1500;TSS1500	hg19	AGE	1
cg23495748	chr5	175223636	Island	CPLX2;CPLX2	5'UTR;1stExon	hg19	AGE	1
cg12764034	chr1	75602846	Island	LHX8	Body	hg19	AGE	1
cg13954457	chr5	167956819	Island	FBLL1	Body	hg19	AGE	1
cg08462988	chr3	147087225	OpenSea			hg19	AGE	1
cg01142635	chr4	6224117	Island			hg19	AGE	1
cg23331421	chr19	30866202	Island	ZNF536	5'UTR	hg19	AGE	1
cg14189141	chr9	1042605	Island			hg19	AGE	1
cg04225243	chr2	5831374	Island	LINC01248;SOX11	TSS200;TSS1500	hg19	AGE	1
cg00552235	chr7	100943163	OpenSea			hg19	AGE	1
cg14511698	chr14	60976898	Island	SIX6	Body	hg19	AGE	1
cg00409684	chr10	102984527	Island			hg19	AGE	1
cg15319522	chr14	76819459	S_Shore			hg19	AGE	1
cg14959729	chr6	166580693	Island	T	Body	hg19	AGE	1
cg13080716	chr7	23514478	S_Shore			hg19	AGE	1
cg22202689	chr19	49298227	N_Shore			hg19	AGE	-1
cg09614300	chr10	124894076	Island	HMX3	TSS1500	hg19	AGE	1
cg08076830	chr18	44774923	Island			hg19	AGE	1
cg08053686	chr4	6223581	Island			hg19	AGE	1
cg15132565	chr5	72740154	Island			hg19	AGE	1
cg03308652	chr3	62354991	Island			hg19	AGE	1
cg17712694	chr5	16180068	Island	MARCH11	TSS200	hg19	AGE	1
cg00336700	chr2	176943704	N_Shore			hg19	AGE	1
cg02892388	chr7	155260310	Island			hg19	AGE	1
cg01422881	chr1	44873692	Island	RNF220	5'UTR	hg19	AGE	1
cg25045526	chr7	121944506	Island	FEZF1;FEZF1;FEZF1;FEZF1;FEZF1-AS1	1stExon;1stExon;5'UTR;5'UTR;Body	hg19	AGE	1
cg15726707	chr18	44775558	Island	SKOR2;SKOR2	TSS200;TSS200	hg19	AGE	1
cg13817952	chr9	124990456	Island	LHX6;LHX6	Body;Body	hg19	AGE	1
cg26252167	chr6	110300573	Island	GPR6	1stExon	hg19	AGE	1
cg09547119	chr19	52391367	Island	ZNF577;ZNF577;ZNF577	TSS200;TSS200;TSS200	hg19	AGE	1
cg21800290	chr1	155169977	OpenSea	THBS3;THBS3;THBS3;THBS3	Body;Body;Body;Body	hg19	AGE	-1
cg05861938	chr1	222011349	OpenSea	LOC101929771	Body	hg19	AGE	1
cg00233018	chr4	2943520	OpenSea	NOP14-AS1;NOP14;NOP14;NOP14	Body;Body;Body;Body	hg19	AGE	-1
cg16509851	chr4	174430614	Island			hg19	AGE	1
cg12325536	chr5	87968658	Island	LOC645323;LOC645323;LOC645323	Body;Body;Body	hg19	AGE	1
cg03523785	chr14	29234981	Island	FOXG1	TSS1500	hg19	AGE	1
cg09506707	chr9	100797526	OpenSea			hg19	AGE	-1
cg05638493	chr5	140683367	Island	SLC25A2	1stExon	hg19	AGE	1
cg27320127	chr2	47798396	Island	KCNK12	TSS1500	hg19	AGE	1
cg16604658	chr12	64847188	S_Shore	TBK1	5'UTR	hg19	AGE	-1
cg05149128	chr7	154002280	Island	DPP6;DPP6;DPP6;DPP6;DPP6	TSS200;TSS200;Body;Body;Body	hg19	AGE	1
cg18483289	chr20	644897	Island	SCRT2	Body	hg19	AGE	1
cg14885748	chr12	127211262	Island			hg19	AGE	1
cg01676127	chr11	15541144	OpenSea			hg19	AGE	-1
cg21200408	chr20	21378211	Island	NKX2-4	TSS200	hg19	AGE	1
cg06883496	chr13	28503235	Island			hg19	AGE	1
cg17507952	chr5	16179012	N_Shore	MARCH11	Body	hg19	AGE	1
cg12238343	chr5	33936402	Island	RXFP3	TSS200	hg19	AGE	1
cg00924106	chr3	123976875	OpenSea	KALRN;KALRN	Body;Body	hg19	AGE	-1
cg04560225	chr1	91195336	S_Shelf			hg19	AGE	1
cg00097146	chr2	45171818	Island	SIX3	Body	hg19	AGE	1
cg09907509	chr13	37248244	Island	C13orf36;C13orf36	5'UTR;1stExon	hg19	AGE	1
cg05700079	chr3	147126961	N_Shore	ZIC1	TSS1500	hg19	AGE	1
cg19254119	chr19	9609422	S_Shore	ZNF560	TSS200	hg19	AGE	1
cg14396927	chr21	38378189	Island	RIPPLY3	TSS1500	hg19	AGE	1
cg17076890	chr10	23481421	Island	PTF1A	TSS200	hg19	AGE	1
cg05383947	chr19	22469242	N_Shore	ZNF729	TSS200	hg19	AGE	1
cg08812189	chr3	147110367	Island	ZIC4;ZIC4;ZIC4;ZIC4;ZIC4	Body;TSS200;TSS200;Body;Body	hg19	AGE	1
cg24394631	chr17	43863000	S_Shore	CRHR1;CRHR1;CRHR1;CRHR1	Body;Body;Body;Body	hg19	AGE	1
cg05809668	chr7	35301188	Island			hg19	AGE	1
cg20461912	chr3	138664350	Island	FOXL2;FOXL2	1stExon;3'UTR	hg19	AGE	1
cg03466615	chr9	123473290	N_Shelf	MEGF9	Body	hg19	AGE	-1
cg06649410	chr6	154360483	N_Shore	OPRM1;OPRM1;OPRM1;OPRM1;OPRM1;OPRM1;OPRM1;OPRM1;OPRM1;OPRM1;OPRM1;OPRM1;OPRM1;OPRM1;OPRM1;OPRM1;OPRM1;OPRM1;OPRM1;OPRM1	1stExon;1stExon;1stExon;5'UTR;5'UTR;5'UTR;Body;5'UTR;1stExon;5'UTR;1stExon;5'UTR;1stExon;TSS200;5'UTR;5'UTR;5'UTR;Body;1stExon;1stExon	hg19	AGE	1
cg11627823	chr7	129424539	N_Shore			hg19	AGE	1
cg05748163	chr8	25897763	N_Shore	EBF2	Body	hg19	AGE	1
cg23003783	chr5	178422071	Island	GRM6;GRM6	1stExon;5'UTR	hg19	AGE	1
cg18565342	chr10	124714098	Island	C10orf88	TSS200	hg19	AGE	1
cg12848065	chr2	207507528	S_Shore	LOC200726	5'UTR	hg19	AGE	1
cg24726200	chr21	38378346	Island	RIPPLY3	TSS1500	hg19	AGE	1
cg12646649	chr10	102987257	Island	LBX1	Body	hg19	AGE	1
cg04991036	chr14	29243762	Island	C14orf23;C14orf23	Body;Body	hg19	AGE	1
cg08529882	chr10	124902456	Island			hg19	AGE	1
cg20049415	chr20	21377671	Island	NKX2-4	1stExon	hg19	AGE	1
cg08441806	chr10	134599149	Island	NKX6-2	1stExon	hg19	AGE	1
cg13169011	chr14	60973462	N_Shore			hg19	AGE	1
cg04645914	chr19	52452317	Island			hg19	AGE	1
cg10943359	chr4	165304531	Island	MARCH1	TSS200	hg19	AGE	1
cg20426994	chr7	130418324	Island	KLF14	1stExon	hg19	AGE	1
cg06083330	chr4	147561203	Island	POU4F2	Body	hg19	AGE	1
cg23883696	chr18	70534298	Island	NETO1;NETO1;NETO1	TSS1500;TSS1500;Body	hg19	AGE	1
cg20008332	chr2	5833169	Island	SOX11	1stExon	hg19	AGE	1
cg26824006	chr7	121957254	Island			hg19	AGE	1
cg06139908	chr7	54614620	Island	VSTM2A	Body	hg19	AGE	1
cg00158333	chr17	47075855	Island	IGF2BP1;IGF2BP1	Body;Body	hg19	AGE	1
cg05470502	chr1	200011976	Island	NR5A2;NR5A2	Body;Body	hg19	AGE	1
cg21148642	chr19	49063822	S_Shelf	SULT2B1	Body	hg19	AGE	-1
cg04282694	chr6	5996412	Island			hg19	AGE	1
cg10798225	chr11	448822	N_Shore	PTDSS2	TSS1500	hg19	AGE	-1
cg21195256	chr14	29244278	S_Shore	C14orf23;C14orf23	Body;Body	hg19	AGE	1
cg00529958	chr13	100624288	Island	ZIC5	TSS200	hg19	AGE	1
cg21907743	chr1	237205450	Island	RYR2	TSS1500	hg19	AGE	1
cg16345559	chr2	213933386	OpenSea	IKZF2;IKZF2	Body;Body	hg19	AGE	-1
cg00988641	chr6	33273965	OpenSea	TAPBP;TAPBP;TAPBP	Body;Body;Body	hg19	AGE	-1
cg27264249	chr3	2141686	Island	CNTN4	TSS1500	hg19	AGE	1
cg01960979	chr16	1611342	OpenSea	IFT140	Body	hg19	AGE	-1
cg26890189	chr19	47951302	Island	SLC8A2	Body	hg19	AGE	1
cg10912240	chr14	29235907	Island	FOXG1	TSS1500	hg19	AGE	1
cg19962990	chr18	904523	N_Shore	ADCYAP1;ADCYAP1	TSS1500;TSS1500	hg19	AGE	1
cg15027907	chr19	48076699	Island			hg19	AGE	1
cg11458934	chr3	14848288	N_Shelf			hg19	AGE	-1
cg02872546	chr2	109741578	N_Shelf			hg19	AGE	-1
cg08637691	chr9	134989631	OpenSea			hg19	AGE	1
cg06907391	chr5	161275138	OpenSea	GABRA1;GABRA1;GABRA1;GABRA1;GABRA1;GABRA1	TSS1500;5'UTR;TSS1500;5'UTR;5'UTR;1stExon	hg19	AGE	1
cg23696752	chr6	146349312	N_Shore	GRM1;GRM1	5'UTR;5'UTR	hg19	AGE	1
cg03117976	chr18	11149435	Island	FAM38B	TSS1500	hg19	AGE	1
cg25349154	chr18	5197559	S_Shore	LOC642597	TSS1500	hg19	AGE	1
cg15001747	chr17	35292587	Island			hg19	AGE	1
cg19628148	chr3	126113918	Island	CCDC37	5'UTR	hg19	AGE	1
cg23739862	chr12	3600666	Island	PRMT8;PRMT8	1stExon;5'UTR	hg19	AGE	1
cg16668728	chr12	63544013	Island	AVPR1A	1stExon	hg19	AGE	1
cg03032497	chr14	61108227	N_Shore			hg19	AGE	1
cg01557614	chr9	137210289	OpenSea			hg19	AGE	-1
cg08604097	chr7	8480865	N_Shore	NXPH1	Body	hg19	AGE	1
cg09141965	chr7	1269385	Island			hg19	AGE	1
cg18032969	chr5	145725385	Island			hg19	AGE	1
cg05821789	chr11	122848098	Island			hg19	AGE	1
cg06000994	chr19	30866194	Island	ZNF536	5'UTR	hg19	AGE	1
cg12878812	chr12	119419696	Island	SRRM4	1stExon	hg19	AGE	1
cg10643916	chr15	69754609	OpenSea			hg19	AGE	-1
cg16966315	chr7	149112318	Island			hg19	AGE	1
cg00924143	chr12	114881676	Island			hg19	AGE	1
cg11750592	chr8	65289227	N_Shore			hg19	AGE	1
cg00008446	chr1	156815774	Island	NTRK1;INSRR	Body;Body	hg19	AGE	1
cg00001583	chr1	200011786	Island	NR5A2;NR5A2	Body;Body	hg19	AGE	1
cg27379573	chr17	76227999	N_Shore	TMEM235;TMEM235;TMEM235	5'UTR;5'UTR;5'UTR	hg19	AGE	1
cg14739151	chr2	154728234	Island	GALNT13	TSS200	hg19	AGE	1
cg06387829	chr14	57272387	N_Shelf	OTX2;OTX2;OTX2;OTX2;OTX2;OTX2;OTX2	Body;5'UTR;5'UTR;5'UTR;TSS200;TSS200;TSS200	hg19	AGE	1
cg03734874	chr14	105071382	Island	TMEM179	TSS1500	hg19	AGE	1
cg07962392	chr21	42219193	Island	DSCAM	TSS200	hg19	AGE	1
cg26549701	chr5	72599503	Island			hg19	AGE	1
cg06584494	chr7	54614477	Island	VSTM2A	Body	hg19	AGE	1
cg12079322	chr2	154728468	N_Shore	GALNT13;GALNT13	5'UTR;1stExon	hg19	AGE	1
cg07637213	chr10	50820604	N_Shore	CHAT;SLC18A3;CHAT;CHAT;CHAT;CHAT;CHAT;CHAT;SLC18A3	TSS1500;1stExon;TSS1500;TSS1500;TSS1500;TSS1500;5'UTR;TSS1500;3'UTR	hg19	AGE	1
cg18273840	chr5	45695643	Island	HCN1	Body	hg19	AGE	1
cg08620044	chr5	87980976	Island	LOC645323	TSS1500	hg19	AGE	1
cg07104706	chr13	84456127	S_Shelf	SLITRK1;SLITRK1	1stExon;5'UTR	hg19	AGE	1
cg18595065	chr5	72597126	N_Shore			hg19	AGE	1
cg19354156	chr5	115298044	Island	LVRN	TSS200	hg19	AGE	1
cg16562959	chr6	166419479	N_Shelf			hg19	AGE	1
cg19433697	chr15	60294787	N_Shore			hg19	AGE	1
cg00064733	chr7	153584038	Island	DPP6	TSS200	hg19	AGE	1
cg06784991	chr1	53308768	Island	ZYG11A	Body	hg19	AGE	1
cg10526277	chr3	157813363	S_Shore			hg19	AGE	1
cg25678108	chr8	65289807	N_Shore	MIR124-2HG;MIR124-2HG;MIR124-2HG;MIR124-2HG	TSS200;TSS200;Body;Body	hg19	AGE	1
cg14345857	chr5	72742869	S_Shelf	FOXD1	1stExon	hg19	AGE	1
cg01442601	chr14	102030727	Island			hg19	AGE	1
cg15110296	chr12	12509705	N_Shore	LOH12CR1;LOH12CR2	TSS1500;Body	hg19	AGE	-1
cg05213896	chr19	50393653	Island	IL4I1;IL4I1	Body;Body	hg19	AGE	1
cg08736129	chr19	36335019	Island	NPHS1;NPHS1	ExonBnd;Body	hg19	AGE	1
cg04347354	chr3	68982020	Island	FAM19A4;FAM19A4	TSS1500;TSS1500	hg19	AGE	1
cg02991338	chr14	29236017	N_Shore	FOXG1	TSS1500	hg19	AGE	1
cg05663573	chr3	170302890	N_Shore	SLC7A14	5'UTR	hg19	AGE	1
cg02051771	chr5	140261663	N_Shore	PCDHA7;PCDHA12;PCDHA6;PCDHA10;PCDHA4;PCDHA11;PCDHA8;PCDHA1;PCDHA2;PCDHA6;PCDHA1;PCDHA9;PCDHA5;PCDHA13;PCDHA3;PCDHA13;PCDHA10	Body;Body;Body;Body;Body;Body;Body;Body;Body;Body;Body;Body;Body;TSS200;Body;TSS200;Body	hg19	AGE	1
cg21681109	chr7	32468131	S_Shore			hg19	AGE	1
cg18815647	chr13	25744676	Island	FAM123A;FAM123A	Body;1stExon	hg19	AGE	1
cg18296495	chr6	138608394	OpenSea	ARFGEF3	Body	hg19	AGE	-1
cg25786780	chr19	12957979	N_Shore	MAST1	Body	hg19	AGE	-1
cg26698460	chr19	58716004	Island	ZNF274;ZNF274;ZNF274	Body;Body;5'UTR	hg19	AGE	1
cg27355501	chr6	33256078	N_Shore	PFDN6;WDR46;WDR46	TSS1500;Body;Body	hg19	AGE	-1
cg26194477	chr14	29234890	Island	FOXG1	TSS1500	hg19	AGE	1
cg19267252	chr2	105459317	Island			hg19	AGE	1
cg17595290	chr10	3881532	OpenSea			hg19	AGE	-1
cg21960680	chr5	76928628	S_Shore	OTP	Body	hg19	AGE	1
cg16804284	chr14	29237480	Island	FOXG1	1stExon	hg19	AGE	1
cg18166915	chr3	112694196	OpenSea	CD200R1;CD200R1;CD200R1;CD200R1	TSS1500;TSS1500;TSS1500;TSS1500	hg19	AGE	-1
cg14730445	chr12	101603581	Island	SLC5A8	1stExon	hg19	AGE	1
cg02488942	chr2	105480687	Island			hg19	AGE	1
cg21068293	chr15	74496576	OpenSea	STRA6;STRA6;STRA6;STRA6;STRA6	TSS1500;5'UTR;TSS1500;5'UTR;5'UTR	hg19	AGE	-1
cg16166796	chr2	220174201	Island	PTPRN	TSS200	hg19	AGE	1
cg03462380	chr15	27112902	Island	GABRA5;GABRA5	5'UTR;5'UTR	hg19	AGE	1
cg00295794	chr13	100641409	Island			hg19	AGE	1
cg16872560	chr7	94536986	Island	PPP1R9A;PPP1R9A;PPP1R9A;PPP1R9A	5'UTR;1stExon;5'UTR;1stExon	hg19	AGE	1
cg25819026	chr19	41060392	Island	SPTBN4;SPTBN4	Body;Body	hg19	AGE	1
cg12402251	chr8	91094811	OpenSea	CALB1	Body	hg19	AGE	1
cg17939805	chr18	44773988	Island			hg19	AGE	1
cg18464558	chr9	37002911	Island	PAX5;PAX5;PAX5;PAX5;PAX5;PAX5;PAX5;PAX5;PAX5;PAX5;PAX5;PAX5;PAX5	Body;Body;Body;Body;Body;Body;Body;Body;Body;Body;Body;Body;Body	hg19	AGE	1
cg16733705	chr12	85667616	OpenSea			hg19	AGE	1
cg02690638	chr10	83635375	Island	NRG3;NRG3	1stExon;1stExon	hg19	AGE	1
cg04456238	chr11	32450104	S_Shore	WT1;WT1;WT1;WT1	Body;Body;Body;Body	hg19	AGE	1
cg21512644	chr4	156130016	Island	NPY2R;NPY2R	5'UTR;1stExon	hg19	AGE	1
cg05928342	chr19	9473598	Island	ZNF177	TSS200	hg19	AGE	1
cg06991300	chr4	122301724	Island	QRFPR	1stExon	hg19	AGE	1
cg14311597	chr17	2652531	Island	MIR1253	TSS1500	hg19	AGE	1
cg01166145	chr4	55093692	N_Shore			hg19	AGE	1
cg02469909	chr22	24890831	Island	C22orf45;C22orf45;UPB1	TSS200;TSS200;TSS1500	hg19	AGE	1
cg17098147	chr10	22634142	Island	SPAG6;SPAG6	TSS1500;TSS1500	hg19	AGE	1
cg22197416	chr17	40474492	OpenSea	STAT3;STAT3;STAT3;STAT3;STAT3;STAT3	ExonBnd;ExonBnd;ExonBnd;Body;Body;Body	hg19	AGE	-1
cg13424363	chr4	80497684	OpenSea			hg19	AGE	-1
cg16373229	chr7	121942209	N_Shore	FEZF1;FEZF1	Body;Body	hg19	AGE	1
cg26186239	chr20	62119492	Island	EEF1A2	3'UTR	hg19	AGE	1
cg25709273	chr12	125765193	OpenSea			hg19	AGE	1
cg15961744	chr5	140228182	Island	PCDHA6;PCDHA2;PCDHA1;PCDHA7;PCDHA1;PCDHA6;PCDHA5;PCDHA9;PCDHA9;PCDHA3;PCDHA4;PCDHA8	Body;Body;Body;Body;Body;Body;Body;1stExon;1stExon;Body;Body;Body	hg19	AGE	1
cg02154186	chr8	26371353	Island	PNMA2;PNMA2	5'UTR;1stExon	hg19	AGE	1
cg14553881	chr17	79361650	Island			hg19	AGE	-1
cg07060203	chr10	135089661	N_Shore	ADAM8;ADAM8;ADAM8	Body;Body;Body	hg19	AGE	-1
cg17538572	chr10	94834763	Island	CYP26A1;CYP26A1	Body;Body	hg19	AGE	1
cg22861867	chr14	93897216	Island	UNC79	5'UTR	hg19	AGE	1
cg05490029	chr8	79719015	S_Shore	IL7	TSS1500	hg19	AGE	-1
cg08535779	chr1	2475961	N_Shore			hg19	AGE	-1
cg13974632	chr11	27740813	Island	BDNF;BDNF;BDNF;BDNF;BDNF	Body;5'UTR;5'UTR;5'UTR;5'UTR	hg19	AGE	1
cg03503516	chr22	24890811	Island	C22orf45;C22orf45;UPB1	TSS200;TSS200;TSS1500	hg19	AGE	1
cg01278873	chr19	44764101	Island	ZNF233;ZNF233	1stExon;5'UTR	hg19	AGE	1
cg27137983	chr10	124909711	Island	HMX2	3'UTR	hg19	AGE	1
cg03250019	chr18	5197066	Island	LOC642597;LOC642597	1stExon;5'UTR	hg19	AGE	1
cg10509254	chr4	174452133	Island	NBLA00301;HAND2	Body;TSS1500	hg19	AGE	1
cg26059468	chr8	55370579	Island	SOX17;SOX17	5'UTR;1stExon	hg19	AGE	1
cg17074353	chr15	69590852	N_Shore	PAQR5	TSS1500	hg19	AGE	1
cg01561869	chr5	140725147	Island	PCDHGA2;PCDHGA3;PCDHGA3;PCDHGA1	Body;1stExon;1stExon;Body	hg19	AGE	1
cg10111292	chr12	106975112	N_Shore			hg19	AGE	1
cg14882054	chr12	79257711	OpenSea	SYT1;SYT1	TSS200;TSS1500	hg19	AGE	1
cg06294698	chr2	71017967	Island	FIGLA	TSS200	hg19	AGE	1
cg02217786	chr20	690693	Island			hg19	AGE	1
cg11229543	chr1	2984445	Island	PRDM16;PRDM16;FLJ42875;FLJ42875	TSS1500;TSS1500;TSS200;TSS200	hg19	AGE	1
cg22035487	chr19	18073094	OpenSea	KCNN1	5'UTR	hg19	AGE	-1
cg16364121	chr17	35291924	Island			hg19	AGE	1
cg05911659	chr5	175223626	Island	CPLX2;CPLX2	1stExon;5'UTR	hg19	AGE	1
cg22633280	chr10	110671907	Island			hg19	AGE	1
cg23895884	chr5	76934845	Island	OTP	TSS1500	hg19	AGE	1
cg05215925	chr6	154360587	Island	OPRM1;OPRM1;OPRM1;OPRM1;OPRM1;OPRM1;OPRM1;OPRM1;OPRM1;OPRM1;OPRM1;OPRM1;OPRM1;OPRM1;OPRM1;OPRM1;OPRM1;OPRM1;OPRM1;OPRM1;OPRM1	1stExon;1stExon;1stExon;5'UTR;5'UTR;1stExon;5'UTR;5'UTR;Body;5'UTR;1stExon;5'UTR;1stExon;5'UTR;1stExon;5'UTR;5'UTR;5'UTR;Body;1stExon;1stExon	hg19	AGE	1
cg08158662	chr12	34489995	Island			hg19	AGE	1
cg25729445	chr6	29595347	Island	GABBR1;GABBR1;GABBR1	Body;1stExon;Body	hg19	AGE	1
cg04478095	chr6	27599145	Island			hg19	AGE	1
cg15808426	chr19	57154302	Island			hg19	AGE	1
cg09401099	chr3	156534380	Island			hg19	AGE	1
cg02509825	chr8	56015399	Island	XKR4	1stExon	hg19	AGE	1
cg08190858	chr12	54321346	Island			hg19	AGE	1
cg23713724	chr4	21306051	OpenSea	KCNIP4;KCNIP4;KCNIP4;KCNIP4	Body;TSS1500;5'UTR;5'UTR	hg19	AGE	1
cg19876814	chr5	140261653	N_Shore	PCDHA7;PCDHA12;PCDHA6;PCDHA10;PCDHA4;PCDHA11;PCDHA8;PCDHA1;PCDHA2;PCDHA6;PCDHA1;PCDHA9;PCDHA5;PCDHA13;PCDHA3;PCDHA13;PCDHA10	Body;Body;Body;Body;Body;Body;Body;Body;Body;Body;Body;Body;Body;TSS200;Body;TSS200;Body	hg19	AGE	1
cg07072366	chr8	19798005	Island	LPL	Body	hg19	AGE	1
cg00073837	chr2	223177008	Island			hg19	AGE	1
cg09338032	chr12	113916609	Island			hg19	AGE	1
cg00630958	chr1	65991461	Island	LEPR;LEPR;LEPR	5'UTR;5'UTR;5'UTR	hg19	AGE	1
cg05683586	chr1	46010892	OpenSea			hg19	AGE	-1
cg10700564	chr12	103350348	Island	ASCL1	TSS1500	hg19	AGE	1
cg07544187	chr19	19651235	Island	CILP2	Body	hg19	AGE	1
cg11548971	chr18	56940674	Island	RAX	TSS200	hg19	AGE	1
cg03735496	chr18	18822637	Island	GREB1L	5'UTR	hg19	AGE	1
cg07489502	chr5	140811642	Island	PCDHGA4;PCDHGA11;PCDHGA11;PCDHGA9;PCDHGA1;PCDHGB1;PCDHGB6;PCDHGA12;PCDHGB3;PCDHGB7;PCDHGA6;PCDHGA8;PCDHGA10;PCDHGA12;PCDHGA5;PCDHGB4;PCDHGA3;PCDHGA2;PCDHGA7;PCDHGB2;PCDHGB5	Body;Body;Body;Body;Body;Body;Body;1stExon;Body;Body;Body;Body;Body;1stExon;Body;Body;Body;Body;Body;Body;Body	hg19	AGE	1
cg26390889	chr5	33936462	Island	RXFP3	TSS200	hg19	AGE	1
cg05337137	chr4	6223463	N_Shore			hg19	AGE	1
cg09537620	chr11	31826574	Island	PAX6;PAX6;PAX6	Body;Body;Body	hg19	AGE	1
cg14693555	chr16	49315752	Island	CBLN1	TSS200	hg19	AGE	1
cg14523578	chr9	23826178	S_Shelf	ELAVL2	TSS200	hg19	AGE	1
cg24938830	chr2	210636539	Island	UNC80;UNC80	TSS200;TSS200	hg19	AGE	1
cg17324321	chr17	37809649	OpenSea	STARD3;STARD3;STARD3	5'UTR;5'UTR;5'UTR	hg19	AGE	-1
cg21218758	chr19	11591970	Island	ELAVL3;ELAVL3	TSS200;TSS200	hg19	AGE	1
cg26938597	chr18	44778021	Island			hg19	AGE	1
cg03679755	chr10	101875035	Island			hg19	AGE	1
cg05511722	chr8	55379566	Island			hg19	AGE	1
cg04505045	chr5	157078621	Island	SOX30;SOX30;SOX30	1stExon;1stExon;Body	hg19	AGE	1
cg07923390	chr6	35109242	Island	TCP11;TCP11	TSS200;TSS200	hg19	AGE	1
cg17675301	chr17	79920395	N_Shore	NOTUM	TSS1500	hg19	AGE	-1
cg00407093	chr9	23826461	S_Shelf	ELAVL2	TSS1500	hg19	AGE	1
cg27026638	chr4	1900817	OpenSea	WHSC1;WHSC1;WHSC1;WHSC1;WHSC1	5'UTR;5'UTR;5'UTR;5'UTR;5'UTR	hg19	AGE	-1
cg20084504	chr13	28369514	N_Shore			hg19	AGE	1
cg16620526	chr5	115298079	Island	LVRN	TSS200	hg19	AGE	1
cg18724565	chr7	5633068	Island	FSCN1	1stExon	hg19	AGE	1
cg09540961	chr20	4229561	Island	ADRA1D	1stExon	hg19	AGE	1
cg04373435	chr2	79738582	N_Shore	CTNNA2;CTNNA2	TSS1500;TSS1500	hg19	AGE	1
cg12338417	chr3	32860178	Island	TRIM71	1stExon	hg19	AGE	1
cg07066898	chr19	17717094	Island	UNC13A	Body	hg19	AGE	1
cg24501701	chr12	63544040	Island	AVPR1A	1stExon	hg19	AGE	1
cg26263766	chr19	58739734	N_Shore	ZNF544	TSS1500	hg19	AGE	1
cg03975694	chr19	38042472	S_Shelf	ZNF540;ZNF540	5'UTR;1stExon	hg19	AGE	1
cg18836626	chr13	26042746	Island	ATP8A2	Body	hg19	AGE	1
cg07907386	chr4	41749443	Island	PHOX2B	Body	hg19	AGE	1
cg09515947	chr16	62070005	Island	CDH8;CDH8	5'UTR;1stExon	hg19	AGE	1
cg07507481	chr20	49923279	OpenSea			hg19	AGE	-1
cg05021643	chr2	177029608	Island	HOXD3	5'UTR	hg19	AGE	1
cg23619399	chr13	79169753	N_Shore			hg19	AGE	1
cg02010196	chr5	146889275	Island			hg19	AGE	1
cg00145253	chr1	75602857	Island	LHX8	Body	hg19	AGE	1
cg15395242	chr1	172711711	OpenSea			hg19	AGE	-1
cg14427009	chr13	58207058	Island	PCDH17	1stExon	hg19	AGE	1
cg15017087	chr17	27546873	OpenSea			hg19	AGE	-1
cg26418900	chr7	24324599	Island	NPY	5'UTR	hg19	AGE	1
cg24575234	chr7	136553884	Island	CHRM2;CHRM2;CHRM2;CHRM2;CHRM2;CHRM2;CHRM2;CHRM2;CHRM2;CHRM2;CHRM2	1stExon;5'UTR;5'UTR;5'UTR;5'UTR;5'UTR;TSS200;1stExon;1stExon;TSS200;5'UTR	hg19	AGE	1
cg04062391	chr19	9609204	Island	ZNF560	5'UTR	hg19	AGE	1
cg05446322	chr13	36053408	S_Shore	MIR548F5;NBEA	Body;Body	hg19	AGE	1
cg13916459	chr12	85673221	N_Shore	ALX1	TSS1500	hg19	AGE	1
cg21760907	chr13	100634938	Island	ZIC2	1stExon	hg19	AGE	1
cg22650617	chr2	71017541	Island	FIGLA	1stExon	hg19	AGE	1
cg02356551	chr8	53013726	OpenSea			hg19	AGE	1
cg10299585	chr12	54321717	Island			hg19	AGE	1
cg03949978	chr8	145747140	N_Shore	LRRC14	3'UTR	hg19	AGE	-1
cg19848629	chr8	65286244	Island			hg19	AGE	1
cg08715231	chr8	25906064	S_Shore			hg19	AGE	1
cg23128634	chr5	170288788	N_Shore	RANBP17	TSS200	hg19	AGE	1
cg14146100	chr4	134069236	Island	PCDH10;PCDH10	TSS1500;TSS1500	hg19	AGE	1
cg09559189	chr8	25898412	N_Shore	EBF2	Body	hg19	AGE	1
cg24611446	chr12	113917737	Island			hg19	AGE	1
cg25773262	chr1	156616855	Island	BCAN;BCAN	Body;Body	hg19	AGE	1
cg01345315	chr12	43945998	Island	ADAMTS20	TSS1500	hg19	AGE	1
cg25833334	chr3	14481418	OpenSea	SLC6A6;SLC6A6;SLC6A6;SLC6A6	5'UTR;5'UTR;Body;Body	hg19	AGE	-1
cg18343957	chr14	48144197	Island	MDGA2	TSS200	hg19	AGE	1
cg21907579	chr12	114845868	Island	TBX5;TBX5;TBX5;TBX5	1stExon;1stExon;5'UTR;5'UTR	hg19	AGE	1
cg09797337	chr13	112709538	N_Shore			hg19	AGE	1
cg02094827	chr10	99496515	N_Shore	ZFYVE27;ZFYVE27;ZFYVE27	TSS1500;TSS1500;TSS1500	hg19	AGE	-1
cg12546181	chr19	48902029	Island	GRIN2D	Body	hg19	AGE	1
cg18952796	chr7	98246633	Island	NPTX2;NPTX2	5'UTR;1stExon	hg19	AGE	1
cg16438688	chr1	156815529	Island	NTRK1;INSRR	Body;Body	hg19	AGE	1
cg18081940	chr1	154475173	Island	TDRD10;TDRD10;TDRD10;TDRD10;SHE	5'UTR;1stExon;1stExon;5'UTR;TSS1500	hg19	AGE	1
cg19656282	chr2	74742786	Island	TLX2	Body	hg19	AGE	1
cg14428146	chr8	23563925	Island	NKX2-6	TSS200	hg19	AGE	1
cg00824767	chr10	23488272	Island			hg19	AGE	1
cg07563793	chr1	75596336	N_Shore	LHX8	5'UTR	hg19	AGE	1
cg09796146	chr16	33937240	N_Shore			hg19	AGE	1
cg06986734	chr8	128902684	OpenSea	PVT1	Body	hg19	AGE	-1
cg11254700	chr19	53561386	Island			hg19	AGE	1
cg07716052	chr11	32454748	N_Shore	WT1;WT1;WT1;WT1	Body;Body;Body;Body	hg19	AGE	1
cg26074603	chr12	75603068	Island	KCNC2;KCNC2;KCNC2;KCNC2;KCNC2;KCNC2	1stExon;1stExon;5'UTR;5'UTR;1stExon;5'UTR	hg19	AGE	1
cg00839076	chr2	165699183	S_Shore	LOC101929633;COBLL1;COBLL1;COBLL1;COBLL1	Body;TSS1500;TSS1500;TSS1500;TSS1500	hg19	AGE	-1
cg06735626	chr20	49306880	OpenSea	FAM65C;FAM65C	Body;Body	hg19	AGE	-1
cg11594343	chr8	142083044	OpenSea			hg19	AGE	-1
cg02640041	chr5	33936520	Island	RXFP3;RXFP3	1stExon;5'UTR	hg19	AGE	1
cg23998119	chr14	77600217	OpenSea	ZDHHC22	Body	hg19	AGE	1
cg10150592	chr10	102440856	Island			hg19	AGE	1
cg03759824	chr8	50822565	Island			hg19	AGE	1
cg27061971	chr5	72746990	Island			hg19	AGE	1
cg09137328	chr10	25463948	Island	GPR158;GPR158-AS1	TSS1500;Body	hg19	AGE	1
cg22231400	chr19	49935823	Island	SLC17A7	Body	hg19	AGE	1
cg24909548	chr19	36736272	Island			hg19	AGE	1
cg12850473	chr2	148122525	OpenSea			hg19	AGE	-1
cg24362812	chr18	11148769	Island	FAM38B	TSS200	hg19	AGE	1
cg12934577	chr2	207972741	OpenSea	KLF7;KLF7;KLF7;KLF7;KLF7	Body;Body;Body;Body;Body	hg19	AGE	1
cg00762869	chr7	86274133	OpenSea	GRM3;GRM3	1stExon;5'UTR	hg19	AGE	1
cg13262687	chr4	147559579	Island	POU4F2	TSS1500	hg19	AGE	1
cg12215340	chr20	4229610	Island	ADRA1D;ADRA1D	1stExon;5'UTR	hg19	AGE	1
cg13612317	chr10	32345864	S_Shore	KIF5B	TSS1500	hg19	AGE	-1
cg08128421	chr7	6330297	OpenSea			hg19	AGE	1
cg16407471	chr11	43602914	Island	MIR129-2	TSS200	hg19	AGE	1
cg21809447	chr1	102462682	OpenSea	OLFM3;OLFM3	5'UTR;1stExon	hg19	AGE	1
cg13465477	chr9	133534961	Island			hg19	AGE	1
cg21077684	chr14	95233665	N_Shore			hg19	AGE	1
cg00230631	chr8	50822294	Island	SNTG1	TSS200	hg19	AGE	1
cg21792096	chr7	24611752	OpenSea	MPP6;MPP6	TSS1500;TSS1500	hg19	AGE	-1
cg06654537	chr13	100641317	N_Shore			hg19	AGE	1
cg17780246	chr19	54481467	Island	CACNG8	Body	hg19	AGE	1
cg21817858	chr5	141133337	Island			hg19	AGE	1
cg22354782	chr1	115881132	Island	NGF	TSS1500	hg19	AGE	1
cg22874802	chr1	16477614	N_Shelf	EPHA2	Body	hg19	AGE	-1
cg09454925	chr2	163696000	OpenSea	KCNH7;KCNH7	TSS1500;TSS1500	hg19	AGE	1
cg08787268	chr17	47072857	Island			hg19	AGE	1
cg19063061	chr19	49935893	Island	SLC17A7	Body	hg19	AGE	1
cg00379648	chr12	106979451	Island	RFX4	Body	hg19	AGE	1
cg13278496	chr3	147125287	N_Shore	ZIC4	TSS1500	hg19	AGE	1
cg21448444	chr3	128765558	Island			hg19	AGE	1
cg13198321	chr15	58357891	Island	ALDH1A2;ALDH1A2;ALDH1A2;ALDH1A2	5'UTR;1stExon;1stExon;5'UTR	hg19	AGE	1
cg25735648	chr15	35998009	OpenSea			hg19	AGE	-1
cg25105522	chr17	43355089	OpenSea	MAP3K14	Body	hg19	AGE	-1
cg02229135	chr13	36053118	Island	MIR548F5;NBEA	Body;Body	hg19	AGE	1
cg04115680	chr7	75889229	Island	SRRM3	Body	hg19	AGE	1
cg19239040	chr7	35298664	S_Shore			hg19	AGE	1
cg00780520	chr8	128808554	S_Shore	PVT1	Body	hg19	AGE	-1
cg25482900	chr5	167956911	Island	FBLL1	Body	hg19	AGE	1
cg26661175	chr11	32459405	N_Shore	WT1-AS;WT1-AS;WT1-AS;WT1-AS	Body;Body;Body;Body	hg19	AGE	1
cg27062795	chr19	56879613	Island	ZNF542;ZNF542;ZNF542;ZNF542	TSS200;Body;Body;TSS200	hg19	AGE	1
cg15393702	chr18	21243529	S_Shore	ANKRD29	TSS1500	hg19	AGE	-1
cg22519422	chr5	72595112	Island			hg19	AGE	1
cg01373825	chr2	227446213	OpenSea			hg19	AGE	-1
cg14991984	chr1	99470129	Island	LPPR5;LPPR5	1stExon;1stExon	hg19	AGE	1
cg26921969	chr5	92948217	OpenSea			hg19	AGE	1
cg16875498	chr12	2416089	OpenSea	CACNA1C;CACNA1C;CACNA1C;CACNA1C;CACNA1C;CACNA1C;CACNA1C;CACNA1C;CACNA1C;CACNA1C;CACNA1C;CACNA1C;CACNA1C;CACNA1C;CACNA1C;CACNA1C;CACNA1C;CACNA1C;CACNA1C;CACNA1C;CACNA1C;CACNA1C;CACNA1C	Body;Body;Body;Body;Body;Body;Body;Body;Body;Body;Body;Body;Body;Body;Body;Body;Body;Body;Body;Body;Body;Body;Body	hg19	AGE	-1
cg15980749	chr12	25736589	OpenSea	LMNTD1	Body	hg19	AGE	-1
cg16257181	chr11	448827	N_Shore	PTDSS2	TSS1500	hg19	AGE	-1
cg15139034	chr7	21398363	OpenSea			hg19	AGE	-1
cg00392377	chr19	49939882	Island	SLC17A7	Body	hg19	AGE	1
cg13982098	chr5	87955859	Island	LOC645323	Body	hg19	AGE	1
cg26188729	chr7	20331146	OpenSea			hg19	AGE	-1
cg03496114	chr17	80329459	Island			hg19	AGE	1
cg10135483	chr6	87647527	Island	HTR1E;HTR1E	1stExon;5'UTR	hg19	AGE	1
cg02932314	chr17	42733698	Island	C17orf104	TSS200	hg19	AGE	1
cg23965689	chr17	42394004	S_Shore	RUNDC3A;RUNDC3A;RUNDC3A	Body;Body;Body	hg19	AGE	1
cg04926361	chr14	36982447	N_Shore	SFTA3;SFTA3	5'UTR;1stExon	hg19	AGE	1
cg04552470	chr1	20669792	Island	VWA5B1	Body	hg19	AGE	1
cg03660500	chr1	197887649	Island	LHX9;LHX9	Body;Body	hg19	AGE	1
cg15044957	chr11	30038672	Island	KCNA4	TSS200	hg19	AGE	1
cg16217427	chr11	12069574	OpenSea			hg19	AGE	-1
cg00859478	chr14	60978094	Island	SIX6	3'UTR	hg19	AGE	1
cg13586457	chr15	42186830	OpenSea	SPTBN5	TSS1500	hg19	AGE	-1
cg04139449	chr6	45631407	Island			hg19	AGE	1
cg17166123	chr5	72746878	N_Shore			hg19	AGE	1
cg03740167	chr10	23463746	Island			hg19	AGE	1
cg02098029	chr5	72746867	N_Shore			hg19	AGE	1
cg16458838	chr15	57250375	OpenSea	TCF12;TCF12;TCF12;TCF12	Body;Body;Body;Body	hg19	AGE	1
cg06097079	chr2	233393814	OpenSea	CHRND;CHRND;CHRND;CHRND	Body;Body;Body;Body	hg19	AGE	-1
cg23442796	chr6	43211243	Island	TTBK1;TTBK1	1stExon;5'UTR	hg19	AGE	1
cg04974062	chr6	100056787	S_Shore	PRDM13	Body	hg19	AGE	1
cg08293528	chr10	73565688	Island	CDH23	Body	hg19	AGE	1
cg18884037	chr6	62996214	Island	KHDRBS2	TSS200	hg19	AGE	1
cg08482531	chr10	8078127	Island			hg19	AGE	1
cg26307359	chr17	27332646	Island	SEZ6;SEZ6	Body;Body	hg19	AGE	1
cg27099280	chr15	72612204	Island	CELF6;CELF6	1stExon;1stExon	hg19	AGE	1
cg21179088	chr7	54612333	Island	VSTM2A	Body	hg19	AGE	1
cg22887632	chr7	44155166	S_Shore	POLD2;POLD2;POLD2	Body;Body;Body	hg19	AGE	-1
cg25222010	chr2	71017961	Island	FIGLA	TSS200	hg19	AGE	1
cg16852704	chr2	74743243	Island	TLX2	Body	hg19	AGE	1
cg15310492	chr11	30038677	Island	KCNA4	TSS200	hg19	AGE	1
cg09431198	chr1	17446155	S_Shore	PADI2	TSS1500	hg19	AGE	1
cg06079106	chr2	73519364	Island	EGR4	Body	hg19	AGE	1
cg20175390	chr2	119599459	Island			hg19	AGE	1
cg20985450	chr13	100621382	Island	ZIC5	Body	hg19	AGE	1
cg08874512	chr19	51831274	S_Shore	IGLON5	Body	hg19	AGE	1
cg10132208	chr19	58545542	Island	ZSCAN1	5'UTR	hg19	AGE	1
cg07585185	chr7	103969682	Island	LHFPL3	Body	hg19	AGE	1
cg08919791	chr1	174135405	OpenSea	RABGAP1L	5'UTR	hg19	AGE	-1
cg18239753	chr6	62995963	Island	KHDRBS2;KHDRBS2	1stExon;5'UTR	hg19	AGE	1
cg16521917	chr7	145813946	Island	CNTNAP2;CNTNAP2	1stExon;5'UTR	hg19	AGE	1
cg15056773	chr3	63264249	S_Shore	SYNPR	Body	hg19	AGE	1
cg12355110	chr19	57617754	Island			hg19	AGE	1
cg12560987	chr7	1287065	Island			hg19	AGE	1
cg19562890	chr12	91971553	OpenSea			hg19	AGE	-1
cg01535080	chr6	166077669	Island			hg19	AGE	1
cg20337215	chr16	578931	S_Shore	CAPN15	5'UTR	hg19	AGE	-1
cg12189835	chr11	61335071	N_Shore	SYT7	Body	hg19	AGE	1
cg03301848	chr6	137810203	Island			hg19	AGE	1
cg17251658	chr16	49315754	Island	CBLN1	TSS200	hg19	AGE	1
cg10945079	chr2	162283856	Island			hg19	AGE	1
cg12001304	chr2	229045020	N_Shore	SPHKAP;SPHKAP	Body;Body	hg19	AGE	1
cg07485775	chr5	172110569	Island	NEURL1B	Body	hg19	AGE	1
cg24032265	chr8	128807841	S_Shore	MIR1204	TSS1500	hg19	AGE	-1
cg19670290	chr15	91477210	N_Shore	HDDC3;UNC45A;UNC45A	TSS1500;5'UTR;TSS1500	hg19	AGE	-1
cg04506894	chr18	56940665	Island	RAX	TSS200	hg19	AGE	1
cg05036656	chr4	41875470	Island			hg19	AGE	1
cg16700086	chr5	72742866	S_Shelf	FOXD1	1stExon	hg19	AGE	1
cg26603050	chr1	22938172	OpenSea			hg19	AGE	1
cg09970569	chr8	109094032	N_Shore	RSPO2	Body	hg19	AGE	1
cg16703882	chr3	157823479	Island	SHOX2;SHOX2;SHOX2	1stExon;1stExon;1stExon	hg19	AGE	1
cg05604079	chr4	122302268	Island	QRFPR	TSS200	hg19	AGE	1
cg02328239	chr5	37837463	Island	GDNF	5'UTR	hg19	AGE	1
cg18412983	chr14	105234691	OpenSea			hg19	AGE	-1
cg06800840	chr12	121476549	OpenSea	OASL;OASL	Body;Body	hg19	AGE	-1
cg25221239	chr10	131764419	Island			hg19	AGE	1
cg16615154	chr6	40567553	Island			hg19	AGE	1
cg20291049	chr2	105472217	Island	POU3F3	1stExon	hg19	AGE	1
cg18144593	chr2	71116411	Island			hg19	AGE	1
cg24150172	chr8	55372111	Island	SOX17	Body	hg19	AGE	1
cg08506931	chr2	223168861	Island	CCDC140	Body	hg19	AGE	1
cg17721710	chr1	220101698	Island	SLC30A10	1stExon	hg19	AGE	1
cg05676400	chr4	174443865	Island			hg19	AGE	1
cg15425280	chr4	158141492	Island	GRIA2;GRIA2;GRIA2	TSS1500;TSS1500;TSS1500	hg19	AGE	1
cg08049853	chr4	41875784	Island			hg19	AGE	1
cg09890775	chr10	131758694	Island	EBF3	Body	hg19	AGE	1
cg08552198	chr16	49309124	Island			hg19	AGE	1
cg17062829	chr4	147558089	N_Shore			hg19	AGE	1
cg17805294	chr18	43408770	OpenSea	SIGLEC15	Body	hg19	AGE	-1
cg13982529	chr5	87974398	N_Shore	LOC645323;LOC645323	Body;TSS200	hg19	AGE	1
cg03872447	chr7	13156969	OpenSea			hg19	AGE	-1
cg13372879	chr2	172948073	Island			hg19	AGE	1
cg01925738	chr5	140480770	N_Shore	PCDHB3	1stExon	hg19	AGE	1
cg04543289	chr16	24267559	S_Shore	CACNG3;CACNG3	1stExon;5'UTR	hg19	AGE	1
cg20692569	chr7	72848481	Island	FZD9	1stExon	hg19	AGE	1
cg03425110	chr10	71333037	Island	NEUROG3;NEUROG3	5'UTR;1stExon	hg19	AGE	1
cg26856607	chr19	19325920	S_Shelf	NCAN	5'UTR	hg19	AGE	1
cg14511946	chr9	23850969	Island			hg19	AGE	1
cg03988540	chr4	85405618	S_Shore			hg19	AGE	1
cg21609640	chr1	166890380	Island	ILDR2	Body	hg19	AGE	1
cg09717406	chr6	36305133	OpenSea	C6orf222	TSS1500	hg19	AGE	-1
cg24601716	chr13	28498451	Island	PDX1	Body	hg19	AGE	1
cg18840956	chr5	95769005	Island	PCSK1	TSS200	hg19	AGE	1
cg10269365	chr2	223166989	N_Shore	CCDC140	5'UTR	hg19	AGE	1
cg05787556	chr5	170735186	Island	TLX3	TSS1500	hg19	AGE	1
cg11028201	chr4	41867562	Island			hg19	AGE	1
cg17722002	chr7	121940381	Island			hg19	AGE	1
cg15994896	chr19	50000334	S_Shore	SNORD35B;RPS11	TSS1500;Body	hg19	AGE	-1
cg24905268	chr14	36983115	N_Shore	SFTA3	TSS200	hg19	AGE	1
cg10828337	chr14	29236476	N_Shore	FOXG1;FOXG1	1stExon;5'UTR	hg19	AGE	1
cg05016408	chr5	150326174	Island	LOC134466	TSS200	hg19	AGE	1
cg16441259	chr8	11557906	Island			hg19	AGE	1
cg13873813	chr16	22825440	Island	HS3ST2	TSS1500	hg19	AGE	1
cg13548361	chr10	104178949	Island	PSD;FBXL15	TSS200;TSS1500	hg19	AGE	1
cg15887709	chr7	1270976	Island			hg19	AGE	1
cg06552356	chr12	85674531	Island	ALX1	Body	hg19	AGE	1
cg07190535	chr5	59189843	Island	PDE4D;PDE4D	Body;TSS1500	hg19	AGE	1
cg02383785	chr7	127808848	Island			hg19	AGE	1
cg07613364	chr5	72746811	N_Shore			hg19	AGE	1
cg05376147	chr9	139097007	S_Shore	LHX3	TSS200	hg19	AGE	1
cg06144198	chr2	47797580	Island	KCNK12	TSS200	hg19	AGE	1
cg15512289	chr1	97026071	OpenSea			hg19	AGE	-1
cg10298479	chr7	156796929	Island			hg19	AGE	1
cg07109287	chr9	126774073	Island	LHX2;LHX2	5'UTR;1stExon	hg19	AGE	1
cg08204702	chr5	59189849	Island	PDE4D;PDE4D	Body;TSS1500	hg19	AGE	1
cg13222752	chr14	74892569	Island	TMEM90A	5'UTR	hg19	AGE	1
cg11574975	chr1	112058304	Island	ADORA3	Body	hg19	AGE	1
cg18424393	chr4	163085311	OpenSea	FSTL5;FSTL5;FSTL5	TSS200;TSS200;TSS200	hg19	AGE	1
cg08597761	chr16	71264545	Island	HYDIN;HYDIN;HYDIN;HYDIN	1stExon;1stExon;5'UTR;5'UTR	hg19	AGE	1
cg16208657	chr15	68119293	Island	LBXCOR1	Body	hg19	AGE	1
cg08280468	chr16	12997534	Island	SHISA9;SHISA9	Body;Body	hg19	AGE	1
cg00333512	chr8	25909599	Island			hg19	AGE	1
cg11937172	chr10	126392429	OpenSea	FAM53B-AS1;FAM53B-AS1;FAM53B	TSS200;TSS200;Body	hg19	AGE	-1
cg19526659	chr19	57154862	Island			hg19	AGE	1
cg12212311	chr18	77558916	Island			hg19	AGE	1
cg15101622	chr16	62070894	S_Shore	CDH8	TSS200	hg19	AGE	1
cg06645033	chr1	50890678	Island			hg19	AGE	1
cg11236429	chr4	174459412	Island	NBLA00301	Body	hg19	AGE	1
cg16939364	chr8	56015750	Island	XKR4	1stExon	hg19	AGE	1
cg09469566	chr13	112717244	Island			hg19	AGE	1
cg15160195	chr19	41855775	N_Shore	TGFB1	Body	hg19	AGE	-1
cg03502002	chr18	74962133	Island	GALR1;GALR1	1stExon;5'UTR	hg19	AGE	1
cg12432526	chr17	79354702	OpenSea			hg19	AGE	-1
cg07739205	chr8	50823541	S_Shore	SNTG1	TSS1500	hg19	AGE	1
cg08729059	chr1	26495874	N_Shore	ZNF593	TSS1500	hg19	AGE	-1
cg25201047	chr7	1282630	Island			hg19	AGE	1
cg26492446	chr20	61638574	Island	BHLHE23	TSS200	hg19	AGE	1
cg04521004	chr3	157821262	Island	SHOX2;SHOX2;SHOX2	Body;Body;Body	hg19	AGE	1
cg14491209	chr2	5835821	S_Shore	SOX11;SOX11	1stExon;3'UTR	hg19	AGE	1
cg15215612	chr19	51231736	Island			hg19	AGE	1
cg11218872	chr3	193988737	S_Shore			hg19	AGE	-1
cg23072756	chr8	132054727	Island			hg19	AGE	1
cg06065125	chr4	85402870	Island			hg19	AGE	1
cg23244488	chr7	19146032	Island			hg19	AGE	1
cg02937674	chr11	49579997	OpenSea	LOC440040	TSS200	hg19	AGE	1
cg03599078	chr10	8078314	Island			hg19	AGE	1
cg11793699	chr1	156814901	Island	NTRK1;INSRR	Body;Body	hg19	AGE	1
cg11095383	chr5	140174887	Island	PCDHA1;PCDHA1;PCDHA2;PCDHA2	Body;Body;1stExon;1stExon	hg19	AGE	1
cg12573849	chr2	105470711	Island	POU3F3	TSS1500	hg19	AGE	1
cg07929264	chr2	89064822	Island	FLJ40330	TSS1500	hg19	AGE	1
cg15333426	chr4	10463620	Island			hg19	AGE	1
cg13601993	chr9	127534760	S_Shore	NR6A1;NR6A1	TSS1500;TSS1500	hg19	AGE	-1
cg07546916	chr19	51231840	Island			hg19	AGE	1
cg05666120	chr2	73520379	Island	EGR4	1stExon	hg19	AGE	1
cg01626496	chr4	88313095	OpenSea	HSD17B11	TSS1500	hg19	AGE	-1
cg10862431	chr12	63544783	Island	AVPR1A;AVPR1A	1stExon;5'UTR	hg19	AGE	1
cg04627007	chr2	206540373	OpenSea			hg19	AGE	-1
cg07850418	chr3	147110378	Island	ZIC4;ZIC4;ZIC4;ZIC4;ZIC4	Body;TSS200;TSS200;Body;Body	hg19	AGE	1
cg21416237	chr17	39970091	S_Shore	FKBP10	Body	hg19	AGE	1
cg02518609	chr10	32615106	OpenSea	EPC1;EPC1;EPC1;EPC1	Body;Body;5'UTR;Body	hg19	AGE	-1
cg16036528	chr8	25909472	Island			hg19	AGE	1
cg15020109	chr15	79576263	Island	ANKRD34C;ANKRD34C-AS1	5'UTR;Body	hg19	AGE	1
cg12145509	chr15	35814503	OpenSea	DPH6;DPH6	Body;Body	hg19	AGE	-1
cg17110586	chr19	36454623	S_Shelf			hg19	AGE	1
cg25950235	chr15	89910753	Island	MIR9-3	TSS1500	hg19	AGE	1
cg10776919	chr1	50889442	Island	DMRTA2	TSS1500	hg19	AGE	1
cg13944175	chr19	52222698	Island	HAS1	Body	hg19	AGE	1
cg17003736	chr3	147111308	Island	ZIC4;ZIC4;ZIC4;ZIC4;ZIC4	Body;TSS1500;Body;Body;TSS1500	hg19	AGE	1
cg07408835	chr5	140306377	Island	PCDHAC1;PCDHA7;PCDHAC1;PCDHA12;PCDHA6;PCDHA10;PCDHA4;PCDHA11;PCDHA8;PCDHAC1;PCDHA6;PCDHA1;PCDHA2;PCDHA9;PCDHA1;PCDHAC1;PCDHA13;PCDHA5;PCDHA3;PCDHA10	1stExon;Body;5'UTR;Body;Body;Body;Body;Body;Body;5'UTR;Body;Body;Body;Body;Body;1stExon;Body;Body;Body;Body	hg19	AGE	1
cg01276475	chr6	72596176	Island	RIMS1	TSS1500	hg19	AGE	1
cg15254238	chr10	70321874	S_Shore	TET1	5'UTR	hg19	AGE	1
cg08231493	chr8	17271093	Island	MTMR7	TSS200	hg19	AGE	1
cg15696906	chr13	38444134	Island	TRPC4;TRPC4;TRPC4;TRPC4;TRPC4;TRPC4	TSS200;TSS200;TSS200;TSS200;TSS200;TSS200	hg19	AGE	1
cg18705773	chr5	170743564	Island			hg19	AGE	1
cg01622379	chr1	75594001	N_Shore	LHX8	TSS200	hg19	AGE	1
cg21902544	chr18	70211515	Island	CBLN2;CBLN2	1stExon;5'UTR	hg19	AGE	1
cg22906032	chr1	212004642	S_Shore	LPGAT1	TSS1500	hg19	AGE	-1
cg21147648	chr15	68118964	Island	LBXCOR1	Body	hg19	AGE	1
cg24369989	chr15	78933807	Island	CHRNB4	TSS1500	hg19	AGE	1
cg00690148	chr2	119916017	Island	C1QL2;C1QL2	1stExon;5'UTR	hg19	AGE	1
cg03014628	chr5	57879001	Island	RAB3C;RAB3C	5'UTR;1stExon	hg19	AGE	1
cg06942701	chr2	162280009	Island	TBR1	Body	hg19	AGE	1
cg17689182	chr1	237205705	Island	RYR2;RYR2	5'UTR;1stExon	hg19	AGE	1
cg04024095	chr7	54610139	Island	VSTM2A;VSTM2A	5'UTR;1stExon	hg19	AGE	1
cg19381811	chr3	49851713	OpenSea	UBA7	TSS1500	hg19	AGE	-1
cg03008855	chr22	24579454	N_Shelf	SUSD2;SUSD2	Body;ExonBnd	hg19	AGE	-1
cg21189572	chr11	65305288	N_Shore	SCYL1;SCYL1;SCYL1;SCYL1	Body;Body;ExonBnd;ExonBnd	hg19	AGE	-1
cg15243034	chr11	77907656	Island	USP35	Body	hg19	AGE	1
cg23284720	chr12	2862144	Island			hg19	AGE	1
cg23706388	chr6	154360528	N_Shore	OPRM1;OPRM1;OPRM1;OPRM1;OPRM1;OPRM1;OPRM1;OPRM1;OPRM1;OPRM1;OPRM1;OPRM1;OPRM1;OPRM1;OPRM1;OPRM1;OPRM1;OPRM1;OPRM1;OPRM1;OPRM1;OPRM1;OPRM1;OPRM1;OPRM1	5'UTR;5'UTR;5'UTR;5'UTR;1stExon;1stExon;1stExon;1stExon;TSS200;TSS200;TSS200;TSS200;TSS200;TSS200;TSS200;TSS200;TSS200;TSS200;TSS200;ExonBnd;ExonBnd;5'UTR;Body;Body;Body	hg19	AGE	1
cg09125011	chr9	135465655	Island			hg19	AGE	1
cg05331498	chr3	53880775	Island	CHDH;IL17RB	TSS1500;Body	hg19	AGE	1
cg26875805	chr1	166890429	Island	ILDR2	Body	hg19	AGE	1
cg21725716	chr19	1725535	Island			hg19	AGE	1
cg04326198	chr14	36994456	Island			hg19	AGE	1
cg06707978	chr19	58095155	Island	ZIK1	TSS1500	hg19	AGE	1
cg10127483	chr1	110009974	Island	SYPL2	Body	hg19	AGE	1
cg12544191	chr5	172671754	Island			hg19	AGE	1
cg12110911	chr2	207506991	Island	LOC200726	TSS200	hg19	AGE	1
cg09159022	chr8	4849522	Island	CSMD1	Body	hg19	AGE	1
cg11897701	chr16	62070915	S_Shore	CDH8	TSS200	hg19	AGE	1
cg04075191	chr2	115919785	Island	DPP10;DPP10;DPP10	Body;1stExon;5'UTR	hg19	AGE	1
cg02194211	chr3	58652346	OpenSea	FAM3D;FAM3D	1stExon;5'UTR	hg19	AGE	-1
cg26715952	chr6	62996119	Island	KHDRBS2	TSS200	hg19	AGE	1
cg12189551	chr14	60952945	Island	C14orf39	TSS200	hg19	AGE	1
cg03814872	chr6	7541066	N_Shore	DSP;DSP	TSS1500;TSS1500	hg19	AGE	1
cg08004278	chr7	121950926	Island			hg19	AGE	1
cg27093143	chr19	36360605	Island	APLP1;APLP1	Body;Body	hg19	AGE	1
cg02908900	chr7	15726821	OpenSea	MEOX2	TSS1500	hg19	AGE	1
cg18313899	chr6	118228498	Island	SLC35F1	TSS200	hg19	AGE	1
cg03593550	chr19	54485404	Island	CACNG8;MIR935	Body;TSS200	hg19	AGE	1
cg04157263	chr17	37752991	Island			hg19	AGE	1
cg00123546	chr8	11549173	N_Shore	GATA4	5'UTR	hg19	AGE	1
cg17165841	chr2	207507001	Island	LOC200726	TSS200	hg19	AGE	1
cg13823169	chr9	139776893	N_Shelf			hg19	AGE	-1
cg10141715	chr12	101603453	Island	SLC5A8	1stExon	hg19	AGE	1
cg00853103	chr16	6533789	Island	A2BP1;A2BP1	5'UTR;5'UTR	hg19	AGE	1
cg21399832	chr4	117847410	Island			hg19	AGE	1
cg06675190	chr15	89346205	Island	ACAN;ACAN	TSS1500;TSS1500	hg19	AGE	1
cg15163909	chr2	23603430	OpenSea			hg19	AGE	-1
cg20829347	chr13	112720927	Island	SOX1	TSS1500	hg19	AGE	1
cg02741882	chr16	29888096	Island	SEZ6L2;SEZ6L2;SEZ6L2;SEZ6L2	Body;Body;Body;Body	hg19	AGE	1
cg15772216	chr3	63264919	S_Shore	SYNPR	Body	hg19	AGE	1
cg11723801	chr1	156646485	Island	NES	1stExon	hg19	AGE	1
cg02067712	chr13	28364724	N_Shore			hg19	AGE	1
cg00441573	chr10	43428471	Island			hg19	AGE	1
cg14515453	chr7	19158041	Island	TWIST1	TSS1500	hg19	AGE	1
cg19456953	chr5	95768418	N_Shore	PCSK1	Body	hg19	AGE	1
cg14508508	chr15	27113322	Island	GABRA5;GABRA5	5'UTR;5'UTR	hg19	AGE	1
cg17980283	chr2	45156642	Island			hg19	AGE	1
cg11608147	chr4	85423065	Island			hg19	AGE	1
cg10303912	chr3	75717996	N_Shore			hg19	AGE	1
cg09613911	chr3	11888722	S_Shore	TAMM41;TAMM41;TAMM41	TSS1500;TSS1500;TSS1500	hg19	AGE	-1
cg10702770	chr1	39283780	Island			hg19	AGE	1
cg15157517	chr17	61600769	OpenSea	KCNH6;KCNH6;KCNH6;KCNH6;KCNH6;KCNH6;KCNH6;KCNH6	5'UTR;5'UTR;5'UTR;1stExon;1stExon;1stExon;1stExon;5'UTR	hg19	AGE	1
cg06142537	chr2	71114785	Island			hg19	AGE	1
cg05678100	chr4	172734031	Island	GALNTL6	TSS1500	hg19	AGE	1
cg26465391	chr19	58220773	S_Shore	ZNF154	TSS200	hg19	AGE	1
cg08820386	chr20	31799581	OpenSea			hg19	AGE	-1
cg26113809	chr12	54132180	Island			hg19	AGE	1
cg11464895	chr10	135044789	Island	UTF1	Body	hg19	AGE	1
cg09403666	chr10	23461493	Island			hg19	AGE	1
cg10387551	chr11	30038615	Island	KCNA4	TSS200	hg19	AGE	1
cg12686273	chr16	3085867	N_Shore	CCDC64B	TSS1500	hg19	AGE	-1
cg14874934	chr16	3207598	Island			hg19	AGE	1
cg16408865	chr12	69753119	N_Shore	YEATS4	TSS1500	hg19	AGE	-1
cg23353952	chr22	29876945	Island	NEFH	1stExon	hg19	AGE	1
cg15861585	chr11	637038	Island	DRD4	TSS1500	hg19	AGE	1
cg27288226	chr19	57618436	Island			hg19	AGE	1
cg10661615	chr10	120355262	Island	PRLHR	TSS200	hg19	AGE	1
cg26122129	chr8	30241119	N_Shore	RBPMS;RBPMS;RBPMS;RBPMS	TSS1500;TSS1500;TSS1500;TSS1500	hg19	AGE	-1
cg12699286	chr12	54394194	Island	HOXC9	1stExon	hg19	AGE	1
cg02063759	chr1	119543295	Island			hg19	AGE	1
cg11443656	chr19	42928408	Island	LIPE;LIPE-AS1;LIPE-AS1	Body;Body;Body	hg19	AGE	1
cg16590237	chr19	37742956	Island			hg19	AGE	1
cg08710629	chr16	87903292	Island	SLC7A5	TSS200	hg19	AGE	1
cg23068913	chr10	23463377	Island			hg19	AGE	1
cg02950416	chr1	156611951	Island	BCAN;BCAN;BCAN;BCAN	1stExon;1stExon;5'UTR;5'UTR	hg19	AGE	1
cg25682299	chr13	79177886	Island	POU4F1	TSS200	hg19	AGE	1
cg05457768	chr6	28751790	N_Shelf			hg19	AGE	1
cg23487201	chr20	57090122	Island	APCDD1L	TSS200	hg19	AGE	1
cg03530364	chr3	68056706	N_Shore	FAM19A1	Body	hg19	AGE	1
cg24740868	chr1	60539362	Island	C1orf87;C1orf87	1stExon;5'UTR	hg19	AGE	1
cg24541426	chr2	177029459	Island	HOXD3	5'UTR	hg19	AGE	1
cg08194879	chr6	123317569	Island	CLVS2	TSS200	hg19	AGE	1
cg04525757	chr14	29235973	N_Shore	FOXG1	TSS1500	hg19	AGE	1
cg05632420	chr7	130793732	N_Shore	MKLN1;FLJ43663	TSS1500;TSS200	hg19	AGE	-1
cg17525102	chr14	29236221	N_Shore	FOXG1	TSS200	hg19	AGE	1
cg05912718	chr2	207139156	N_Shore	ZDBF2;ZDBF2	TSS1500;TSS1500	hg19	AGE	1
cg08474859	chr4	85414016	Island			hg19	AGE	1
cg08619515	chr16	11066157	OpenSea	CLEC16A	Body	hg19	AGE	-1
cg19651694	chr11	71955164	Island	PHOX2A;PHOX2A	1stExon;5'UTR	hg19	AGE	1
cg26723459	chr16	89378685	OpenSea	ANKRD11;ANKRD11;ANKRD11;ANKRD11	Body;Body;Body;Body	hg19	AGE	1
cg15540820	chr3	27765283	Island	EOMES	TSS1500	hg19	AGE	1
cg17477162	chr1	91176464	Island			hg19	AGE	1
cg24762932	chr10	23460245	N_Shore			hg19	AGE	1
cg09345496	chr11	13230221	OpenSea			hg19	AGE	-1
cg04347874	chr14	36987408	Island	NKX2-1;NKX2-1	Body;Body	hg19	AGE	1
cg10137837	chr17	6926742	Island	BCL6B	5'UTR	hg19	AGE	1
cg04950301	chr6	12750392	Island	PHACTR1	Body	hg19	AGE	1
cg15895690	chr14	60982635	Island			hg19	AGE	1
cg06993862	chr3	49141001	N_Shore	QARS;QARS;QARS	Body;Body;Body	hg19	AGE	-1
cg20483324	chr13	46189838	OpenSea	FAM194B;FAM194B	5'UTR;1stExon	hg19	AGE	1
cg01376826	chr3	147129826	N_Shore	ZIC1	Body	hg19	AGE	1
cg02232208	chr3	147137147	Island			hg19	AGE	1
cg15222651	chr19	9609152	Island	ZNF560	5'UTR	hg19	AGE	1
cg14832406	chr1	75602451	Island	LHX8	Body	hg19	AGE	1
cg20026939	chr18	44788898	N_Shore			hg19	AGE	1
cg25174438	chr4	85403915	Island			hg19	AGE	1
cg23679471	chr10	102473810	Island			hg19	AGE	1
cg02479575	chr19	4769653	OpenSea	MIR7-3;C19orf30	TSS1500;Body	hg19	AGE	1
cg18358869	chr10	102808077	Island			hg19	AGE	1
cg01329789	chr2	219157515	S_Shore	TMBIM1;PNKD	TSS1500;Body	hg19	AGE	-1
cg17909464	chr8	17271215	S_Shore	MTMR7	TSS200	hg19	AGE	1
cg06644553	chr5	115297723	Island	LVRN	TSS1500	hg19	AGE	1
cg08583049	chr15	60296815	Island	FOXB1;FOXB1	5'UTR;1stExon	hg19	AGE	1
cg06567373	chr10	102483843	N_Shore			hg19	AGE	1
cg08976480	chr22	25679143	Island			hg19	AGE	1
cg00824018	chr10	105037661	Island	INA	1stExon	hg19	AGE	1
cg13533340	chr9	74764495	Island	GDA	1stExon	hg19	AGE	1
cg02719752	chr3	62861245	S_Shore	CADPS;CADPS;CADPS	TSS200;TSS200;TSS200	hg19	AGE	1
cg06589330	chr1	151507152	OpenSea	CGN	Body	hg19	AGE	-1
cg06498267	chr5	45695922	Island	HCN1	1stExon	hg19	AGE	1
cg18295183	chr5	161494711	OpenSea	GABRG2;GABRG2;GABRG2;GABRG2;GABRG2;GABRG2	1stExon;1stExon;5'UTR;5'UTR;5'UTR;1stExon	hg19	AGE	1
cg26727693	chr12	63544175	Island	AVPR1A	1stExon	hg19	AGE	1
cg12421755	chr15	53080933	Island	ONECUT1	Body	hg19	AGE	1
cg05168977	chr7	98247142	Island	NPTX2	1stExon	hg19	AGE	1
cg00521239	chr8	145015964	N_Shore	PLEC1;PLEC1;PLEC1;PLEC1;PLEC1;PLEC1;PLEC1	Body;Body;Body;Body;Body;Body;Body	hg19	AGE	-1
cg04390523	chr13	78493100	Island	EDNRB;EDNRB;EDNRB	5'UTR;TSS200;TSS200	hg19	AGE	1
cg25967418	chr5	140261759	N_Shore	PCDHA7;PCDHA12;PCDHA6;PCDHA10;PCDHA4;PCDHA11;PCDHA8;PCDHA1;PCDHA2;PCDHA6;PCDHA1;PCDHA9;PCDHA5;PCDHA13;PCDHA3;PCDHA13;PCDHA10	Body;Body;Body;Body;Body;Body;Body;Body;Body;Body;Body;Body;Body;TSS200;Body;TSS200;Body	hg19	AGE	1
cg04978384	chr15	58358310	Island	ALDH1A2;ALDH1A2;ALDH1A2	TSS200;TSS200;TSS200	hg19	AGE	1
cg24563570	chr10	60936801	Island	PHYHIPL;PHYHIPL	Body;TSS1500	hg19	AGE	1
cg16735881	chr13	36045352	Island	NBEA	Body	hg19	AGE	1
cg22331349	chr19	52391350	Island	ZNF577;ZNF577;ZNF577	TSS200;TSS200;TSS200	hg19	AGE	1
cg02525108	chr11	122847582	Island			hg19	AGE	1
cg10457843	chr19	9609226	Island	ZNF560;ZNF560	1stExon;5'UTR	hg19	AGE	1
cg06158650	chr1	119522637	Island	TBX15	5'UTR	hg19	AGE	1
cg03126992	chr2	45871489	S_Shore			hg19	AGE	-1
cg22507154	chr1	91185233	Island			hg19	AGE	1
cg17151709	chr1	28198374	N_Shore	THEMIS2;THEMIS2;THEMIS2;THEMIS2;THEMIS2	TSS1500;TSS1500;TSS1500;TSS1500;TSS1500	hg19	AGE	-1
cg16055378	chr19	30015991	Island	VSTM2B;LOC284395	TSS1500;Body	hg19	AGE	1
cg18863595	chr3	6902845	Island	GRM7;GRM7;GRM7;GRM7	1stExon;5'UTR;5'UTR;1stExon	hg19	AGE	1
cg14442421	chr9	19788257	Island	SLC24A2	TSS1500	hg19	AGE	1
cg20529344	chr13	50707427	N_Shore			hg19	AGE	1
cg00736523	chr9	32783202	Island	TMEM215	TSS1500	hg19	AGE	1
cg10933003	chr4	174448341	Island	HAND2	3'UTR	hg19	AGE	1
cg22016779	chr2	230452311	OpenSea	DNER	Body	hg19	AGE	-1
cg07158747	chr1	91196488	S_Shelf			hg19	AGE	1
cg22557662	chr19	38747374	Island	PPP1R14A	TSS1500	hg19	AGE	1
cg04079301	chr3	147106635	N_Shore	ZIC4;ZIC4;ZIC4;ZIC4;ZIC4	3'UTR;Body;3'UTR;Body;3'UTR	hg19	AGE	1
cg15143202	chr3	168866525	N_Shore	MECOM;MECOM;MECOM	TSS1500;5'UTR;Body	hg19	AGE	-1
cg08039301	chr17	47072907	Island			hg19	AGE	1
cg00089091	chr2	115919950	Island	DPP10;DPP10	Body;Body	hg19	AGE	1
cg16437385	chr2	74943219	S_Shore			hg19	AGE	-1
cg19947104	chr11	17757342	Island	KCNC1;KCNC1	TSS200;TSS200	hg19	AGE	1
cg02055963	chr13	28543520	Island	CDX2	TSS1500	hg19	AGE	1
cg01726202	chr1	75598887	N_Shore	LHX8	Body	hg19	AGE	1
cg20669572	chr9	140773483	Island	CACNA1B	Body	hg19	AGE	1
cg12127472	chr17	42733724	Island	C17orf104	TSS200	hg19	AGE	1
cg09603729	chr6	85474426	S_Shore	TBX18	TSS1500	hg19	AGE	1
cg25079691	chr8	25908057	N_Shore			hg19	AGE	1
cg01178680	chr15	74425552	Island	ISLR2;ISLR2;ISLR2;ISLR2	Body;Body;Body;Body	hg19	AGE	1
cg08465346	chr12	54441458	Island	HOXC4	5'UTR	hg19	AGE	1
cg26492368	chr10	22634733	Island	SPAG6;SPAG6	Body;Body	hg19	AGE	1
cg02969141	chr7	15727598	OpenSea	MEOX2	TSS1500	hg19	AGE	1
cg18573383	chr12	75603401	S_Shore	KCNC2;KCNC2;KCNC2;KCNC2;KCNC2;KCNC2	1stExon;1stExon;5'UTR;5'UTR;1stExon;5'UTR	hg19	AGE	1
cg16887264	chr4	147561775	Island	POU4F2	Body	hg19	AGE	1
cg14972743	chr19	58609960	Island	ZSCAN18;ZSCAN18;ZSCAN18;ZSCAN18	TSS1500;Body;TSS1500;TSS1500	hg19	AGE	1
cg17803175	chr5	95769071	Island	PCSK1	TSS200	hg19	AGE	1
cg21141234	chr6	100067169	Island			hg19	AGE	1
cg26612727	chr17	38024636	Island	ZPBP2;ZPBP2	1stExon;1stExon	hg19	AGE	1
cg14835517	chr12	113917417	Island			hg19	AGE	1
cg01743901	chr19	12936741	Island	RTBDN;RTBDN	Body;Body	hg19	AGE	1
cg23488804	chr17	42393982	S_Shore	RUNDC3A;RUNDC3A;RUNDC3A	Body;Body;Body	hg19	AGE	1
cg00220162	chr17	35297652	Island	LHX1	Body	hg19	AGE	1
cg11437784	chr13	112710823	Island			hg19	AGE	1
cg25802093	chr10	22634038	Island	SPAG6;SPAG6	TSS1500;TSS1500	hg19	AGE	1
cg27389185	chr19	38042123	S_Shore	ZNF540	TSS200	hg19	AGE	1
cg18944010	chr1	119522855	S_Shore	TBX15	5'UTR	hg19	AGE	1
cg26345105	chr1	228634265	S_Shore			hg19	AGE	1
cg25584930	chr15	83332065	OpenSea	AP3B2	Body	hg19	AGE	1
cg25720804	chr5	170736389	Island	TLX3	1stExon	hg19	AGE	1
cg07931391	chr13	100608263	Island			hg19	AGE	1
cg09040797	chr12	63544768	Island	AVPR1A;AVPR1A	1stExon;5'UTR	hg19	AGE	1
cg20249252	chr12	114852308	Island			hg19	AGE	1
cg19414741	chr8	57358240	Island	PENK;PENK	Body;Body	hg19	AGE	1
cg06212175	chr16	7137026	OpenSea	A2BP1;A2BP1;A2BP1	Body;Body;Body	hg19	AGE	1
cg06452665	chr13	43148436	Island	TNFSF11;TNFSF11;TNFSF11	1stExon;5'UTR;5'UTR	hg19	AGE	1
cg14349667	chr4	81189706	S_Shore	FGF5;FGF5	Body;Body	hg19	AGE	1
cg03111404	chr6	28175984	S_Shore			hg19	AGE	1
cg00745389	chr7	32467435	Island			hg19	AGE	1
cg09513031	chr7	19146282	S_Shore			hg19	AGE	1
cg00792513	chr6	100066698	Island			hg19	AGE	1
cg03700287	chr5	140621697	Island	PCDHB19P	Body	hg19	AGE	1
cg21036336	chr6	28781945	Island			hg19	AGE	1
cg19786627	chr14	29235904	Island	FOXG1	TSS1500	hg19	AGE	1
cg14051544	chr3	170303286	N_Shore	SLC7A14	5'UTR	hg19	AGE	1
cg14605874	chr6	100915395	N_Shore			hg19	AGE	1
cg15343302	chr1	75601336	Island	LHX8;LHX8	5'UTR;Body	hg19	AGE	1
cg24306982	chr1	119549312	Island			hg19	AGE	1
cg01898698	chr2	105472759	Island	POU3F3	1stExon	hg19	AGE	1
cg26091021	chr2	177021826	N_Shelf			hg19	AGE	1
cg17995563	chr16	62070850	S_Shore	CDH8	TSS200	hg19	AGE	1
cg07077013	chr2	177025198	Island			hg19	AGE	1
cg04768203	chr11	66189188	Island	NPAS4	Body	hg19	AGE	1
cg15974634	chr20	61886076	Island	FLJ16779;NKAIN4	Body;TSS200	hg19	AGE	1
cg12434982	chr1	197890479	Island	LHX9;LHX9	Body;Body	hg19	AGE	1
cg02647181	chr9	71161608	OpenSea	LINC01506	TSS200	hg19	AGE	-1
cg02881274	chr19	49935948	Island	SLC17A7	Body	hg19	AGE	1
cg15171154	chr3	30722557	OpenSea	TGFBR2;TGFBR2	Body;Body	hg19	AGE	1
cg05869739	chr16	89428895	OpenSea	ANKRD11;ANKRD11;ANKRD11;ANKRD11	Body;5'UTR;5'UTR;5'UTR	hg19	AGE	-1
cg22945467	chr1	207096833	OpenSea	FAIM3;FAIM3;FAIM3	TSS1500;TSS1500;TSS1500	hg19	AGE	1
cg02560069	chr15	39425615	OpenSea			hg19	AGE	-1
cg00878605	chr19	17716645	Island	UNC13A	3'UTR	hg19	AGE	1
cg23458558	chr8	85096868	Island	RALYL;RALYL;RALYL;RALYL	5'UTR;TSS1500;5'UTR;5'UTR	hg19	AGE	1
cg23954268	chr5	172672454	Island			hg19	AGE	1
cg23605843	chr1	26735630	N_Shore			hg19	AGE	1
cg09142313	chr5	72677859	Island			hg19	AGE	1
cg21793795	chr20	45753168	OpenSea	EYA2;EYA2	Body;Body	hg19	AGE	-1
cg17319774	chr13	79171053	Island			hg19	AGE	1
cg23302682	chr6	166580952	Island	T	Body	hg19	AGE	1
cg15904283	chr10	23484867	S_Shore			hg19	AGE	1
cg15447540	chr8	132054713	Island			hg19	AGE	1
cg10189695	chr4	8582300	Island	GPR78;GPR78	1stExon;5'UTR	hg19	AGE	1
cg25273039	chr7	8473512	Island	NXPH1	TSS200	hg19	AGE	1
cg13849378	chr1	241520331	Island	RGS7;RGS7	5'UTR;1stExon	hg19	AGE	1
cg10166283	chr19	44952766	Island	ZNF229	TSS200	hg19	AGE	1
cg06124793	chr11	1939725	OpenSea	TNNT3;TNNT3;TNNT3;TNNT3	TSS1500;TSS1500;TSS1500;TSS1500	hg19	AGE	-1
cg20038219	chr7	73241729	N_Shelf			hg19	AGE	-1
cg10084644	chr7	99775521	Island	STAG3;GPC2	TSS200;TSS1500	hg19	AGE	1
cg02276772	chr12	123549649	OpenSea	PITPNM2;PITPNM2	5'UTR;5'UTR	hg19	AGE	-1
cg12765829	chr10	95135992	OpenSea	MYOF;MYOF	Body;Body	hg19	AGE	-1
cg22682811	chr20	21372462	Island			hg19	AGE	1
cg17933224	chr19	42774330	S_Shore			hg19	AGE	-1
cg02646491	chr11	2890710	Island	KCNQ1DN	TSS1500	hg19	AGE	1
cg27013696	chr7	19158030	Island	TWIST1	TSS1500	hg19	AGE	1
cg08979319	chr6	100896055	Island	SIM1	Body	hg19	AGE	1
cg09772661	chr19	7794952	Island	CLEC4G	Body	hg19	AGE	1
cg14676592	chr16	49910862	Island			hg19	AGE	1
cg23928118	chr5	140215201	Island	PCDHA6;PCDHA2;PCDHA1;PCDHA7;PCDHA1;PCDHA6;PCDHA5;PCDHA3;PCDHA4;PCDHA7	Body;Body;Body;1stExon;Body;Body;Body;Body;Body;1stExon	hg19	AGE	1
cg13941993	chr10	26506853	Island	GAD2;GAD2	Body;Body	hg19	AGE	1
cg16269733	chr1	156616804	Island	BCAN;BCAN	Body;Body	hg19	AGE	1
cg24851478	chr3	62355150	S_Shore			hg19	AGE	1
cg20232986	chr6	100915767	Island			hg19	AGE	1
cg15552843	chr22	24890809	Island	C22orf45;C22orf45;UPB1	TSS200;TSS200;TSS1500	hg19	AGE	1
cg01610605	chr16	6069399	Island	A2BP1;A2BP1;A2BP1;A2BP1	5'UTR;1stExon;1stExon;5'UTR	hg19	AGE	1
cg26128092	chr1	3567550	Island	WDR8	TSS1500	hg19	AGE	1
cg06651311	chr4	37246230	Island	KIAA1239	TSS1500	hg19	AGE	1
cg25691167	chr7	19184961	Island	FERD3L	1stExon	hg19	AGE	1
cg23650801	chr2	176943753	N_Shore			hg19	AGE	1
cg10514097	chr16	86544787	Island	FOXF1	1stExon	hg19	AGE	1
cg10474087	chr3	39313871	OpenSea	CX3CR1;CX3CR1;CX3CR1;CX3CR1	5'UTR;Body;5'UTR;5'UTR	hg19	AGE	-1
cg19864758	chr20	17206720	Island	PCSK2	TSS1500	hg19	AGE	1
cg18345386	chr3	62363466	N_Shore			hg19	AGE	1
cg25497250	chr10	95326974	Island	GPR120	1stExon	hg19	AGE	1
cg25434004	chr18	28805731	OpenSea			hg19	AGE	-1
cg16836719	chr22	47146104	OpenSea			hg19	AGE	-1
cg24041917	chr1	119535986	Island			hg19	AGE	1
cg06215569	chr1	110611465	Island	ALX3	Body	hg19	AGE	1
cg26972272	chr14	57283582	N_Shore	OTX2OS1	Body	hg19	AGE	1
cg03732254	chr5	139027191	N_Shore	CXXC5	TSS1500	hg19	AGE	-1
cg23142799	chr13	26625089	Island	SHISA2	1stExon	hg19	AGE	1
cg12483476	chr5	178421711	Island	GRM6	1stExon	hg19	AGE	1
cg08767286	chr2	237077265	Island	GBX2	TSS1500	hg19	AGE	1
cg23884128	chr1	21707965	OpenSea			hg19	AGE	-1
cg05128922	chr12	114882879	S_Shore			hg19	AGE	1
cg00388870	chr5	59189669	Island	PDE4D;PDE4D	TSS200;Body	hg19	AGE	1
cg06314761	chr3	63263832	N_Shore	SYNPR	TSS200	hg19	AGE	1
cg08384637	chr16	86601133	Island	FOXC2	1stExon	hg19	AGE	1
cg00028935	chr3	147114406	Island	ZIC4;ZIC4;ZIC4	Body;Body;Body	hg19	AGE	1
cg14614094	chr9	133567903	N_Shore	EXOSC2	TSS1500	hg19	AGE	1
cg06488443	chr2	162280341	Island	TBR1	Body	hg19	AGE	1
cg21185289	chr2	74743437	Island	TLX2	3'UTR	hg19	AGE	1
cg01503065	chr4	155411806	Island	DCHS2;DCHS2	1stExon;1stExon	hg19	AGE	1
cg03564201	chr3	42948169	Island	ZNF662;ZNF662	5'UTR;Body	hg19	AGE	1
cg09479389	chr19	14016729	Island	C19orf57;CC2D1A	5'UTR;TSS1500	hg19	AGE	1
cg00959431	chr9	79638117	Island			hg19	AGE	1
cg00805076	chr11	2966156	S_Shore	NAP1L4	3'UTR	hg19	AGE	-1
cg09854003	chr5	170743459	Island			hg19	AGE	1
cg19284211	chr20	20347495	Island	INSM1	TSS1500	hg19	AGE	1
cg03277049	chr3	156534076	Island			hg19	AGE	1
cg22667972	chr1	231297749	S_Shore	TRIM67;TRIM67	TSS1500;TSS1500	hg19	AGE	1
cg03641724	chr14	60981646	Island			hg19	AGE	1
cg10490877	chr15	58358298	Island	ALDH1A2;ALDH1A2;ALDH1A2	TSS200;TSS200;TSS200	hg19	AGE	1
cg13784080	chr14	57275413	Island	OTX2	5'UTR	hg19	AGE	1
cg21381065	chr18	49866304	N_Shelf	DCC	TSS1500	hg19	AGE	1
cg06838365	chr3	9595269	Island	LHFPL4	5'UTR	hg19	AGE	1
cg16219603	chr8	57360586	Island	PENK	TSS1500	hg19	AGE	1
cg02681442	chr14	29236008	N_Shore	FOXG1	TSS1500	hg19	AGE	1
cg16330814	chr7	99517584	S_Shore	TRIM4;TRIM4	TSS1500;TSS1500	hg19	AGE	-1
cg25670685	chr13	102068432	Island	NALCN	5'UTR	hg19	AGE	1
cg16368763	chr1	231296640	Island			hg19	AGE	1
cg18143296	chr3	157812763	Island			hg19	AGE	1
cg06306198	chr3	147128998	Island	ZIC1	Body	hg19	AGE	1
cg10275180	chr20	29611909	Island	FRG1B	Body	hg19	AGE	1
cg06533244	chr6	27258460	N_Shore			hg19	AGE	1
cg07854547	chr8	50823173	S_Shore	SNTG1	TSS1500	hg19	AGE	1
cg00472801	chr6	62995876	Island	KHDRBS2;KHDRBS2	1stExon;5'UTR	hg19	AGE	1
cg13678973	chr1	50513870	Island	ELAVL4	Body	hg19	AGE	1
cg22759823	chr19	57610870	Island			hg19	AGE	1
cg07490542	chr7	55260374	OpenSea	EGFR	Body	hg19	AGE	-1
cg11541291	chr11	708371	S_Shore	EPS8L2	5'UTR	hg19	AGE	-1
cg23290344	chr8	24771466	Island	NEFM;NEFM	TSS1500;1stExon	hg19	AGE	1
cg08196032	chr14	95239751	N_Shore			hg19	AGE	1
cg02078690	chr11	122852454	Island	BSX	TSS200	hg19	AGE	1
cg16195091	chr17	76227996	N_Shore	LOC283999	Body	hg19	AGE	1
cg01447427	chr1	161128567	N_Shore	USP21;UFC1;USP21	TSS1500;3'UTR;TSS1500	hg19	AGE	-1
cg20633775	chr11	105481702	S_Shore	GRIA4;GRIA4;GRIA4;GRIA4;GRIA4;GRIA4	5'UTR;5'UTR;5'UTR;5'UTR;1stExon;Body	hg19	AGE	1
cg14585261	chr1	17899250	OpenSea	ARHGEF10L	5'UTR	hg19	AGE	-1
cg02558362	chr13	36052605	Island	MIR548F5;NBEA	Body;Body	hg19	AGE	1
cg17105834	chr1	177133566	Island	ASTN1;ASTN1	1stExon;1stExon	hg19	AGE	1
cg01538821	chr8	85096835	Island	RALYL;RALYL;RALYL;RALYL	5'UTR;TSS1500;5'UTR;5'UTR	hg19	AGE	1
cg09624466	chr14	57278710	Island	OTX2OS1	TSS1500	hg19	AGE	1
cg24234899	chr10	118922493	Island			hg19	AGE	1
cg03882167	chr2	131514163	Island	FAM123C;FAM123C;FAM123C;FAM123C	5'UTR;5'UTR;5'UTR;5'UTR	hg19	AGE	1
cg23756251	chr3	179754521	Island	PEX5L	TSS200	hg19	AGE	1
cg04111071	chr7	19813299	S_Shore	TMEM196	TSS1500	hg19	AGE	1
cg12935209	chr10	108924553	Island	SORCS1;SORCS1;SORCS1;SORCS1;SORCS1;SORCS1	TSS200;TSS200;TSS200;TSS200;TSS200;TSS200	hg19	AGE	1
cg18875371	chr14	29244185	S_Shore	C14orf23;C14orf23	Body;Body	hg19	AGE	1
cg03254916	chr1	201978949	OpenSea	ELF3;ELF3	TSS1500;TSS1500	hg19	AGE	-1
cg23222756	chr14	48144339	Island	MDGA2	TSS200	hg19	AGE	1
cg09473315	chr17	76228233	Island	LOC283999	Body	hg19	AGE	1
cg12492885	chr22	24890814	Island	C22orf45;C22orf45;UPB1	TSS200;TSS200;TSS1500	hg19	AGE	1
cg06163425	chr10	131761150	N_Shore	EBF3	Body	hg19	AGE	1
cg17537629	chr6	99105826	OpenSea			hg19	AGE	1
cg00998438	chr1	166890436	Island	ILDR2	Body	hg19	AGE	1
cg21948716	chr8	145562756	Island			hg19	AGE	1
cg26706380	chr14	48144186	Island	MDGA2	TSS200	hg19	AGE	1
cg15174552	chr2	118982352	Island			hg19	AGE	1
cg19501941	chr11	93582999	N_Shore	C11orf90	Body	hg19	AGE	1
cg23331484	chr19	33718148	S_Shore	SLC7A10	TSS1500	hg19	AGE	1
cg10761295	chr5	135701243	OpenSea	TRPC7;TRPC7;TRPC7	TSS200;TSS200;TSS200	hg19	AGE	1
cg05147578	chr22	18559240	N_Shore	PEX26;PEX26	TSS1500;TSS1500	hg19	AGE	-1
cg16477091	chr17	56833000	Island	PPM1E	TSS1500	hg19	AGE	1
cg16450309	chr3	170626822	Island	EIF5A2	TSS1500	hg19	AGE	1
cg08509172	chr19	19383838	Island	TM6SF2	Body	hg19	AGE	1
cg20044410	chr4	10463350	Island			hg19	AGE	1
cg07584066	chr17	57642749	Island	DHX40;DHX40	TSS200;TSS200	hg19	AGE	1
cg12833465	chr14	36977887	Island	SFTA3	Body	hg19	AGE	1
cg24525176	chr1	47909931	Island			hg19	AGE	1
cg08327106	chr8	85094842	N_Shore	RALYL;RALYL;RALYL	TSS1500;TSS1500;TSS1500	hg19	AGE	1
cg07941108	chr14	90741814	OpenSea			hg19	AGE	-1
cg09442828	chr8	37823979	Island	ADRB3	1stExon	hg19	AGE	1
cg22356339	chr12	103352454	Island	ASCL1	1stExon	hg19	AGE	1
cg00812438	chr12	127940086	N_Shore			hg19	AGE	1
cg01722932	chr11	92702653	N_Shore	MTNR1B	TSS200	hg19	AGE	1
cg04865691	chr13	112723421	Island	SOX1;SOX1	1stExon;3'UTR	hg19	AGE	1
cg26509715	chr2	119600627	Island	EN1	Body	hg19	AGE	1
cg08120263	chr14	29236013	N_Shore	FOXG1	TSS1500	hg19	AGE	1
cg09672464	chr15	75118791	OpenSea	CPLX3	TSS200	hg19	AGE	1
cg05785155	chr2	182547401	N_Shore			hg19	AGE	1
cg24456002	chr15	96911165	N_Shore			hg19	AGE	1
cg21017775	chr11	34535481	OpenSea	ELF5	TSS200	hg19	AGE	-1
cg19251757	chr13	100650163	Island	LINC00554	TSS200	hg19	AGE	1
cg26470501	chr19	45252955	S_Shore	BCL3	Body	hg19	AGE	-1
cg17675386	chr10	121260443	OpenSea	RGS10;RGS10	Body;Body	hg19	AGE	1
cg15863226	chr3	173631739	OpenSea	NLGN1-AS1;NLGN1	Body;Body	hg19	AGE	-1
cg04248757	chr10	119494652	Island			hg19	AGE	1
cg20194314	chr13	28503060	Island			hg19	AGE	1
cg05945059	chr18	56940463	Island	RAX;RAX	5'UTR;1stExon	hg19	AGE	1
cg03772491	chr14	84503673	OpenSea			hg19	AGE	-1
cg05990549	chr4	175750562	Island	GLRA3;GLRA3	TSS200;TSS200	hg19	AGE	1
cg03020424	chr3	148581801	OpenSea	CPA3	TSS1500	hg19	AGE	-1
cg17903450	chr6	25652247	N_Shore	SCGN	TSS200	hg19	AGE	1
cg23751749	chr5	149995818	OpenSea	SYNPO;SYNPO	TSS1500;5'UTR	hg19	AGE	-1
cg18422586	chr16	22825856	Island	HS3ST2	TSS200	hg19	AGE	1
cg14805347	chr15	58357879	Island	ALDH1A2;ALDH1A2;ALDH1A2;ALDH1A2	5'UTR;1stExon;1stExon;5'UTR	hg19	AGE	1
cg15806068	chr14	95239506	Island			hg19	AGE	1
cg20311863	chr1	91184126	Island	BARHL2	TSS1500	hg19	AGE	1
cg10182317	chr6	123317487	Island	CLVS2	TSS200	hg19	AGE	1
cg08893692	chr5	72595741	Island			hg19	AGE	1
cg13511000	chr4	94750997	Island	ATOH1	1stExon	hg19	AGE	1
cg16304215	chr5	76928810	S_Shore	OTP	Body	hg19	AGE	1
cg14353137	chr8	67873799	Island			hg19	AGE	1
cg05196969	chr15	76627594	Island			hg19	AGE	1
cg12905221	chr16	30053375	OpenSea			hg19	AGE	-1
cg02801786	chr12	113914222	Island			hg19	AGE	1
cg02728209	chr2	175202555	Island			hg19	AGE	1
cg07974473	chr14	29235092	Island	FOXG1	TSS1500	hg19	AGE	1
cg23995914	chr4	10459228	Island	ZNF518B	TSS200	hg19	AGE	1
cg07660643	chr14	58332730	Island	SLC35F4;SLC35F4	TSS200;TSS200	hg19	AGE	1
cg02996801	chr4	113441944	N_Shelf			hg19	AGE	1
cg25094569	chr11	32448769	Island	WT1;WT1;WT1;WT1	Body;Body;Body;Body	hg19	AGE	1
cg13643914	chr4	122302226	Island	QRFPR	TSS200	hg19	AGE	1
cg21800232	chr5	79866368	Island	ANKRD34B	TSS200	hg19	AGE	1
cg10972797	chr9	135457807	Island	BARHL1	TSS200	hg19	AGE	1
cg05301866	chr2	162279964	Island	TBR1	Body	hg19	AGE	1
cg20453394	chr5	63255282	Island			hg19	AGE	1
cg08827307	chr8	38965014	Island	ADAM32	TSS200	hg19	AGE	1
cg14568105	chr19	37282931	S_Shore			hg19	AGE	1
cg16083551	chr16	3243319	Island			hg19	AGE	1
cg18093372	chr2	119607603	Island			hg19	AGE	1
cg24858958	chr11	9779229	N_Shore	LOC440028;SBF2-AS1	Body;TSS1500	hg19	AGE	-1
cg05849324	chr6	18122474	Island	NHLRC1	1stExon	hg19	AGE	1
cg03532926	chr7	153584839	Island	DPP6	Body	hg19	AGE	1
cg07129921	chr6	72596209	Island	RIMS1	TSS200	hg19	AGE	1
cg24683222	chr4	41880440	Island			hg19	AGE	1
cg04178316	chr5	170738059	Island	TLX3	Body	hg19	AGE	1
cg13209481	chr14	36973483	Island	SFTA3	Body	hg19	AGE	1
cg13690424	chr18	54789193	Island			hg19	AGE	1
cg20463526	chr1	91191001	Island			hg19	AGE	1
cg21095561	chr17	42733994	Island	C17orf104	1stExon	hg19	AGE	1
cg12590600	chr20	644758	Island	SCRT2	Body	hg19	AGE	1
cg00876127	chr16	56554313	S_Shore	BBS2	TSS1500	hg19	AGE	-1
cg12982322	chr11	32449821	S_Shore	WT1;WT1;WT1;WT1	Body;Body;Body;Body	hg19	AGE	1
cg02582957	chr2	182547955	Island			hg19	AGE	1
cg18623980	chr2	45240563	Island			hg19	AGE	1
cg13378934	chr19	47910580	S_Shore	MEIS3;MEIS3	Body;Body	hg19	AGE	1
cg15916399	chr18	67068457	Island	DOK6;DOK6	1stExon;5'UTR	hg19	AGE	1
cg13561879	chr8	35092687	Island	UNC5D	TSS1500	hg19	AGE	1
cg24052359	chr7	156813574	Island			hg19	AGE	1
cg15424740	chr13	47326588	OpenSea	LRCH1	3'UTR	hg19	AGE	-1
cg24736989	chr14	60973904	Island			hg19	AGE	1
cg03413465	chr4	172734776	Island	GALNTL6;GALNTL6	1stExon;5'UTR	hg19	AGE	1
cg02105326	chr2	239149142	Island	HES6;HES6	TSS1500;TSS1500	hg19	AGE	1
cg08980570	chr2	38056895	OpenSea	LINC00211;LINC00211	TSS200;Body	hg19	AGE	-1
cg02402091	chr10	114135092	OpenSea	ACSL5;ACSL5;ACSL5;ACSL5	TSS1500;1stExon;5'UTR;5'UTR	hg19	AGE	-1
cg27147819	chr20	21378074	Island	NKX2-4	TSS200	hg19	AGE	1
cg09473510	chr4	187476573	Island	MTNR1A	TSS200	hg19	AGE	1
cg12666279	chr2	115918745	Island	DPP10;DPP10	TSS1500;Body	hg19	AGE	1
cg07516483	chr8	77586264	N_Shelf	LOC100192378	Body	hg19	AGE	1
cg27079680	chr5	150326190	Island	LOC134466	TSS200	hg19	AGE	1
cg22244192	chr6	33943837	Island			hg19	AGE	1
cg04235126	chr12	3600216	Island	THCAT155;PRMT8;PRMT8	Body;TSS200;Body	hg19	AGE	1
cg20028002	chr13	24723516	OpenSea	SPATA13	Body	hg19	AGE	-1
cg05148798	chr3	16357176	OpenSea			hg19	AGE	1
cg06962177	chr1	63785946	Island			hg19	AGE	1
cg11261698	chr2	176995079	Island	HOXD8;HOXD8;HOXD8;HOXD8;HOXD8	5'UTR;5'UTR;5'UTR;1stExon;1stExon	hg19	AGE	1
cg26956874	chr1	237206643	Island	RYR2	Body	hg19	AGE	1
cg26954968	chr6	100903561	Island	SIM1	Body	hg19	AGE	1
cg21971621	chr11	65600773	N_Shore	SNX32	TSS1500	hg19	AGE	1
cg17241776	chr13	51417469	Island	DLEU7	1stExon	hg19	AGE	1
cg03263226	chr7	44618815	N_Shelf	TMED4	3'UTR	hg19	AGE	-1
cg04222582	chr15	45405103	Island	DUOX2;DUOXA2	Body;TSS1500	hg19	AGE	1
cg06908778	chr10	22634602	Island	SPAG6;SPAG6	Body;Body	hg19	AGE	1
cg11178293	chr3	62355505	Island	FEZF2	3'UTR	hg19	AGE	1
cg05166490	chr8	41754172	Island	ANK1;ANK1	1stExon;5'UTR	hg19	AGE	1
cg06388730	chr7	35297699	Island			hg19	AGE	1
cg05807943	chr10	135092621	S_Shelf	TUBGCP2;TUBGCP2;TUBGCP2;TUBGCP2	3'UTR;3'UTR;3'UTR;Body	hg19	AGE	-1
cg17015844	chr12	103352694	Island	ASCL1	1stExon	hg19	AGE	1
cg18652900	chr19	15580445	Island	PGLYRP2	Body	hg19	AGE	1
cg07462540	chr7	8473279	Island	NXPH1	TSS1500	hg19	AGE	1
cg00116092	chr1	217313044	S_Shore			hg19	AGE	1
cg20809087	chr15	72612221	Island	BRUNOL6;BRUNOL6	5'UTR;1stExon	hg19	AGE	1
cg21743907	chr7	129423053	Island			hg19	AGE	1
cg22746058	chr10	23481176	Island	PTF1A	TSS1500	hg19	AGE	1
cg07012926	chr5	151304488	Island	GLRA1;GLRA1	TSS200;TSS200	hg19	AGE	1
cg01965497	chr18	59518092	OpenSea	RNF152	5'UTR	hg19	AGE	-1
cg11341028	chr11	47601881	S_Shore	KBTBD4;KBTBD4;NDUFS3;KBTBD4	TSS1500;TSS1500;Body;TSS1500	hg19	AGE	-1
cg04464276	chr16	68481049	Island	SMPD3	5'UTR	hg19	AGE	1
cg03005603	chr19	52873173	Island	ZNF880;ZNF880	5'UTR;1stExon	hg19	AGE	1
cg01777643	chr1	224805287	Island	CNIH3	Body	hg19	AGE	1
cg18950778	chr11	32455362	Island	WT1;WT1;WT1;WT1	Body;Body;Body;Body	hg19	AGE	1
cg14265823	chr2	223163326	Island	PAX3;PAX3;CCDC140;PAX3;PAX3;PAX3;PAX3;PAX3;PAX3	1stExon;1stExon;5'UTR;1stExon;1stExon;1stExon;1stExon;1stExon;1stExon	hg19	AGE	1
cg20510207	chr1	38230779	Island	EPHA10;EPHA10;EPHA10;EPHA10	1stExon;5'UTR;1stExon;5'UTR	hg19	AGE	1
cg12652796	chr3	147124100	N_Shelf	ZIC4;ZIC4;ZIC4	5'UTR;5'UTR;TSS1500	hg19	AGE	1
cg12648537	chr8	101118463	Island	RGS22;RGS22;RGS22	TSS1500;TSS200;TSS200	hg19	AGE	1
cg23632985	chr11	20184637	Island			hg19	AGE	1
cg01236404	chr6	168461589	OpenSea	FRMD1;FRMD1;FRMD1	Body;Body;Body	hg19	AGE	-1
cg24783211	chr4	55093038	Island			hg19	AGE	1
cg04436207	chr3	147136463	N_Shore			hg19	AGE	1
cg25114913	chr6	96463959	Island	FUT9;FUT9	5'UTR;1stExon	hg19	AGE	1
cg20121019	chr4	55094049	S_Shore	PDGFRA	TSS1500	hg19	AGE	1
cg26682068	chr19	57610689	Island			hg19	AGE	1
cg21328810	chr19	50829227	Island	KCNC3	Body	hg19	AGE	1
cg00006081	chr10	124908907	Island	HMX2	Body	hg19	AGE	1
cg03389653	chr16	49316197	Island	CBLN1	TSS1500	hg19	AGE	1
cg18261667	chr1	223885780	OpenSea			hg19	AGE	-1
cg01162672	chr6	133562275	Island	EYA4;EYA4;EYA4	TSS1500;TSS1500;TSS1500	hg19	AGE	1
cg12166610	chr8	31498256	Island	NRG1	Body	hg19	AGE	1
cg24141882	chr2	198651590	Island	BOLL;BOLL	TSS1500;TSS1500	hg19	AGE	1
cg25800765	chr12	85673347	N_Shore	ALX1	TSS1500	hg19	AGE	1
cg03055693	chr20	60910388	N_Shore	LAMA5	Body	hg19	AGE	-1
cg06856891	chr4	74903507	N_Shore	CXCL3	Body	hg19	AGE	-1
cg01839464	chr18	49868477	Island	DCC	Body	hg19	AGE	1
cg12279419	chr6	33943662	Island			hg19	AGE	1
cg24439256	chr10	25464513	Island	LOC100128811;GPR158	Body;1stExon	hg19	AGE	1
cg07935568	chr13	49794126	Island	MLNR	TSS1500	hg19	AGE	1
cg03566822	chr10	64578476	Island	EGR2	5'UTR	hg19	AGE	1
cg07949597	chr16	3355079	Island	ZNF75A	TSS1500	hg19	AGE	1
cg16823083	chr1	3567412	Island	WDR8	TSS1500	hg19	AGE	1
cg18280830	chr14	57265875	S_Shore			hg19	AGE	1
cg18800060	chr5	72416000	Island	TMEM171;TMEM171	TSS1500;TSS1500	hg19	AGE	1
cg22161476	chr4	163085081	OpenSea	FSTL5;FSTL5;FSTL5;FSTL5;FSTL5;FSTL5	1stExon;1stExon;5'UTR;5'UTR;1stExon;5'UTR	hg19	AGE	1
cg00152008	chr1	50889225	Island	DMRTA2	TSS200	hg19	AGE	1
cg10572355	chr1	119549145	Island			hg19	AGE	1
cg04089332	chr1	31190161	N_Shore	MATN1	Body	hg19	AGE	-1
cg05183712	chr7	46643490	OpenSea			hg19	AGE	-1
cg12973941	chr4	13545639	Island	NKX3-2	1stExon	hg19	AGE	1
cg07009376	chr6	28793219	OpenSea			hg19	AGE	1
cg15628888	chr15	72612209	Island	CELF6;CELF6	1stExon;1stExon	hg19	AGE	1
cg04872609	chr10	124894082	Island	HMX3	TSS1500	hg19	AGE	1
cg25514273	chr13	70681804	Island	KLHL1;ATXN8OS	1stExon;Body	hg19	AGE	1
cg02108033	chr4	17783294	Island	FAM184B	TSS200	hg19	AGE	1
cg05825559	chr10	133252519	OpenSea			hg19	AGE	1
cg13621679	chr17	37761692	Island	NEUROD2	3'UTR	hg19	AGE	1
cg24378250	chr11	6632529	N_Shore	TAF10	Body	hg19	AGE	-1
cg21306573	chr3	110788276	N_Shore	PVRL3-AS1	Body	hg19	AGE	-1
cg05936441	chr20	37356844	Island	SLC32A1	Body	hg19	AGE	1
cg02286091	chr5	78407678	OpenSea	BHMT;BHMT	5'UTR;1stExon	hg19	AGE	1
cg23045594	chr2	71503883	Island			hg19	AGE	1
cg24813736	chr5	63255045	Island			hg19	AGE	1
cg15593298	chr3	142681996	Island	PAQR9	1stExon	hg19	AGE	1
cg03220366	chr10	23481224	Island	PTF1A	TSS1500	hg19	AGE	1
cg24863335	chr18	70535406	Island	NETO1	TSS1500	hg19	AGE	1
cg20028827	chr13	79169823	N_Shore			hg19	AGE	1
cg24761366	chr10	60936866	Island	PHYHIPL;PHYHIPL	Body;TSS1500	hg19	AGE	1
cg05591716	chr8	117950454	N_Shore	C8orf85	TSS200	hg19	AGE	1
cg17864046	chr6	166422341	S_Shore			hg19	AGE	1
cg13054640	chr6	30647148	OpenSea	KIAA1949;KIAA1949	Body;Body	hg19	AGE	-1
cg03320827	chr6	10887367	Island	SYCP2L	1stExon	hg19	AGE	1
cg06763054	chr8	17270834	Island	MTMR7;MTMR7	5'UTR;1stExon	hg19	AGE	1
cg12812583	chr8	23567310	Island			hg19	AGE	1
cg04391594	chr8	50824279	S_Shore	SNTG1;SNTG1;SNTG1	TSS200;TSS200;5'UTR	hg19	AGE	1
cg00948897	chr7	8474145	Island	NXPH1;NXPH1	1stExon;5'UTR	hg19	AGE	1
cg22861102	chr2	45181687	S_Shore			hg19	AGE	1
cg04612444	chr8	57358713	Island	PENK;PENK	5'UTR;TSS200	hg19	AGE	1
cg15690342	chr5	72594851	Island			hg19	AGE	1
cg03016906	chr6	99275391	N_Shore			hg19	AGE	1
cg27310068	chr10	124902399	Island			hg19	AGE	1
cg14602471	chr19	44405998	Island			hg19	AGE	1
cg06933824	chr5	172110579	Island	NEURL1B	Body	hg19	AGE	1
cg01522083	chr16	1400861	N_Shore	C16orf42;GNPTG	Body;TSS1500	hg19	AGE	-1
cg13381984	chr7	127881344	Island	LEP;LEP	1stExon;5'UTR	hg19	AGE	1
cg01025233	chr5	72732060	Island			hg19	AGE	1
cg10884240	chr16	2136812	N_Shelf	TSC2;TSC2;TSC2	Body;Body;Body	hg19	AGE	-1
cg02057782	chr13	26042598	N_Shore	ATP8A2	Body	hg19	AGE	1
cg06440305	chr20	21378427	S_Shore	NKX2-4	TSS1500	hg19	AGE	1
cg16049690	chr5	180486679	Island	BTNL9	Body	hg19	AGE	1
cg06598836	chr3	2140699	Island			hg19	AGE	1
cg11056496	chr12	6176688	OpenSea	VWF	Body	hg19	AGE	-1
cg17303756	chr6	99279108	N_Shore			hg19	AGE	1
cg09526712	chr16	1394089	S_Shore	BAIAP3	Body	hg19	AGE	-1
cg11101542	chr2	177053838	Island	HAGLR;HOXD1;HAGLR;HAGLR;HAGLR;HAGLR;HAGLR	TSS1500;1stExon;TSS1500;TSS1500;TSS1500;TSS1500;TSS200	hg19	AGE	1
cg08305436	chr19	22806184	Island			hg19	AGE	1
cg18194945	chr3	157820591	N_Shore	SHOX2;SHOX2;SHOX2	Body;Body;Body	hg19	AGE	1
cg17295225	chr6	137814971	Island	OLIG3	1stExon	hg19	AGE	1
cg08578136	chr2	207139443	Island	ZDBF2	TSS200	hg19	AGE	1
cg25439496	chr6	85484627	Island			hg19	AGE	1
cg02570774	chr12	111021577	S_Shore	PPTC7	TSS1500	hg19	AGE	-1
cg13366863	chr5	177505451	OpenSea			hg19	AGE	-1
cg04183873	chr20	49044372	OpenSea			hg19	AGE	-1
cg02124383	chr7	8475198	Island	NXPH1	5'UTR	hg19	AGE	1
[truncated: 25,487 more rows]
