# Supplementary material for: Functionally enriched epigenetic clocks reveal tissue-specific discordant aging patterns in individuals with cancer
Source: Commun Med (Lond). 2025 Apr 2;5:98. doi: 10.1038/s43856-025-00739-4 (PMC11965555; doi:10.1038/s43856-025-00739-4)
Supplement: Supplementary file 7 — Supplementary Data 5 [file 43856_2025_739_MOESM7_ESM.csv]

Name	chr	pos	Relation_to_Island	UCSC_RefGene_Name	UCSC_RefGene_Group	hg	coef	pval	pval_adj
cg01846046	chr11	64034019	N_Shore	PLCB3	Body	hg19	-0.0818970662550446	5.25053936307519e-05	0.009567185540091
cg09369124	chr16	89650950	Island	CPNE7;CPNE7	Body;Body	hg19	-0.121752273918945	3.46916051368775e-05	0.00765751429388651
cg08894131	chr1	147231061	OpenSea	GJA5;GJA5	Body;Body	hg19	-0.0720364797479776	0.000105354997544721	0.014102909084704
cg02305353	chr12	113307748	OpenSea	RPH3A;RPH3A	Body;Body	hg19	-0.0394788203046266	0.000403584120842349	0.0300566785100958
cg00020340	chr7	910388	OpenSea	UNC84A;UNC84A	Body;Body	hg19	0.00554847420541874	0.000632299184140482	0.0379296105773216
cg15831060	chr2	98326561	OpenSea			hg19	0.12749513497878	0.000358203561676025	0.0282418107445975
cg09780768	chr19	54498824	S_Shelf	CACNG6;CACNG6;CACNG6	Body;Body;Body	hg19	-0.0716801702029991	0.000214146336235665	0.021173511925803
cg02873315	chr10	131927449	Island			hg19	0.174119478728237	0.000349005214215997	0.0278673168942516
cg21664854	chr7	1097933	Island	C7orf50;C7orf50;C7orf50;GPR146	Body;Body;Body;1stExon	hg19	0.0216040676497561	0.000299368878578752	0.025615022769972
cg09967973	chr17	77037916	OpenSea	C1QTNF1;C1QTNF1;C1QTNF1	5'UTR;5'UTR;5'UTR	hg19	-0.105986686279046	0.000724515780645985	0.0407214597720086
cg03828109	chr17	3600356	S_Shore	P2RX5;P2RX5;P2RX5	TSS1500;TSS1500;TSS1500	hg19	0.116249301799029	2.63035525499567e-05	0.00659144725358747
cg14480530	chr8	142183507	Island	DENND3	Body	hg19	0.128906073475501	0.000166167036025702	0.0182637119990385
cg25436375	chr22	23877425	OpenSea			hg19	-0.0308354989411587	0.00025316712254403	0.0231823760042283
cg01885839	chr5	111017556	OpenSea			hg19	0.0835948300510314	0.000111658167459261	0.0145981337656265
cg02291365	chr13	25317267	N_Shelf			hg19	-0.120790738320731	1.62742209474025e-05	0.0049784148382202
cg16648355	chr8	95654179	Island	ESRP1;ESRP1;ESRP1;ESRP1;ESRP1	Body;Body;Body;Body;Body	hg19	0.0735964519744609	0.000480669003743873	0.0328549234742939
cg25648267	chr5	134370385	Island	PITX1	TSS1500	hg19	0.0297008615841018	0.000911421236848526	0.0460166147617817
cg03344433	chr5	84126213	OpenSea			hg19	-0.191190772445181	9.16707445003957e-05	0.0129934755512876
cg05407003	chr7	23246146	Island			hg19	0.0706982307797142	6.42936823783725e-05	0.0108114757754343
cg13469457	chr9	110501986	OpenSea			hg19	0.0548706129342293	0.000595092635980204	0.0368471743196386
cg26978172	chr6	31696223	Island	DDAH2	Body	hg19	0.0928836977342571	0.00100812727776895	0.0485030746445251
cg26279822	chr5	5652693	OpenSea			hg19	-0.0717979855884234	4.27694621440711e-05	0.00855099595246679
cg05933997	chr16	86735122	OpenSea			hg19	-0.0562337966972945	0.000118283771769432	0.0151321910281685
cg10508058	chr2	522276	OpenSea			hg19	-0.0441051026383738	0.000376012891261393	0.0289770628437749
cg24430642	chr22	50528746	Island	MOV10L1;MOV10L1;MOV10L1;MOV10L1	Body;1stExon;5'UTR;Body	hg19	0.0215520746394579	0.000982185883831491	0.0478689079456331
cg20441902	chr19	49199029	N_Shore	FUT2;FUT2	TSS200;TSS200	hg19	0.0930485248502281	0.000335585298932388	0.0272016766057381
cg19571304	chr2	96952768	OpenSea	SNRNP200	Body	hg19	0.0307495074982373	3.24892699742806e-05	0.00741359806948003
cg24306430	chr12	124590463	OpenSea			hg19	-0.0307137691369248	0.000634398491056319	0.037984549163964
cg11623293	chr17	78859060	S_Shore	RPTOR;RPTOR	Body;Body	hg19	0.0110813493393466	0.000720965191047608	0.0405451236828149
cg21814870	chr4	62383240	Island	LPHN3	Body	hg19	-0.100840149991621	7.27722955283853e-06	0.00314209797018489
cg10899768	chr8	102506635	S_Shore	GRHL2	Body	hg19	0.0738229187642182	0.000709920158798085	0.0402585556892172
cg12306057	chr19	52266295	OpenSea	FPR2;FPR2	5'UTR;TSS1500	hg19	-0.135584722700611	0.000267614997590178	0.0240186449243524
cg15278374	chr12	131576088	S_Shelf	GPR133	Body	hg19	-0.114374716673872	0.000291218099542355	0.025214489236352
cg13506224	chr4	2945648	OpenSea	C4orf10;NOP14	Body;Body	hg19	0.00444124632160337	0.000166595217644088	0.0182844773548522
cg22881266	chr7	157543942	OpenSea	PTPRN2;PTPRN2;PTPRN2	Body;Body;Body	hg19	-0.0661661212777024	5.99750331390828e-05	0.0103933198769337
cg12590521	chr12	121678474	OpenSea	CAMKK2;CAMKK2;CAMKK2;CAMKK2;CAMKK2	3'UTR;3'UTR;3'UTR;3'UTR;3'UTR	hg19	0.108568003286349	7.90293859496898e-05	0.0118931953211404
cg19521610	chr22	49717457	N_Shore			hg19	-0.0716817479739219	0.000462839052092949	0.0322083459513193
cg18414021	chr14	100069535	Island	CCDC85C	1stExon	hg19	0.0684436606881596	0.00101810565825144	0.0487656954784631
cg22900415	chr13	20736075	Island	GJA3	TSS1500	hg19	0.0943348864660426	8.90447690207881e-05	0.0127911111604421
cg00321614	chr5	172856932	OpenSea			hg19	-0.0472263596163403	1.62659780051958e-05	0.0049784148382202
cg14330293	chr17	1374051	N_Shore	MYO1C;MYO1C;MYO1C	Body;Body;Body	hg19	0.0235445938068019	0.000102677674592384	0.0138524097857504
cg10663370	chr17	12692644	N_Shore	RICH2	TSS200	hg19	0.0185795621368128	0.000600701109669739	0.0370522036025741
cg20555305	chr8	145626588	S_Shelf	CPSF1;MIR1234	Body;TSS1500	hg19	0.023477416007341	0.000949290709659799	0.0469477844918445
cg17650028	chr5	1201713	Island	SLC6A19;SLC6A19	5'UTR;1stExon	hg19	-0.0963730351238911	0.000896579510768031	0.0456169984944564
cg03606898	chr19	2926882	Island			hg19	0.0680779198151027	0.00017212597265828	0.0186567251446897
cg17827477	chr22	49487343	Island			hg19	-0.0966615914505793	0.00103218588219068	0.0491283428380062
cg02167438	chr20	9819697	Island	PAK7;PAK7	TSS200;TSS200	hg19	0.042547420004376	6.91133785032706e-05	0.0111343096784788
cg07458308	chr5	134827512	Island			hg19	0.118315067083865	6.8876233706596e-05	0.0111161571389125
cg12270368	chr8	143690743	N_Shelf			hg19	-0.0189436297400858	0.000441309564106047	0.0314608914021023
cg14381448	chr17	42336559	OpenSea	SLC4A1	Body	hg19	-0.123921572005529	0.00080497103737974	0.0430898844450082
cg21501525	chr19	31843948	Island			hg19	0.113890798760861	0.000819473623337404	0.0434689833338917
cg18076399	chr15	25423404	OpenSea	SNORD115-9;SNORD115-5;SNORD115-12;SNORD115-10	TSS1500;TSS1500;TSS1500;TSS1500	hg19	-0.0675561436277494	0.000863419623966297	0.0447011931780828
cg13693136	chr1	228666638	OpenSea			hg19	-0.117286521819485	0.00102906868839436	0.0490510252216302
cg16323231	chr17	34062293	Island	RASL10B	Body	hg19	0.0444511381095941	0.000703022158200666	0.0400198422071644
cg00587009	chr6	106429129	Island			hg19	0.11203694186502	7.81095457656186e-05	0.0118452798147088
cg26350007	chr11	2013524	Island			hg19	-0.0482899195322873	9.41173026298666e-05	0.0132025754725604
cg23028349	chr15	42308263	OpenSea			hg19	-0.0943536469094926	0.000371334409305815	0.0287798832867982
cg13134763	chr2	983306	OpenSea	SNTG2	Body	hg19	-0.128924071692766	6.76722747048937e-05	0.0110482588919204
cg14721139	chr21	43772498	OpenSea	TFF2	TSS1500	hg19	-0.0888059832982096	0.000120480322459809	0.015293052056606
cg14410964	chr9	139427106	N_Shore	NOTCH1	Body	hg19	0.0405771076627755	3.30511530739235e-05	0.00744656518854966
cg24699296	chr19	7747220	Island	TRAPPC5;TRAPPC5;TRAPPC5	Body;Body;Body	hg19	0.186759371250048	3.29225757709551e-06	0.00203301972358458
cg14328601	chr9	140209339	N_Shore	EXD3	Body	hg19	0.068385832585422	0.00020956715914754	0.0208938291367745
cg05396212	chr17	39683705	N_Shore	KRT19	Body	hg19	0.114475546879612	0.000197674016288133	0.020151454003316
cg08224646	chr16	67876574	Island	CENPT;THAP11	5'UTR;1stExon	hg19	0.0325291106260021	0.000518392763129284	0.0341775225387168
cg20565912	chr6	168935110	N_Shore	SMOC2;SMOC2	Body;Body	hg19	-0.114875309848514	0.000190405809482752	0.0197699661655531
cg05896714	chr17	19247837	Island	MIR1180;B9D1	Body;Body	hg19	0.0369378964191832	0.000213370713825109	0.0211272575302919
cg14290855	chr13	114887133	OpenSea	RASA3	Body	hg19	0.00991356778934762	9.86949313794508e-05	0.0136022252549167
cg17575314	chr10	71142526	OpenSea	HK1;HK1;HK1;HK1;HK1	Body;Body;Body;Body;Body	hg19	-0.0695423437398192	6.05630421181963e-05	0.0104275853335453
cg26601431	chr1	235054899	OpenSea			hg19	0.0451102526309712	2.9296653449339e-05	0.00696273604060845
cg24123116	chr6	168704154	N_Shelf			hg19	-0.115018275341004	0.000815829670343262	0.0433459901199843
cg15386434	chr1	1289835	Island	MXRA8	Body	hg19	0.0678608345268935	0.00098881305347511	0.048032559478083
cg05051043	chr1	234040765	Island	SLC35F3;SLC35F3	1stExon;5'UTR	hg19	0.0212415114003444	3.27836907921964e-05	0.0074319267002493
cg10303107	chr11	45230795	N_Shelf	PRDM11	Body	hg19	0.0461526925024262	5.29927004834555e-05	0.0096378939229595
cg19651003	chr19	583049	S_Shore	BSG;BSG;BSG	3'UTR;3'UTR;3'UTR	hg19	-0.0821273038106291	0.000295315216229401	0.0253914926156402
cg02582848	chr1	224075899	OpenSea			hg19	-0.0483750695344657	0.00035447496275166	0.0280832324143665
cg03716852	chr19	49669281	Island	TRPM4	Body	hg19	0.14663739685077	0.000519597605527884	0.0342171835900813
cg27090062	chr5	92939842	Island			hg19	0.0547014651125917	0.000124404360305054	0.0156143982515279
cg20978923	chr1	12184574	OpenSea	TNFRSF8;TNFRSF8	Body;TSS1500	hg19	-0.128374514774893	0.000655366741191922	0.0386218765155783
cg08782899	chr17	79652389	S_Shore	ARL16;HGS	TSS1500;Body	hg19	-0.0839414457922408	3.79316075039146e-06	0.00215135799322781
cg19443023	chr17	78923344	S_Shore	RPTOR;RPTOR	Body;Body	hg19	0.0193560313958484	0.000276781599603489	0.0245217251043741
cg13873889	chr6	31607340	OpenSea	BAT3;BAT3;BAT3;BAT3	Body;Body;Body;Body	hg19	-0.0740346976232817	5.85005144980719e-05	0.0102409821276553
cg18744355	chr2	1906949	OpenSea	MYT1L	Body	hg19	-0.123924935339797	0.000282626260486716	0.0247766706981966
cg22988346	chr8	143618620	S_Shelf	BAI1	Body	hg19	-0.0886458345040971	5.83678123632624e-05	0.0102268745519345
cg22941668	chr5	148810180	OpenSea	MIR145;LOC728264	TSS200;Body	hg19	0.0616126607522293	2.10933636066004e-06	0.00162653833772931
cg18416096	chr5	150029342	Island	SYNPO;SYNPO;SYNPO;SYNPO	Body;Body;Body;Body	hg19	0.0796115155690745	0.000414496343020287	0.0305069321866932
cg17353177	chr6	31661178	OpenSea	BAT5	Body	hg19	0.0382317525064613	8.7944161125349e-05	0.0127222929360239
cg00619561	chr13	112980676	OpenSea			hg19	-0.153881954176546	3.05964381246791e-05	0.00717597500939915
cg18080819	chr11	70505972	N_Shelf	SHANK2;SHANK2	Body;Body	hg19	-0.11518174394046	0.00064267860062081	0.0382433524698962
cg22714290	chr1	207992548	OpenSea	LOC148696	Body	hg19	-0.102318671619767	4.4139028129705e-06	0.00236017517170935
cg10964994	chr17	79892921	Island	PYCR1;PYCR1	Body;Body	hg19	0.0108338567452196	0.000635077462399418	0.0380078076307599
cg07227743	chr7	154474113	OpenSea	DPP6;DPP6;DPP6	Body;Body;Body	hg19	-0.136154155247432	6.88812020022302e-05	0.0111161571389125
cg00759807	chr16	89390789	OpenSea	ANKRD11	5'UTR	hg19	-0.202621137832369	2.60230787383488e-08	0.000140877142207035
cg03333149	chr12	52473731	Island			hg19	0.13540608668784	0.000288057743134629	0.0250958719257445
cg00595212	chr18	11755774	S_Shelf	GNAL;GNAL;GNAL	Body;Body;Body	hg19	-0.11736749489972	6.48957815343614e-05	0.0108697038114642
cg22118112	chr20	62657367	N_Shelf	PRPF6	Body	hg19	0.012890537858344	0.000370635911232133	0.028754388977325
cg18575863	chr6	109274464	OpenSea	ARMC2	Body	hg19	-0.109259106018167	0.000190980220458454	0.019803412661964
cg18397073	chr19	42600278	Island	POU2F2	Body	hg19	0.160975984511978	0.000159386069724584	0.0178986679958525
cg10640845	chr19	1775211	Island	ONECUT3	Body	hg19	0.036706317962461	0.000218381736962949	0.0213421570681505
cg22242148	chr15	74215283	N_Shelf			hg19	0.0942340067202308	0.000462574806093863	0.0321996623018919
cg09279240	chr2	180726252	Island	ZNF385B;MIR1258	TSS200;TSS1500	hg19	0.0399324100011456	0.00101620167358641	0.0487101652233992
cg05688348	chr4	53146	N_Shore	ZNF718;ZNF595	TSS200;TSS200	hg19	-0.0540156073108732	3.12328622083439e-06	0.0019803350176948
cg26427109	chr11	60739019	OpenSea	CD6	TSS200	hg19	-0.10458411980268	9.31343560109867e-05	0.0131345210374388
cg27573031	chr7	150554420	Island	ABP1	Body	hg19	-0.0452585562713794	0.000350417747173247	0.0279309417974322
cg03218931	chr17	34835076	N_Shelf			hg19	-0.0602330287597451	7.73294019501413e-05	0.0117956046478146
cg27314569	chr11	122852461	Island	BSX	TSS200	hg19	0.0573286367903001	0.000804406367419945	0.0430863903957316
cg17563034	chr4	5021268	Island	CYTL1	TSS200	hg19	0.119722029430068	0.000179340980175354	0.0191118077085967
cg02862886	chr13	114309122	OpenSea	ATP4B	Body	hg19	0.0123715588705464	0.000664245199369502	0.038858690691391
cg01091079	chr12	34455326	OpenSea			hg19	-0.0741139492435731	2.32855975897898e-05	0.00612596040305033
cg19004465	chr17	77925136	S_Shore	TBC1D16	Body	hg19	0.0616029603202106	0.000974242480346207	0.0476490073142402
cg26681770	chr20	56247302	Island	PMEPA1;PMEPA1;PMEPA1;PMEPA1	5'UTR;5'UTR;Body;Body	hg19	0.173333637192115	2.62240224908097e-06	0.00180885840899701
cg07363185	chr2	21346839	OpenSea			hg19	-0.0847078895507331	0.000623617309504452	0.0376830253361105
cg04624228	chr8	38411598	OpenSea			hg19	0.103208126191745	0.000697443484021462	0.0398420079654055
cg19740859	chr2	2193641	Island	MYT1L	5'UTR	hg19	-0.0480700580943075	2.1019889652199e-05	0.00573186939141857
cg10965669	chr17	63533778	Island	AXIN2	Body	hg19	0.0262145784186741	7.57964065333829e-05	0.0116871298572848
cg01168833	chr12	105956441	OpenSea			hg19	0.0409399244573289	0.000478364508449313	0.0327789263772254
cg26169081	chr10	12648338	OpenSea	CAMK1D;CAMK1D	Body;Body	hg19	0.0382157274836175	0.00100547797232797	0.0484473449892364
cg07065111	chr2	5831213	Island			hg19	0.0466058419864356	0.000393271740113657	0.0296857654197457
cg03219838	chr5	134672054	OpenSea	H2AFY;H2AFY;H2AFY;H2AFY	Body;Body;Body;Body	hg19	0.0775874469998862	5.80685087291485e-05	0.0102017584180914
cg09022607	chr10	114712695	S_Shore	TCF7L2;TCF7L2;TCF7L2;TCF7L2;TCF7L2;TCF7L2	Body;Body;Body;Body;Body;Body	hg19	-0.0197847226369026	0.000363970234586121	0.028466105334969
cg12000995	chr2	27665139	Island	KRTCAP3;KRTCAP3	TSS200;TSS200	hg19	0.220577765235748	2.21949901413349e-06	0.0016592551867945
cg00925722	chr16	67918030	N_Shore	EDC4;NRN1L	Body;TSS1500	hg19	0.0753044848307572	0.000371799733284913	0.0288045715198703
cg00007036	chr1	33742089	Island	ZNF362	Body	hg19	0.00729505738028836	0.000647215750983666	0.0383714860945724
cg26479667	chr5	3339581	OpenSea			hg19	-0.128542173197775	0.000799662285512786	0.0428993239226433
cg06938699	chr11	1037775	S_Shore	MUC6	TSS1500	hg19	-0.114511469907697	0.000574178196419837	0.0361664995234886
cg00596687	chr20	61151472	N_Shore	C20orf166;MIR1-1	Body;TSS200	hg19	-0.16339597103152	4.72954809091255e-05	0.00907259547762149
cg07838270	chr16	86861522	OpenSea			hg19	-0.0827471351322046	0.00106131557536505	0.0498343397694769
cg09286367	chr7	5535692	S_Shore	MIR589;FBXL18	TSS200;Body	hg19	0.0506162539871133	0.000890146933259426	0.0454525431167124
cg13625631	chr15	70340707	OpenSea	TLE3;TLE3;TLE3	3'UTR;3'UTR;3'UTR	hg19	0.0785899654911096	0.00020799581879783	0.0208213584175521
cg05336395	chr13	53421688	Island	PCDH8;PCDH8	1stExon;1stExon	hg19	0.0865904242564667	4.76676277085952e-05	0.0090916249113765
cg14304264	chr15	94897976	OpenSea	MCTP2;MCTP2;MCTP2	Body;Body;TSS1500	hg19	-0.0776884227002639	0.000217952653909151	0.0213109261600059
cg26940479	chr16	85201840	N_Shore			hg19	0.0541024769623603	0.000985649057024848	0.047953254013148
cg05002974	chr5	81574439	S_Shore	RPS23	TSS1500	hg19	-0.00885447661049212	0.000460957254803474	0.0321561826425411
cg22195627	chr19	12305869	Island			hg19	0.0766022655748507	2.6002290652275e-06	0.00180885840899701
cg19311448	chr2	11797017	Island			hg19	-0.0798538054820718	7.80947608256064e-05	0.0118452798147088
cg12975830	chr6	33260071	S_Shelf	RGL2;RGL2	Body;Body	hg19	0.0186218396519778	8.55066824219661e-05	0.012494289916967
cg12032663	chr10	7203064	OpenSea			hg19	-0.0562868322459565	1.01251905680819e-05	0.0037878431948241
cg06367321	chr16	30125232	OpenSea	LOC100271831;GDPD3	TSS200;TSS1500	hg19	-0.03655578420575	0.00100443015770085	0.0484473449892364
cg12554634	chr19	50159969	S_Shelf	SCAF1	Body	hg19	0.0261025884200771	4.45707255644373e-05	0.00876408735948415
cg06979342	chr16	2475057	N_Shelf	ABCA17P	Body	hg19	0.00605936443125718	3.26440315459866e-05	0.00742301825096687
cg04153116	chr5	153990967	S_Shore			hg19	0.0310823027086465	0.00066967894283534	0.0390058592497378
cg24750513	chr2	127819455	S_Shore	BIN1;BIN1;BIN1;BIN1;BIN1;BIN1;BIN1;BIN1;BIN1;BIN1	Body;Body;Body;Body;Body;Body;Body;Body;Body;Body	hg19	0.040623871154537	0.00017154067392837	0.0186129896842736
cg02699829	chr19	13216355	S_Shore	TRMT1;TRMT1;TRMT1	Body;Body;Body	hg19	0.0337801593833818	0.000188504001049787	0.0196348328906636
cg02961707	chr19	7927974	Island	EVI5L;EVI5L	Body;Body	hg19	0.0806165461998522	0.000522272026365859	0.0343041880492874
cg21643429	chr15	28216043	OpenSea	OCA2	Body	hg19	-0.0772277133919583	0.000397840067408544	0.0298499542906962
cg16653700	chr2	1232428	OpenSea	SNTG2	Body	hg19	-0.0277712161051869	0.00011874817440243	0.0151565149559239
cg25217772	chr11	62392592	S_Shelf	GANAB;GANAB	3'UTR;3'UTR	hg19	0.0324131097867103	0.000140136861268152	0.016647559524687
cg01190168	chr12	58218620	OpenSea	CTDSP2;MIR26A2	Body;TSS200	hg19	0.0355472052829794	0.000281373458145531	0.0247064168857384
cg26415787	chr12	133414334	Island			hg19	0.0652754108136318	0.000159513435619338	0.0179078470285692
cg13913011	chr9	132711808	OpenSea	FNBP1	Body	hg19	0.0398983193267002	0.000201802947568911	0.0204163565995172
cg01449469	chr6	30644681	S_Shelf	KIAA1949;KIAA1949	3'UTR;3'UTR	hg19	0.0176420470161501	3.78365462066166e-06	0.00215015952624257
cg13332774	chr10	106028628	Island	GSTO2	TSS200	hg19	0.107870535243365	0.000653550311691701	0.0385594705999206
cg15462970	chr10	1444586	OpenSea	ADARB2	Body	hg19	-0.123002495660203	9.12810125942195e-05	0.0129757232245488
cg02737268	chr20	3780182	S_Shelf	CDC25B;CDC25B;CDC25B	Body;Body;Body	hg19	0.189887174481089	8.79250836394668e-07	0.00100025613990777
cg20673840	chr5	54281362	OpenSea	ESM1;ESM1;ESM1;ESM1	1stExon;5'UTR;5'UTR;1stExon	hg19	-0.0675184956586045	0.000893705182003932	0.045553429848429
cg21772011	chr19	2731830	Island			hg19	0.0919151610551823	0.000583588422106405	0.036484036939841
cg04510788	chr1	37498900	Island	GRIK3	Body	hg19	0.013532299702264	0.00013511140700707	0.0163064345086515
cg24911721	chr22	46508454	OpenSea	MIRLET7A3;LOC400931;MIRLET7B	TSS200;Body;TSS1500	hg19	0.0416400009607193	0.000623885707902689	0.0376830253361105
cg17557366	chr22	18073134	OpenSea	SLC25A18	3'UTR	hg19	0.0972634344702109	0.000879189615883795	0.0451654895866586
cg01077058	chr2	241083864	OpenSea			hg19	-0.139356348322153	0.000223429130861038	0.0216361868443967
cg26195683	chr5	1667958	Island			hg19	0.0607207485764965	0.000291097416381716	0.0252098805511214
cg15260428	chr12	132381902	S_Shore	ULK1	Body	hg19	0.0265244402167791	0.000229681732689527	0.0220404612337373
cg05418218	chr6	168613308	Island			hg19	-0.125328174727892	0.000104094089977768	0.0139816901923722
cg08862394	chr10	132896962	S_Shelf	TCERG1L	Body	hg19	-0.0602045119863781	0.000566483660766482	0.0359007762276165
cg07988820	chr12	82153109	S_Shore	PPFIA2	TSS200	hg19	0.0395438364107068	0.000293416062716465	0.0253154399417363
cg16507755	chr21	36164414	Island	RUNX1;RUNX1	3'UTR;3'UTR	hg19	0.0693867944165026	1.32201805361572e-05	0.00442590490587048
cg04311653	chr10	133204241	OpenSea			hg19	-0.119022256782485	4.57127229031388e-05	0.00890473410835248
cg03626186	chr10	5882466	Island			hg19	0.0995342690101054	0.000192164073401526	0.0198893870064955
cg21858113	chr11	118015340	N_Shore	SCN4B;SCN4B;SCN4B;SCN4B	Body;5'UTR;Body;Body	hg19	0.102066610358858	0.00015878605128585	0.0178658968491447
cg12591125	chr7	1885375	Island	MAD1L1;MAD1L1;MAD1L1	Body;Body;Body	hg19	0.028832296480269	0.000795856683156208	0.0428298136576372
cg14489199	chr14	101453431	OpenSea	SNORD114-26;SNORD114-27	Body;TSS1500	hg19	-0.0876369252295079	1.64950131874488e-05	0.0050224691821644
cg22112075	chr2	85658146	OpenSea			hg19	0.0862734326411216	0.000682939500301263	0.0393966030549661
cg17555373	chr13	53775108	Island			hg19	0.0816447873753515	0.000712663032573394	0.0403208861214366
cg25800500	chr2	97505275	Island	ANKRD23	3'UTR	hg19	0.115806609281773	0.000190712741289497	0.0197861318269367
cg11793978	chr5	135188477	Island	LOC153328	Body	hg19	-0.109242593258852	0.000487207192826589	0.0330968683744123
cg24045038	chr7	155867845	OpenSea			hg19	-0.0685488724512772	7.39385573898576e-05	0.011547713889523
cg06550539	chr10	134698937	Island			hg19	-0.0398297622098561	0.000423045992587323	0.0307725008590408
cg03686959	chr6	30520989	N_Shelf	GNL1	Body	hg19	0.0733597188471201	0.000210227633772623	0.0209426435621975
cg02322048	chr19	3646574	N_Shore	PIP5K1C	Body	hg19	0.0134586255534346	0.000568527280926065	0.0359606103493734
cg02105002	chr10	106028928	Island	GSTO2;GSTO2	5'UTR;1stExon	hg19	0.0546039033013405	0.000172515333872814	0.0186782946864557
cg06062984	chr3	22413960	Island			hg19	0.0420245125665345	0.000628800289857593	0.0378237319766733
cg20225999	chr2	218843435	N_Shore			hg19	0.0826904105556448	3.08037759760041e-06	0.00196264058361398
cg06599543	chr6	165749446	S_Shore	PDE10A;PDE10A	Body;Body	hg19	-0.0898176201375986	0.000429104773022798	0.0309643392748645
cg19423978	chr19	3688477	S_Shore	PIP5K1C	Body	hg19	0.0898198970464999	0.000276122033986094	0.024479868059377
cg22611308	chr6	168627203	N_Shelf			hg19	-0.106462149812702	4.2006078524671e-06	0.00229298271201153
cg24376776	chr10	101297245	Island			hg19	0.0234165443445069	0.000193678812537121	0.0199628052190578
cg00748494	chr13	23412343	Island			hg19	-0.0626319610693763	0.000895533627897329	0.0455955463946223
cg21878149	chr1	221052023	Island	HLX	TSS1500	hg19	0.0980466221393363	0.00025355519839642	0.0231916439679858
cg08704562	chr19	38886789	S_Shore	SPRED3	3'UTR	hg19	0.120784301793447	0.000259136105084777	0.0235321005376385
cg00960138	chr6	41668804	OpenSea	TFEB;TFEB	5'UTR;5'UTR	hg19	0.0452880361434974	0.000843503728870922	0.0441346806928077
cg08703337	chr12	126346485	Island			hg19	0.116200377138924	0.000181161277415035	0.0192064230577668
cg18679856	chr7	52499010	OpenSea			hg19	-0.0414253032001422	9.58813079234978e-06	0.00368840399947649
cg10937408	chr17	77478569	OpenSea	HRNBP3	TSS200	hg19	-0.0325541900000608	0.000735075823141748	0.0410411284024452
cg26402660	chr7	27179268	Island			hg19	0.104603018478069	0.000649030951163932	0.0384211048108087
cg13912311	chr9	127265348	Island	NR5A1	Body	hg19	0.0678613626905473	0.000663930573682581	0.038858690691391
cg02245004	chr15	76634887	Island			hg19	0.101432223890759	0.000182146515164423	0.0192640431882869
cg12887701	chr11	96123196	Island	JRKL;JRKL;CCDC82	5'UTR;1stExon;TSS200	hg19	-0.00168891511286958	0.000762927601297843	0.0419081630451193
cg05832869	chr16	85240650	N_Shore			hg19	0.0900383139411344	0.000733000831265993	0.0409812202642845
cg15650205	chr1	202608688	N_Shelf	SYT2;SYT2	5'UTR;5'UTR	hg19	-0.0782236271910954	2.92495849728715e-05	0.00695941529578891
cg12886862	chr10	2487150	OpenSea			hg19	-0.0529381535018455	0.00014301543688197	0.0168408936895996
cg16757605	chr16	70697712	Island	MTSS1L	Body	hg19	0.0142401539344815	0.000361588793286104	0.0283507935135176
cg05991454	chr4	147558435	Island			hg19	0.019708306452254	0.000697171609041496	0.0398376511793038
cg07767843	chr11	80918951	OpenSea			hg19	-0.113472047123026	0.000156346405220561	0.0177195602428431
cg12111295	chr21	32253584	OpenSea	KRTAP11-1	1stExon	hg19	-0.0657242854008929	0.00102151851149229	0.0488635692127354
cg21632158	chr6	29521356	Island			hg19	0.0243212371454991	0.000156979025688695	0.0177604865962234
cg18752363	chr4	2941760	OpenSea	C4orf10;NOP14	Body;Body	hg19	0.0238282274508354	0.000900935963067549	0.0457496890651768
cg24351382	chr7	158278040	S_Shore	PTPRN2;PTPRN2;PTPRN2	Body;Body;Body	hg19	-0.0820729073003305	0.0008195971900467	0.0434696628580444
cg03976543	chr4	8221101	OpenSea	SH3TC1	Body	hg19	-0.108885317292581	4.31708437634756e-07	0.000680469588766622
cg15067713	chr3	137433605	OpenSea			hg19	-0.0667440704697372	0.000497138209480502	0.0334218575637046
cg21173447	chr21	42218964	Island	DSCAM;DSCAM	1stExon;5'UTR	hg19	0.0343943821756299	0.000706628061321756	0.0401356557898065
cg13817083	chr7	159026609	S_Shelf			hg19	-0.147678150750501	0.000361608419100767	0.0283507935135176
cg24864399	chr5	26669610	Island			hg19	-0.0851113580848171	0.000447290379040575	0.0316881819432933
cg05774166	chr16	16197552	OpenSea	ABCC1;ABCC1;ABCC1;ABCC1;ABCC1	Body;Body;Body;Body;Body	hg19	0.0252192140027436	2.9026884603893e-05	0.00693394502089831
cg04018738	chr6	31760616	N_Shelf	VARS	Body	hg19	-0.0590160295747967	0.00071016795265658	0.0402609732859533
cg01009920	chr8	8153650	OpenSea			hg19	-0.146707928119537	8.71978824696524e-07	0.000998985138198532
cg00098819	chr6	168615442	S_Shelf			hg19	-0.139641346430245	2.3803279990001e-05	0.00620020462979981
cg04175399	chr5	80383034	OpenSea	RASGRF2	Body	hg19	0.0293064255310238	5.68502286378221e-05	0.0100643111122113
cg08464190	chr16	49315302	Island	CBLN1	1stExon	hg19	0.0281489615992485	0.000460598244591733	0.0321561826425411
cg00217080	chr2	4050767	Island			hg19	-0.112083521200656	0.000626942933850813	0.0377918234799212
cg17391928	chr5	128301230	Island	SLC27A6;SLC27A6;SLC27A6;SLC27A6	5'UTR;1stExon;1stExon;5'UTR	hg19	0.00897043556355034	0.000681182045408496	0.039339365683038
cg19618897	chr17	65242892	S_Shore			hg19	-0.0838438122654576	6.11216565806667e-06	0.0028593070828472
cg05749642	chr16	89982268	N_Shelf			hg19	0.0711686566343497	4.84869552035412e-05	0.00914471897082453
cg19229182	chr10	102998738	S_Shelf			hg19	0.0905889187606742	0.000195544442033099	0.0200436883283235
cg16124935	chr11	70559616	OpenSea	SHANK2	Body	hg19	-0.106398696143757	0.000505667201578587	0.0337294805023052
cg19658522	chr12	132270218	OpenSea	SFRS8	Body	hg19	0.0336752556994525	2.64188923470453e-05	0.00660859583707351
cg08526991	chr2	5831394	Island	SOX11	TSS1500	hg19	0.0235445299106457	0.000714042197151714	0.0403581914657409
cg01804452	chr5	150878482	OpenSea			hg19	0.011076514910437	0.000825421126322721	0.0436411540757574
cg20458433	chr17	71463069	OpenSea	SDK2	Body	hg19	-0.1439472125656	6.18824941343526e-05	0.0105644372761421
cg15728256	chr1	40254184	Island	BMP8B;BMP8B	5'UTR;1stExon	hg19	0.0512492847447683	0.000974274571180131	0.0476490073142402
cg12643293	chr5	176101883	OpenSea			hg19	0.129511170247663	6.94138974492864e-05	0.0111471221239345
cg11883737	chr3	129276179	OpenSea	PLXND1	Body	hg19	0.129825418617414	7.37875255079368e-06	0.0031650413127164
cg20897072	chr6	1495082	OpenSea			hg19	-0.111062584790653	1.64123472744155e-05	0.00500117861666349
cg17841765	chr1	22560699	OpenSea			hg19	-0.158467213179604	0.000144329616899353	0.0169380319029116
cg05363257	chr4	866225	Island	GAK	Body	hg19	0.0352281526244712	4.03418980912761e-05	0.00830885857595394
cg23193497	chr6	166051206	OpenSea	PDE10A;PDE10A	Body;5'UTR	hg19	-0.113341719663414	4.60478614631364e-05	0.00892928096198211
cg20012848	chr12	52435420	S_Shelf			hg19	0.0496011847219498	1.41907027595889e-05	0.00460294794965573
cg14130459	chr11	60718568	Island	SLC15A3;SLC15A3	1stExon;Body	hg19	0.111698986555544	0.000860652683620122	0.044657451780437
cg24738655	chr2	242665334	S_Shore	ING5	3'UTR	hg19	0.02050408906205	0.000971207982437971	0.0475701621049862
cg17715482	chr19	3979910	S_Shore	EEF2	Body	hg19	0.0167991129007969	0.00101377796546861	0.0486653101623188
cg19544662	chr2	88752056	Island	FOXI3	TSS200	hg19	0.0535128895004893	0.000418220409662139	0.030600884859097
cg27216076	chr10	102779095	S_Shore	PDZD7	Body	hg19	0.087088404086021	0.00105799196248361	0.049728529453862
cg13831106	chr2	2119853	OpenSea	MYT1L	5'UTR	hg19	-0.0499309648488754	0.000801128170876137	0.0429603476575306
cg23956190	chr7	1514455	Island	INTS1	Body	hg19	0.0167735104782968	0.000638634303725147	0.0381032042561279
cg02237342	chr22	24823519	S_Shelf	ADORA2A	TSS200	hg19	0.00798625671359823	0.000602551125635767	0.0370847209956917
cg06776915	chr10	106028703	Island	GSTO2;GSTO2	5'UTR;1stExon	hg19	0.106765521377065	6.71133171753799e-05	0.0110341118927466
cg00509996	chr4	7595397	S_Shore	SORCS2	Body	hg19	-0.123891645761365	0.000306981943479141	0.0259608431753271
cg23542590	chr3	56717769	S_Shore	C3orf63	TSS1500	hg19	0.0206158451454428	0.000132583592619935	0.0161374264042604
cg06638795	chr2	42719933	Island	KCNG3;KCNG3	Body;Body	hg19	0.119696695198422	9.15296572173893e-06	0.0035959519384065
cg05805326	chr8	1588403	N_Shore	DLGAP2	Body	hg19	-0.106857152433944	0.000479238081284692	0.0328142641560739
cg10093103	chr14	102101288	Island			hg19	0.0717700893110181	0.000956246628776356	0.0471729106161569
cg21161403	chr8	1894604	S_Shore	ARHGEF10	Body	hg19	0.0417984322272882	0.000946149333539717	0.04683964309128
cg01971085	chr8	1848407	OpenSea	ARHGEF10	Body	hg19	0.0700430141548824	0.000750759821141483	0.0415362580492824
cg10067062	chr21	44086302	N_Shelf	PDE9A;PDE9A;PDE9A;PDE9A;PDE9A;PDE9A;PDE9A;PDE9A;PDE9A;PDE9A;PDE9A;PDE9A;PDE9A;PDE9A;PDE9A;PDE9A;PDE9A;PDE9A;PDE9A;PDE9A	Body;Body;5'UTR;Body;Body;Body;5'UTR;5'UTR;Body;Body;5'UTR;5'UTR;5'UTR;Body;5'UTR;Body;Body;Body;Body;Body	hg19	-0.0854251320469895	0.000151205673682725	0.0173879879305584
cg03540794	chr5	2112109	Island			hg19	-0.0545142025848654	0.00106663630803777	0.0499551035818749
cg05970547	chr4	190661634	OpenSea			hg19	-0.0891678812284778	0.00075335898795288	0.0416195004401693
cg01739381	chr6	74079669	Island	OOEP	TSS200	hg19	0.00156502920994137	0.000620715326030004	0.0376186459481557
cg07377422	chr19	46318633	Island	RSPH6A	TSS200	hg19	0.191465749753537	4.02148770620819e-05	0.00830363484693709
cg00288598	chr8	141555295	N_Shelf	EIF2C2;EIF2C2	Body;Body	hg19	-0.045444895495197	3.40200406288319e-05	0.00756069396715964
cg18148375	chr2	1926535	OpenSea	MYT1L	Body	hg19	-0.10164870296967	2.10300956065092e-05	0.00573186939141857
cg05687617	chr22	31494714	Island	SMTN;SMTN;SMTN	Body;Body;Body	hg19	0.0996478262012242	0.00093223397912272	0.0465242933015302
cg06178754	chr8	145617776	Island	ADCK5	Body	hg19	0.00261522379595885	0.000776424719447672	0.0423315597708073
cg16292193	chr1	228347181	S_Shore	GJC2	3'UTR	hg19	-0.0857956712789406	0.000859578594663679	0.0446135158468131
cg05627398	chr2	2797483	OpenSea			hg19	-0.0430575276229258	0.000708252850669466	0.0401930420518727
cg03715057	chr6	164009761	OpenSea			hg19	0.0171074243856251	0.000672954044461874	0.0390885013127714
cg14765959	chr6	106429316	Island			hg19	0.0941766668414583	0.00038771773417737	0.029465727892603
cg01987333	chr2	242750561	N_Shelf	NEU4;NEU4;NEU4;NEU4;NEU4	TSS1500;5'UTR;5'UTR;TSS1500;TSS1500	hg19	-0.122344096482	0.000354321348807041	0.0280767298566097
cg26130669	chr6	11771473	OpenSea	C6orf105;C6orf105	Body;Body	hg19	-0.0355189197019274	0.00101897901284428	0.0487944458560038
cg03601549	chr16	78627941	OpenSea	WWOX	Body	hg19	-0.082184213735162	0.000842876779586596	0.0441240592206303
cg01851968	chr16	4431502	OpenSea	VASN;CORO7	Body;Body	hg19	0.0815410290691548	0.000328525573635502	0.0269466493501487
cg05353872	chr1	248366399	OpenSea	OR2M3	1stExon	hg19	-0.105572751557727	0.000485282548296181	0.0330453451406214
cg27366395	chr22	41625611	OpenSea	CHADL;L3MBTL2	3'UTR;Body	hg19	0.0499928480116674	0.00021432275434532	0.0211775917989555
cg04923020	chr12	46005007	OpenSea			hg19	0.15497979047426	2.019861824798e-05	0.00562120669783894
cg07576135	chr15	42694403	OpenSea	CAPN3;CAPN3;CAPN3;CAPN3;CAPN3;CAPN3;CAPN3	Body;Body;TSS200;Body;Body;Body;Body	hg19	0.0559987870238207	0.00057717705054261	0.0362913247031342
cg10698097	chr3	140401765	Island	TRIM42	Body	hg19	-0.158205271190206	0.000129128093302855	0.0159271508672233
cg17382918	chr20	57042544	Island	APCDD1L	Body	hg19	0.103679750306854	0.000353185216552217	0.0280339254374584
cg03181582	chr11	17498530	Island	ABCC8	TSS200	hg19	0.0171746975589976	2.11366576872827e-05	0.00574489890513448
cg09732637	chr7	65576324	N_Shelf			hg19	-0.158755326442213	4.50114301249809e-05	0.00882862873335958
cg06520814	chr2	467034	N_Shore			hg19	-0.0622602494634221	0.000652573498825752	0.0385435736371906
cg13686589	chr7	156792850	Island			hg19	0.0153833923260561	0.00105137416249895	0.0495773653569565
cg26662656	chr15	93584963	N_Shelf			hg19	-0.0992609588854838	0.000222472304773362	0.0215754707628982
cg00784671	chr22	46762841	Island	CELSR1	Body	hg19	-0.138765103434716	7.8696499573659e-05	0.0118612911492587
cg19573198	chr12	54476240	S_Shore	LOC100240735;FLJ12825	TSS1500;Body	hg19	0.0428958265561655	6.8704391189375e-05	0.0111161571389125
cg11523350	chr11	117171073	OpenSea	BACE1;BACE1;BACE1;BACE1	Body;Body;Body;Body	hg19	0.116908684774762	0.000694809842541903	0.0397966040410076
cg22864519	chr8	82360736	OpenSea	PMP2	TSS1500	hg19	-0.164507994896093	4.29152591941179e-06	0.00232322495565619
cg06040034	chr8	1618448	S_Shore	DLGAP2	Body	hg19	-0.125423543732984	4.02776924671762e-05	0.00830363484693709
cg06980586	chr16	88473102	OpenSea			hg19	0.0387963685798291	8.7324601959853e-05	0.0126702993631065
cg03020006	chr2	202483740	Island	ALS2CR11;ALS2CR11;ALS2CR11;ALS2CR11	1stExon;1stExon;1stExon;1stExon	hg19	0.0756431378865517	0.000454775790784641	0.0319493765816855
cg19447630	chr3	103645882	OpenSea			hg19	-0.070509200383869	0.00018064231651102	0.0191721190871403
cg15653559	chr6	31597080	N_Shelf	BAT2	Body	hg19	0.0235559166278682	7.36010485206565e-05	0.0115363177010333
cg27623948	chr17	77208211	OpenSea	HRNBP3	5'UTR	hg19	-0.132278838123386	7.831738649154e-05	0.0118496560717809
cg08133327	chr7	1746752	OpenSea			hg19	0.0698944802665453	0.000248768919300465	0.0229679664660189
cg19809499	chr1	47882265	Island	FOXE3	1stExon	hg19	0.0150766876628586	0.000427331034330574	0.0309131842478852
cg26992415	chr11	94533087	OpenSea	AMOTL1	Body	hg19	0.0450321290286659	3.3572767445733e-05	0.00750378118855426
cg08373573	chr11	1028291	N_Shore	MUC6	Body	hg19	0.0241891288017174	0.000903071878808812	0.0458166560231234
cg04515268	chr17	12516748	OpenSea			hg19	-0.104665018110955	0.00033170058931705	0.0270656647183276
cg01652078	chr16	81726134	OpenSea	CMIP;CMIP	Body;Body	hg19	0.0130398386111457	0.000505199721608228	0.0337097563306354
cg18125573	chr17	38506350	OpenSea	RARA;RARA;RARA;RARA	Body;Body;Body;Body	hg19	0.0382239489428494	9.573810687616e-05	0.0133608872968803
cg03582419	chr4	177804777	OpenSea			hg19	-0.0799332928738388	0.000316379964559206	0.0263943464886829
cg21033171	chr2	2585096	OpenSea			hg19	-0.0961575780288954	1.30495323530766e-05	0.00439629223857124
cg11359133	chr2	176948699	N_Shore	EVX2	TSS200	hg19	0.0892743658976894	0.000784279238703088	0.042568651031142
cg08923271	chr1	221065148	Island			hg19	0.111592443382959	0.000411612601087006	0.0303893366581317
cg26347197	chr1	84326669	Island			hg19	0.112394687487571	1.1436113260595e-07	0.000346380891807987
cg24285942	chr11	64361020	OpenSea	SLC22A12;SLC22A12	Body;5'UTR	hg19	-0.0539430958796189	9.02256598410482e-05	0.0128863780838481
cg27317046	chr14	74968209	OpenSea	LTBP2	Body	hg19	0.167458411165512	7.71679856094289e-05	0.0117851238737483
cg23306063	chr19	10463879	Island	TYK2	Body	hg19	0.103776958350602	0.000248630476087711	0.0229605857070364
cg15770585	chr7	4762742	N_Shore	FOXK1	Body	hg19	0.0765550399600194	3.09968862800358e-05	0.00719861415809969
cg25338036	chr8	3047536	OpenSea	CSMD1	Body	hg19	-0.0937461825969634	1.41172008679974e-05	0.004589464275662
cg08512168	chr3	77147238	Island	ROBO2;ROBO2	1stExon;Body	hg19	-0.0754993212501214	7.36930986418605e-08	0.000268369423684093
cg12868173	chr10	44185097	Island			hg19	0.165693934057112	0.000358767305398476	0.028274897996545
cg12427162	chr1	168198488	S_Shelf	SFT2D2	Body	hg19	0.0989950036627593	0.000815287241518067	0.0433347693053915
cg09570682	chr6	106429443	Island			hg19	0.118459410486657	0.000130303770213413	0.0160220902217454
cg16846645	chr2	14773973	Island	FAM84A	5'UTR	hg19	0.0421428830565454	0.000875096596693711	0.0450377540349262
cg12583394	chr5	101827323	OpenSea	SLCO6A1	Body	hg19	-0.0703145887422964	0.000896007962167756	0.0455955463946223
cg25887619	chr7	101558435	N_Shore	CUX1;CUX1;CUX1	Body;Body;Body	hg19	0.0483974093250437	0.00070303159161938	0.0400198422071644
cg25424031	chr4	188895421	OpenSea			hg19	-0.0205899348330272	0.000821265056181428	0.0435404713292026
cg11891735	chr19	3057562	N_Shelf	AES;AES;AES	Body;Body;Body	hg19	0.124757086758756	2.32505951668626e-06	0.00171584519754158
cg24426072	chr7	28997173	Island	TRIL	1stExon	hg19	0.0242800791588848	0.000171580199443798	0.0186129896842736
cg17186168	chr2	11810403	Island	NTSR2	TSS200	hg19	0.0446290150308009	0.00046069038427234	0.0321561826425411
cg20984053	chr7	156803578	Island	MNX1;MNX1	TSS1500;TSS1500	hg19	0.0202118611592895	0.000771414038064124	0.0421928571286342
cg24111796	chr5	42945163	S_Shore			hg19	-0.0699079262093859	0.000282141851174007	0.0247507898410314
cg16467906	chr11	818331	N_Shore	PNPLA2	TSS1500	hg19	0.00520383038988498	0.000216417718282883	0.0212721327502293
cg13089299	chr1	1133550	S_Shore			hg19	0.0666177645390299	2.88727105552864e-05	0.00691242854626036
cg08284447	chr11	71327380	OpenSea			hg19	-0.0621888285128312	0.000629184160602687	0.0378237319766733
cg24118773	chr5	172287924	OpenSea	ERGIC1	Body	hg19	0.0363412271997676	0.000435399067619968	0.0312633417598765
cg01756381	chr4	11430693	Island	HS3ST1	TSS200	hg19	0.0547774119066983	0.00011984043178223	0.0152364666880109
cg21126583	chr7	145813421	Island	CNTNAP2	TSS200	hg19	0.0183132781233497	0.000895801928718476	0.0455955463946223
cg07397579	chr16	88459662	Island			hg19	0.0915326540112359	0.000161479364331664	0.0180474736650524
cg06082804	chr10	123277057	OpenSea	FGFR2;FGFR2;FGFR2;FGFR2;FGFR2;FGFR2;FGFR2;FGFR2;FGFR2	Body;Body;Body;Body;Body;Body;Body;Body;Body	hg19	-0.0975465982132245	0.000215140757586632	0.0212210214972609
cg11496630	chr6	3024178	OpenSea			hg19	-0.0172186466670328	0.000718741205494939	0.0404954849745411
cg09222269	chr11	119978055	OpenSea			hg19	-0.138589363552837	6.67318585412271e-05	0.0110146649594146
cg05512111	chr3	118734756	OpenSea	IGSF11;IGSF11	Body;Body	hg19	-0.0516547356730942	0.000130162909347622	0.0160145262259419
cg19093689	chr12	49783097	Island	SPATS2	5'UTR	hg19	0.133142840734117	5.58431379282396e-06	0.00267610681002143
cg10420578	chr5	1430867	OpenSea	SLC6A3	Body	hg19	-0.104633634078257	3.01660370592317e-05	0.00711782879133495
cg03101580	chr11	1302893	Island	TOLLIP	Body	hg19	0.0547102014575507	0.00014748944140346	0.0171312980059278
cg19267551	chr6	32064161	Island	TNXB	Body	hg19	0.155503326577078	5.68778098661476e-06	0.00271574243506881
cg01569346	chr6	32064148	Island	TNXB	Body	hg19	0.0953490197718098	0.000718091753964374	0.0404821389824673
cg19952303	chr12	85306323	Island	SLC6A15;SLC6A15;SLC6A15;SLC6A15;SLC6A15;SLC6A15	1stExon;5'UTR;5'UTR;1stExon;1stExon;5'UTR	hg19	0.00612629182394363	0.000935948077050696	0.0465850044134426
cg23683588	chr14	37136283	Island	PAX9	Body	hg19	0.0862956580634257	0.000723649865516403	0.0406786163302604
cg22906709	chr13	114797349	OpenSea	RASA3	Body	hg19	0.0719191674358186	2.01278654559858e-05	0.00561863922278744
cg12258307	chr21	32931935	Island	TIAM1	TSS1500	hg19	0.0124027477910483	0.00060049602667145	0.0370456234198953
cg16003156	chr17	71580633	OpenSea	SDK2	Body	hg19	-0.103457050443794	2.57337120981566e-06	0.00180679200792209
cg13380624	chr19	7735426	Island			hg19	0.0237242194998161	0.000734456573942509	0.0410380378635211
cg16921285	chr13	104003206	OpenSea			hg19	-0.113113182609307	0.000426550459752625	0.0309131842478852
cg04432275	chr3	70901528	OpenSea			hg19	0.0326785029713495	0.000147240107858342	0.0171231191882928
cg05764422	chr16	1230316	Island	CACNA1H;CACNA1H	Body;Body	hg19	-0.0632310550812087	0.000782456657501134	0.0425236993345854
cg14047494	chr9	5418779	OpenSea	C9orf46	Body	hg19	0.00819622424710009	0.000618549317533756	0.0375641900387529
cg24576260	chr1	1217664	OpenSea	SCNN1D;SCNN1D;SCNN1D	5'UTR;1stExon;1stExon	hg19	-0.121827976517695	6.63394728107703e-10	1.89127227334089e-05
cg02543993	chr7	5736195	OpenSea	RNF216;RNF216	Body;Body	hg19	0.0927972606794383	0.000527456942701895	0.034431943004582
cg14428252	chr14	60043289	Island	C14orf38	Body	hg19	0.0235882010010927	0.00105684693933994	0.0497053668966017
cg22331159	chr2	233924713	N_Shore	INPP5D;INPP5D	TSS1500;TSS1500	hg19	0.0502241512261575	0.000229781013918059	0.0220430152046469
cg23668184	chr2	5836713	Island	SOX11;SOX11	3'UTR;1stExon	hg19	0.043823448414181	4.96497550648501e-06	0.00252089726621635
cg07056644	chr16	86546785	S_Shore	FOXF1	3'UTR	hg19	0.0878409933698353	0.000293013484223097	0.0253029553988737
cg24750539	chr11	119791649	OpenSea			hg19	-0.101725720976259	0.000355000883203558	0.0281022078740888
cg03361789	chr17	74005651	S_Shore	EVPL	Body	hg19	-0.0997465720611141	7.16244608358937e-07	0.000930019604628019
cg04942655	chr17	80303572	Island			hg19	0.0882823585578658	2.31669736567724e-05	0.00611471003416948
cg22958090	chr12	52627438	Island	KRT7	Body	hg19	0.179977937650715	0.000735180476826205	0.0410411284024452
cg04646987	chr5	14406732	OpenSea	TRIO	Body	hg19	-0.0521182977797937	2.21320205527766e-06	0.0016592551867945
cg20119532	chr20	749581	OpenSea	C20orf54	TSS1500	hg19	-0.136591095209937	0.000600500041269297	0.0370456234198953
cg12178431	chr3	14860764	OpenSea	FGD5	1stExon	hg19	-0.0857764412617335	0.000368916071971219	0.0286944470723869
cg05089527	chr2	594509	OpenSea			hg19	-0.0949066646745044	0.000183808495780921	0.0193692214444438
cg08436756	chr11	70781118	OpenSea	SHANK2	Body	hg19	-0.146163020432909	7.38699520653752e-05	0.0115446709224662
cg01296889	chr3	54122032	Island			hg19	0.0847131226643126	6.95574228950731e-05	0.0111500647264016
cg09066439	chr1	147142231	Island	ACP6;ACP6	5'UTR;1stExon	hg19	-0.0163866803153738	0.000450826378338055	0.0318066397573468
cg14185918	chr9	110249966	Island	KLF4	Body	hg19	0.1299472380055	0.000538683047887321	0.0348823983668378
cg06649856	chr7	158355003	OpenSea	PTPRN2;PTPRN2;PTPRN2	Body;Body;Body	hg19	-0.109762133907531	1.57073201920948e-06	0.00138224417690434
cg09664479	chr11	44617598	OpenSea	CD82;CD82	Body;Body	hg19	0.0814241193199883	4.37808608135632e-06	0.00235063095104067
cg21282837	chr1	2104641	OpenSea	PRKCZ;PRKCZ;PRKCZ	Body;Body;Body	hg19	-0.0867495389602527	0.000169488836736247	0.0184831838405785
cg04844495	chr1	179050404	N_Shore	TOR3A	TSS1500	hg19	0.0630697775913811	0.000126262318518043	0.0157268913906575
cg04125765	chr15	100533253	Island	ADAMTS17	Body	hg19	-0.137763581296637	3.32562068707098e-05	0.00746704580813283
cg05194102	chr16	2088960	Island	SLC9A3R2;SLC9A3R2	3'UTR;3'UTR	hg19	0.0650003316424928	2.9837945895706e-05	0.0070589493701909
cg25648211	chr17	76312455	S_Shore			hg19	0.019568999306065	0.00103651436062475	0.0492094101560598
cg07018857	chr2	239834442	OpenSea			hg19	0.0509370358887227	0.000466951830990867	0.0323663005013245
cg14069049	chr4	11430698	Island	HS3ST1	TSS200	hg19	0.0485868225322762	0.000133585317291034	0.0161846254236042
cg03362815	chr16	50407774	OpenSea			hg19	-0.109260146148038	0.000643827323438154	0.0382978702490158
cg14299455	chr19	55235472	OpenSea	KIR3DL3	TSS1500	hg19	-0.12508063815726	0.000113139716158062	0.014728051674201
cg05801627	chr7	4839025	OpenSea	RADIL	Body	hg19	0.00537963637699191	0.00082879389061002	0.0437591635643363
cg21977234	chr19	18701320	S_Shore	C19orf60;C19orf60	Body;Body	hg19	0.0824573852076876	0.000432019835365844	0.0311003595655077
cg01927745	chr5	72677723	Island			hg19	0.109679489160741	8.93176378793821e-05	0.0128126412700657
cg15239628	chr8	2538305	OpenSea			hg19	-0.0415756957899147	0.00040541609675467	0.0301247689901368
cg06365535	chr17	59534102	Island	TBX4	Body	hg19	0.0993555371344992	9.7547558189216e-05	0.0135223833915711
cg02873525	chr19	48675305	Island			hg19	0.0480191688429603	0.000482421383097855	0.0329460143445704
cg06638568	chr6	163730822	OpenSea	PACRG;PACRG;PACRG	Body;Body;Body	hg19	-0.0919100828430078	0.000809059170977064	0.0431851174076634
cg09007434	chr3	70360572	OpenSea			hg19	-0.0343903557681345	0.000232511348333463	0.0221707540244552
cg03174931	chr2	108446590	S_Shore	RGPD4	Body	hg19	-0.07606454832127	0.000739236322929406	0.0411697641739566
cg05014291	chr2	11780446	OpenSea	GREB1	Body	hg19	-0.0285269870517914	0.00103613634286293	0.0492094101560598
cg17590234	chr1	66456912	OpenSea	PDE4B;PDE4B;PDE4B	Body;TSS1500;Body	hg19	-0.122303423585333	0.000768158169278881	0.0420998394148532
cg24409625	chr6	28479517	OpenSea	GPX6	Body	hg19	-0.0598202313970684	0.000173732897148614	0.0187583734450861
cg15700022	chr2	241396251	S_Shore	PP14571;GPC1	TSS200;Body	hg19	0.0186336856653875	0.000223372361678001	0.021636027766876
cg18932158	chr6	33248279	S_Shelf	WDR46;WDR46	Body;Body	hg19	0.102860035421999	3.8155649889802e-05	0.00808702326850318
cg10314909	chr1	2524890	N_Shelf	MMEL1	Body	hg19	0.0788561330329537	0.000334158686982283	0.0271513031238598
cg16223436	chr10	97146550	OpenSea	SORBS1;SORBS1;SORBS1;SORBS1;SORBS1;SORBS1;SORBS1	Body;Body;Body;Body;Body;Body;Body	hg19	-0.110079740317664	0.000194982031558347	0.0200278847804292
cg25736183	chr2	134767630	Island			hg19	-0.0872100377943854	0.000547576327967858	0.0352373761601615
cg19427338	chr2	42566455	OpenSea			hg19	0.0252849407926968	0.000192041703327783	0.0198893870064955
cg16053651	chr6	168857803	OpenSea	SMOC2;SMOC2	Body;Body	hg19	-0.120109850056992	5.12509963507628e-06	0.00256324518053277
cg10059810	chr14	67878690	Island	PLEK2	Body	hg19	0.0169756816509633	0.000148726299585365	0.0172064797648863
cg15261605	chr10	73234421	OpenSea	CDH23;CDH23	Body;Body	hg19	-0.12145072542982	0.000390046898566728	0.0295760445806549
cg07148167	chr15	29403393	N_Shelf	APBA2;APBA2	Body;Body	hg19	-0.10277055257667	1.62528258767102e-05	0.0049784148382202
cg26859878	chr8	63307589	OpenSea	NKAIN3	Body	hg19	-0.0841670516629219	1.15797775190251e-07	0.000346380891807987
cg07696033	chr11	44326410	Island	ALX4	Body	hg19	0.1109386549049	7.48603311335089e-05	0.0116223033082593
cg26605476	chr16	1214867	N_Shelf	CACNA1H;CACNA1H	Body;Body	hg19	-0.128828621780356	0.000203452776995676	0.020532565162063
cg21379458	chr12	13651438	OpenSea			hg19	-0.156363184204207	4.06732001498493e-05	0.00833818506124495
cg20690085	chr8	1895558	S_Shore	ARHGEF10	Body	hg19	0.0629325779821256	5.35996889223337e-05	0.009707801526644
cg18156204	chr17	71948613	Island			hg19	0.0600585697658018	0.000812358109723128	0.0432449926012297
cg14882966	chr2	3699353	Island			hg19	0.101274747050821	0.000603654628775226	0.037117714037553
cg17027476	chr17	79018698	OpenSea	BAIAP2;BAIAP2;BAIAP2;BAIAP2	Body;Body;Body;Body	hg19	0.0679874293931909	0.000459157069920172	0.0321162664125377
cg11835050	chr19	54188483	OpenSea	MIR519C	TSS1500	hg19	-0.0569750160641724	0.000395706018753455	0.0297606888663058
cg06461676	chr2	464479	N_Shelf			hg19	-0.0746351385390594	0.000171925685562862	0.0186401638314121
cg25929664	chr7	220654	S_Shore	FAM20C	Body	hg19	0.127637435037482	0.00103358768018628	0.0491712112387285
cg06535849	chr16	81925084	OpenSea	PLCG2	Body	hg19	-0.00830338604804912	0.00060515286403941	0.03715163398689
cg11990702	chr6	10320044	Island			hg19	-0.0602130115658593	0.0001669424834367	0.0182986631141118
cg26929925	chr5	138714136	Island	SLC23A1;SLC23A1	Body;Body	hg19	0.151059025083091	7.0673937472203e-05	0.0112559198660268
cg08854008	chr1	9714397	S_Shore	C1orf200;PIK3CD	Body;5'UTR	hg19	0.0460892628690294	0.000519604602009999	0.0342171835900813
cg09565014	chr7	73270255	S_Shore			hg19	0.119384003026715	0.000151063797192747	0.0173767641038128
cg00028211	chr2	45028802	N_Shore			hg19	0.131522434854454	0.000922309030056013	0.0462755351163359
cg26198107	chr18	77336216	Island			hg19	-0.115515175981202	0.000363663598277867	0.0284494098170415
cg18286498	chr5	1922911	OpenSea			hg19	-0.0690093829688708	0.000665561919156093	0.0388783712331621
cg22306579	chr6	31869057	Island	ZBTB12	Body	hg19	0.0537281928018406	0.00051716258668824	0.0341078763272392
cg00164301	chr17	80351457	S_Shore	C17orf101;C17orf101	3'UTR;Body	hg19	0.0500638428431857	0.000573916196895503	0.0361557991906175
cg19089701	chr8	126398731	OpenSea			hg19	0.0926957485331343	0.000107138255726578	0.0142348079240242
cg26540315	chr11	69264657	OpenSea			hg19	0.105052051080166	0.000794259648225896	0.0428005598208593
cg12020590	chr11	134526321	OpenSea			hg19	-0.0872139519966198	0.00049640586636652	0.0334012299728325
cg08900101	chr12	114833043	N_Shore	TBX5;TBX5;TBX5;TBX5	Body;Body;Body;Body	hg19	0.157840171407049	2.86514281613945e-05	0.00688479026179698
cg07081418	chr10	1701604	OpenSea	ADARB2	Body	hg19	-0.0201215261674991	0.000882713608188767	0.0452765645625445
cg24316073	chr7	150773456	OpenSea	SLC4A2	3'UTR	hg19	0.011503123345419	0.000194504924528345	0.0199893408690455
cg19710184	chr2	242805378	N_Shore			hg19	0.0468686636783169	0.00103958806674481	0.0492947574870213
cg05080154	chr18	76739409	Island	SALL3	TSS1500	hg19	0.0358887541724956	0.000797829558600424	0.0428662857468523
cg21611775	chr3	11058836	Island	SLC6A1	5'UTR	hg19	-0.0804686455639307	0.000547397871970068	0.0352373761601615
cg20370281	chr15	41185803	N_Shore	VPS18	TSS1500	hg19	0.0715390307787655	0.000784877837773902	0.0425759748727193
cg16274899	chr14	65175225	S_Shelf	PLEKHG3	5'UTR	hg19	0.0722755587673304	0.000379244072040501	0.0291226205037088
cg10885956	chr11	64418893	OpenSea	NRXN2;NRXN2	Body;Body	hg19	-0.0235464269233883	0.000263168537273786	0.0237625632693848
cg00778807	chr1	43524347	OpenSea			hg19	0.0624840240631226	0.000285405797566557	0.0249590168068008
cg04890495	chr11	119187021	Island	MCAM	Body	hg19	0.00867696666431366	0.000848089576372415	0.0442454070097894
cg01263631	chr16	88485471	OpenSea			hg19	0.0787013508077716	0.000367040126527266	0.0286222747584783
cg12618699	chr12	133183756	N_Shelf			hg19	0.050891207198472	5.62450746344605e-05	0.00998937981277509
cg21516291	chr20	44979100	OpenSea	SLC35C2;SLC35C2;SLC35C2	Body;Body;Body	hg19	0.105521873711636	0.000765836089742222	0.0420032627867562
cg26040809	chr10	1505626	N_Shore	ADARB2	Body	hg19	-0.118270825450815	0.000687946058349588	0.0395691993556353
cg24888352	chr10	2908597	OpenSea			hg19	-0.0805419600947269	0.00072947450311409	0.0408885342373064
cg22560637	chr5	121187540	Island	FTMT	TSS200	hg19	-0.0955298998408048	0.000121829806503305	0.0153946434180351
cg26748794	chr16	88804051	Island	FAM38A	Body	hg19	0.0212579555587881	0.000862642151385953	0.0447011931780828
cg23314826	chr8	102450991	OpenSea			hg19	0.0692183433889183	0.000923491170189388	0.0462960549847913
cg11837293	chr20	52356911	OpenSea			hg19	0.0752548598916721	0.000612043681771496	0.0373730551089082
cg11222219	chr2	5584614	OpenSea			hg19	-0.0296247571626567	9.37461737383651e-05	0.0131970940706003
cg10629420	chr1	3377918	OpenSea	ARHGEF16	5'UTR	hg19	-0.0409476136378519	0.00098483475321711	0.047944423709086
cg11717597	chr1	156046546	Island	MEX3A	Body	hg19	0.12239553713275	0.000399031760175481	0.0298842218728242
cg14092626	chr9	79629668	N_Shore			hg19	-0.0238822708169001	0.000139202475792232	0.0165859707647041
cg13079123	chr15	67331913	OpenSea			hg19	-0.116569963778377	0.000639957841409995	0.0381544362139746
cg19520710	chr12	57915613	N_Shore	MBD6;DDIT3	TSS1500;TSS1500	hg19	0.0626829815515192	0.000141767153510479	0.0167751318349759
cg26439352	chr7	98573836	OpenSea	TRRAP	Body	hg19	0.048423935184058	0.000249016217663982	0.0229745851219463
cg27320242	chr15	28107345	OpenSea	OCA2	Body	hg19	-0.047751835412453	0.000811977800729409	0.0432408476567542
cg17004353	chr11	3073441	OpenSea	CARS;CARS;CARS;CARS	Body;Body;5'UTR;Body	hg19	0.0615140907917473	8.93520815416817e-05	0.0128128991463205
cg14514642	chr17	21743421	N_Shore			hg19	-0.11562773043054	0.000759236755860047	0.0417965031022358
cg20282429	chr11	679841	OpenSea	DEAF1	Body	hg19	0.0196769946806822	0.000543637664765918	0.0350990147503417
cg08872248	chr16	2136968	N_Shelf	TSC2;TSC2;TSC2	Body;Body;Body	hg19	0.0212324590950527	0.000169604569799026	0.0184855322284703
cg15972148	chr13	114880889	S_Shore	RASA3	Body	hg19	-0.0409139069880612	0.000107772375357516	0.0142853478145731
cg22495150	chr4	152157274	OpenSea			hg19	-0.0172796059486703	0.00071106967219842	0.0402946325360144
cg25257905	chr19	57335807	OpenSea	PEG3;ZIM2;PEG3;ZIM2;PEG3;PEG3;PEG3;ZIM2	5'UTR;5'UTR;5'UTR;5'UTR;1stExon;Body;Body;5'UTR	hg19	-0.0919726405432391	4.64497818269361e-05	0.00897175707255703
cg27356513	chr7	27265463	Island			hg19	0.0554225862896563	0.000613104243749925	0.0373999306165637
cg04463816	chr16	1263766	N_Shore	CACNA1H;CACNA1H	Body;Body	hg19	-0.0168868324155003	0.000770170513021443	0.042163675729102
cg07146104	chr1	16489048	OpenSea			hg19	0.0581773636910441	0.00018687494391908	0.0195377405405862
cg14830003	chr1	38022657	Island	DNALI1	1stExon	hg19	0.111617954528217	4.79696825042363e-06	0.00248379168723782
cg26152427	chr1	17223176	S_Shore			hg19	-0.0164679166686574	0.000804795984486109	0.0430863903957316
cg13922800	chr9	92310441	OpenSea	LOC100129066	Body	hg19	-0.19277472428165	1.64066793851182e-07	0.000386798429642627
cg00209398	chr7	4347881	Island			hg19	-0.155753957735157	6.72376477495901e-06	0.00300905723931119
cg00513981	chr7	5642784	N_Shore	FSCN1	Body	hg19	0.0189773591594549	0.000102747468900092	0.0138530836804906
cg26248091	chr1	3824232	Island	LOC100133612	Body	hg19	0.0258428967664559	0.00102471061229378	0.0489508173335758
cg05280527	chr14	80328450	S_Shore	NRXN3;NRXN3;NRXN3	3'UTR;3'UTR;3'UTR	hg19	-0.126100947159837	0.000465598458216041	0.0323190396452559
cg24310319	chr12	65174206	N_Shore			hg19	0.121669894665953	0.000217029218984636	0.0212878381629134
cg06761167	chr16	85247756	OpenSea			hg19	0.0197165826341861	0.000124683372732398	0.01561552383235
cg09178970	chr12	123351798	Island	VPS37B	Body	hg19	0.009774939625452	4.49590655843585e-05	0.00882276703027452
cg17179568	chr22	46372742	Island	WNT7B;WNT7B	5'UTR;1stExon	hg19	0.0184944833628258	4.27898391017244e-05	0.00855099595246679
cg13720705	chr10	37990370	OpenSea			hg19	-0.086433866500135	0.000109781708562648	0.0144539164631561
cg17541290	chr13	114797383	OpenSea	RASA3	Body	hg19	0.0816292580878624	5.05285272544696e-05	0.00934123239605946
cg02347074	chr2	223155925	Island	PAX3;PAX3;PAX3;PAX3;PAX3;PAX3	Body;Body;Body;Body;Body;Body	hg19	0.11492801665221	0.00106556789505016	0.0499441359295914
cg05583921	chr3	42700678	S_Shore	ZBTB47	Body	hg19	0.0181504774318105	0.000316087016841087	0.0263784461768636
cg17806482	chr7	107608007	OpenSea	LAMB1	Body	hg19	0.0217223109011542	0.000889844741434255	0.0454511015250021
cg14005211	chr2	171676925	Island	GAD1;GAD1	Body;Body	hg19	0.0631183139154948	0.00106332428994276	0.0498904384120422
cg14067657	chr20	56248127	S_Shore	PMEPA1;PMEPA1;PMEPA1;PMEPA1	5'UTR;5'UTR;Body;Body	hg19	0.0440290278873651	7.37962290647404e-05	0.0115392605511272
cg25537993	chr19	58545182	Island	ZSCAN1	TSS1500	hg19	0.06749990136229	0.00051898158923466	0.034199044048369
cg12279125	chr8	2129970	Island			hg19	-0.0684513170050151	9.02653305442774e-06	0.0035677076467289
cg13155421	chr3	105717036	OpenSea			hg19	-0.0663298204134992	0.000739552196946856	0.0411697641739566
cg13800049	chr17	7466856	S_Shore	SENP3	Body	hg19	0.00817900711231815	0.000773908320226148	0.0422746746725621
cg02339592	chr1	181955925	OpenSea			hg19	-0.0984121075313295	2.24614287141568e-05	0.0059889005038942
cg03952361	chr12	132870378	N_Shore	GALNT9	Body	hg19	-0.0832123586111097	0.000315209088166139	0.0263438425605238
cg25580656	chr14	104197160	S_Shelf	ZFYVE21	Body	hg19	0.0154299477541854	0.000489643714635144	0.0331737208907304
cg17240815	chr6	55039382	Island	HCRTR2;HCRTR2	5'UTR;1stExon	hg19	0.00946459508382792	0.000870147807106921	0.044871319318529
cg03707918	chr16	1316439	OpenSea			hg19	-0.113500780942138	4.88547594989523e-08	0.000208642424538019
cg24968721	chr4	154711620	N_Shore	SFRP2	TSS1500	hg19	0.0504774768503851	7.38896589819483e-05	0.0115446709224662
cg19936016	chr4	1206045	Island	CTBP1;CTBP1	Body;Body	hg19	0.0467443542170575	0.000162138442828082	0.0180474736650524
cg11671363	chr5	148810177	OpenSea	MIR145;LOC728264	TSS200;Body	hg19	0.0568621515852311	3.55689275830772e-06	0.00208983423619853
cg07193766	chr11	32457127	Island	WT1;WIT1;WT1;WT1;WT1	TSS200;TSS200;TSS200;TSS200;TSS200	hg19	0.0274836814231647	0.000458547227844468	0.0320917646191863
cg04874782	chr2	241900108	OpenSea			hg19	0.0939146429973333	0.000496619758719035	0.0334098942238681
cg27484582	chr7	2518723	OpenSea			hg19	0.0278862854367621	0.000347077211672831	0.0277495923814173
cg09767822	chr11	20178040	Island	DBX1	Body	hg19	0.0747662959922052	0.000253249702992521	0.0231823760042283
cg16579438	chr3	24537301	Island	THRB;THRB;THRB	TSS1500;TSS1500;TSS1500	hg19	0.0864707807426066	0.000697219797061347	0.0398376511793038
cg06942742	chr19	38713242	Island	DPF1;DPF1;DPF1	Body;5'UTR;Body	hg19	0.072651516806051	3.34387189591033e-05	0.0074947201768489
cg08936411	chr4	94054310	OpenSea	GRID2	Body	hg19	-0.0906505812744519	5.90335330840744e-05	0.0103021258625334
cg06675455	chr11	4902491	OpenSea	OR51T1	TSS1500	hg19	-0.0653262112156931	2.11657251753579e-05	0.00574489890513448
cg13747275	chr19	1992952	N_Shore	BTBD2	Body	hg19	0.0310680122700963	0.000545324556075587	0.0351558774258454
cg21012737	chr14	105393171	OpenSea	PLD4	5'UTR	hg19	-0.105729558317044	0.000487529287750691	0.0331010095665413
cg16262963	chr14	104851903	OpenSea			hg19	-0.120204600662687	0.000548881687564592	0.0352808851515479
cg07796597	chr10	11379739	OpenSea			hg19	-0.0744705708914652	2.68567925164645e-05	0.00664876382932066
cg05837990	chr7	105596483	OpenSea			hg19	0.0748415214109093	0.000463399219588248	0.0322227098452537
cg07524873	chr11	72305346	S_Shelf	PDE2A;PDE2A;PDE2A;PDE2A	Body;Body;Body;Body	hg19	-0.100037924829615	0.000921373649547277	0.0462536867211615
cg18643199	chr10	82363313	OpenSea	SH2D4B;SH2D4B	Body;Body	hg19	-0.080676197212071	0.000386410129686361	0.0294253487969156
cg26578983	chr16	85075249	OpenSea	KIAA0513	5'UTR	hg19	0.0233151708843664	0.000589182864425331	0.0366674369785749
cg13251842	chr22	46508469	OpenSea	MIRLET7A3;LOC400931;MIRLET7B	TSS200;Body;TSS1500	hg19	0.0133365363221559	0.000233724423661821	0.0222219384202499
cg27649037	chr8	53322510	OpenSea	ST18	TSS200	hg19	-0.0850386587751441	0.000886853886293584	0.0453869361445437
cg08924995	chr8	20054595	Island	ATP6V1B2	TSS200	hg19	-0.00642371239324512	0.000679837334071785	0.039287283072116
cg25588792	chr19	55013946	OpenSea	LAIR2;LAIR2	TSS200;TSS200	hg19	-0.121573172272438	2.73784232409096e-05	0.00673066272007896
cg22121495	chr17	71420061	OpenSea	SDK2	Body	hg19	-0.0840417803492508	0.000118062322682511	0.0151230745451801
cg21715431	chr19	8601423	Island	MYO1F	Body	hg19	0.096599273597078	0.000126015890528175	0.0157111552460287
cg20969822	chr19	41787138	OpenSea	HNRNPUL1;HNRNPUL1	Body;Body	hg19	0.0554621930844741	8.5591955659488e-05	0.0124974444781383
cg18616243	chr19	7542191	Island	PEX11G	Body	hg19	0.0278213672767324	0.000143795036718766	0.0168939676571685
cg00848945	chr12	2800919	Island	CACNA1C;CACNA1C;CACNA1C;CACNA1C;CACNA1C;CACNA1C;CACNA1C;CACNA1C;CACNA1C;CACNA1C;CACNA1C;CACNA1C;CACNA1C;CACNA1C;CACNA1C;CACNA1C;CACNA1C;CACNA1C;CACNA1C;CACNA1C;CACNA1C;CACNA1C;CACNA1C	3'UTR;3'UTR;3'UTR;3'UTR;3'UTR;3'UTR;3'UTR;3'UTR;3'UTR;3'UTR;3'UTR;3'UTR;3'UTR;3'UTR;3'UTR;3'UTR;3'UTR;3'UTR;3'UTR;3'UTR;3'UTR;3'UTR;3'UTR	hg19	0.0847859949663189	0.00015182663968865	0.0174118570982719
cg22813019	chr12	124831272	Island	NCOR2;NCOR2	Body;Body	hg19	0.0362757147298913	3.07517524874971e-05	0.00717597500939915
cg01310118	chr6	168855168	OpenSea	SMOC2;SMOC2	Body;Body	hg19	-0.0639360841233538	0.000633690560567312	0.0379700969178187
cg16431864	chr12	74686430	OpenSea			hg19	-0.0210846657847753	2.43030109059265e-05	0.00629600377581388
cg09967192	chr8	1153004	S_Shore			hg19	-0.0856372146501427	0.000142219288886474	0.0167924869140082
cg08079908	chr2	176997277	S_Shore			hg19	-0.160783599945677	0.000202250843108171	0.0204473386155621
cg19581790	chr2	222644621	OpenSea			hg19	-0.178862240747072	0.000233286603185051	0.0222087328145511
cg10095533	chr16	88565080	S_Shore	ZFPM1	Body	hg19	0.0152809102822586	0.00100674069477126	0.0484697728022355
cg13575205	chr7	1039620	N_Shore	C7orf50;C7orf50;C7orf50	Body;Body;Body	hg19	0.0454078495045211	0.000840593373552808	0.0440750403120822
cg00602245	chr8	953031	N_Shelf			hg19	-0.115765407625887	7.89776362305454e-05	0.0118899665008686
cg16717713	chr14	100069657	Island	CCDC85C	1stExon	hg19	0.0486506081919689	0.000268405059882292	0.0240400771115021
cg16665234	chr19	50826209	N_Shore	KCNC3	Body	hg19	-0.100858519336771	0.000968089054033387	0.047506325572271
cg07924013	chr16	2048236	Island	ZNF598	Body	hg19	0.0357063566821891	2.58220979126467e-05	0.00650523215258497
cg25741487	chr3	62363076	Island			hg19	0.110585176470966	0.000739163541639777	0.0411697641739566
cg21711862	chr2	554363	N_Shelf			hg19	-0.126439421454585	0.000346847916464032	0.0277478333171225
cg13703737	chr6	3386584	OpenSea	SLC22A23;SLC22A23	Body;Body	hg19	0.0702148453958331	0.000153497231570032	0.0175197276947983
cg23367339	chr17	36622717	S_Shore	ARHGAP23	Body	hg19	0.0338568315022936	2.13393828238786e-05	0.00578403381955516
cg06365976	chr16	89462292	OpenSea	ANKRD11	5'UTR	hg19	0.0840730994011285	0.000174390702892935	0.0187983694236251
cg14513730	chr10	134538449	N_Shore	INPP5A	Body	hg19	-0.125148996694222	0.000622279728227451	0.0376495063565146
cg24514884	chr6	134639203	S_Shore	SGK1	TSS200	hg19	0.0794481477421191	4.88254047843091e-05	0.00917060646364293
cg03342977	chr8	1311576	Island			hg19	-0.0839961666226208	0.000167513214922182	0.0183415540496896
cg24398379	chr7	56516076	S_Shore	LOC650226	TSS200	hg19	-0.107071369451622	0.000589688044075218	0.0366709551389548
cg05978306	chr17	1373774	N_Shore	MYO1C;MYO1C;MYO1C	Body;Body;Body	hg19	0.0370919320391516	0.000254755318877934	0.0232634638327621
cg21475150	chr2	101618248	Island	RPL31;RPL31;RPL31	TSS1500;TSS1500;TSS1500	hg19	0.1268843313938	0.000167200105633074	0.0183150146410463
cg00569091	chr1	8424793	OpenSea	RERE;RERE;RERE	5'UTR;Body;Body	hg19	0.0666668497454006	2.23133635024429e-06	0.00166177398623127
cg01507033	chr19	47505247	N_Shelf	GRLF1	3'UTR	hg19	0.0104546712426095	0.00105207066946451	0.0495818058025005
cg07854132	chr12	29650795	OpenSea	OVCH1	TSS200	hg19	-0.0859781285037151	0.000969995958825152	0.0475445436370423
cg20817062	chr1	95285349	N_Shore	SLC44A3;SLC44A3	TSS1500;TSS1500	hg19	0.125011184095385	8.07002171029855e-06	0.00333402328511366
cg08318283	chr15	73611202	Island			hg19	0.0395186843946922	0.000333579859995508	0.0271483403275463
cg19461344	chr2	27485922	Island	SLC30A3;SLC30A3	1stExon;5'UTR	hg19	0.0433614581870172	0.00037937125730415	0.0291266883933358
cg02966332	chr20	62369605	Island	LIME1	Body	hg19	0.11743675128987	0.000154588487504053	0.017586344804519
cg27051937	chr6	33419580	N_Shelf	SYNGAP1	Body	hg19	0.0569486370935136	7.78361668445487e-05	0.0118315796913821
cg01551315	chr5	156486422	OpenSea	HAVCR1;HAVCR1	TSS1500;TSS1500	hg19	-0.0669751966965878	0.000818248581388553	0.0434303513990024
cg01890568	chr17	31437649	OpenSea	ACCN1;ACCN1	Body;Body	hg19	-0.193358801535521	1.05021290556403e-05	0.00386667505793405
cg24172509	chr5	140778424	N_Shore	PCDHGA4;PCDHGB5;PCDHGA6;PCDHGA1;PCDHGA8;PCDHGA5;PCDHGB1;PCDHGB5;PCDHGB4;PCDHGA3;PCDHGA2;PCDHGA7;PCDHGB2;PCDHGB3	Body;1stExon;Body;Body;Body;Body;Body;1stExon;Body;Body;Body;Body;Body;Body	hg19	0.189341791513693	7.57681817815974e-05	0.0116871298572848
cg26065792	chr5	4023752	OpenSea			hg19	-0.103324816371904	0.000397519013321484	0.0298428198830176
cg07264634	chr4	565955	N_Shelf			hg19	-0.0632102215874086	0.000483838966191509	0.033011381384067
cg16008476	chr19	57306640	N_Shore	ZIM2;ZIM2;ZIM2	Body;Body;Body	hg19	-0.124383478619552	0.000417804189753642	0.0305818329717474
cg05340803	chr21	41554681	Island	DSCAM	Body	hg19	-0.0544669815276547	0.000934669587906703	0.0465390343938828
cg17697633	chr6	10420079	Island	TFAP2A	TSS1500	hg19	0.02117742021654	0.000157481803896374	0.0177917266532092
cg05452406	chr6	10881891	Island	GCM2	Body	hg19	0.116005813566878	0.000187257713233014	0.0195585938165755
cg23658477	chr12	22094371	Island			hg19	-0.00799981372490551	0.000720644970723584	0.0405447027942933
cg13572172	chr11	2874395	S_Shelf			hg19	-0.0193159503645657	0.000477770875791119	0.0327652478298966
cg07056236	chr10	109710225	OpenSea			hg19	-0.0483261804495312	5.16974906298461e-06	0.00256838368638
cg16438182	chr17	78916567	S_Shore	RPTOR;RPTOR	Body;Body	hg19	0.0570570567486777	1.91808480514312e-05	0.00548663214117946
cg13005202	chr5	1555844	S_Shelf			hg19	0.105081880174251	0.000656159764649287	0.038640210970813
cg03982609	chr22	43740798	S_Shore	SCUBE1	TSS1500	hg19	-0.088122545992377	0.000128451151430902	0.0158735856151135
cg11991942	chr7	220911	S_Shore	FAM20C	Body	hg19	0.128100273588815	0.00106712084292305	0.0499551035818749
cg04152326	chr2	1488314	OpenSea	TPO;TPO;TPO;TPO	Body;Body;Body;Body	hg19	-0.073196833787554	0.000271905107836998	0.0242770523363256
cg18624348	chr4	81105167	Island	PRDM8	TSS1500	hg19	-0.00312201329973457	0.0010055396054068	0.0484473449892364
cg07990198	chr19	48957868	S_Shore	KCNJ14	TSS1500	hg19	0.0286538862943821	0.000886848909566387	0.0453869361445437
cg00299737	chr16	49671991	N_Shore	ZNF423	Body	hg19	-0.0520983273229364	0.000657284501361756	0.038640210970813
cg19219423	chr10	52761022	OpenSea	PRKG1	Body	hg19	-0.178427762467276	0.000151445213793396	0.0173890957471873
cg23882796	chr17	77037938	OpenSea	C1QTNF1;C1QTNF1;C1QTNF1	5'UTR;5'UTR;5'UTR	hg19	-0.170265969986943	2.75283025239414e-05	0.00675269260912284
cg15245520	chr21	47411200	S_Shelf	COL6A1	Body	hg19	0.0209025390519754	0.000778697116658405	0.0424240761168921
cg00322261	chr11	82115128	OpenSea			hg19	-0.0259961618243263	0.00095640410213506	0.0471747495294669
cg14220678	chr1	46089024	Island	CCDC17	Body	hg19	0.143584096262566	0.000286636535163414	0.0250089267441067
cg15562220	chr6	25652395	Island	SCGN	TSS200	hg19	0.0739635933608709	0.000870869851516015	0.0448846584583627
cg26494929	chr16	3017495	Island	KREMEN2;KREMEN2	Body;Body	hg19	0.0591406609850778	0.000180371471998925	0.0191721190871403
cg02578087	chr3	8671361	OpenSea	C3orf32	Body	hg19	-0.020551065328383	9.94935258371204e-05	0.0136583487305187
cg07172242	chr16	87698914	N_Shelf	JPH3	Body	hg19	-0.127761838137362	0.000667447339759669	0.0389531199864498
cg05681859	chr6	30698734	OpenSea	FLOT1	Body	hg19	0.0956441977970101	0.000895830486751297	0.0455955463946223
cg09265619	chr1	6659205	Island	KLHL21	Body	hg19	0.0221638675941093	0.00043882123492908	0.0314056452014889
cg20258934	chr7	4119142	OpenSea	SDK1	Body	hg19	-0.0933904458633162	0.000586051049660815	0.0365758427445264
cg21873275	chr1	149069813	OpenSea			hg19	-0.0825138331786223	0.000573735586857293	0.0361557991906175
cg02168303	chr7	27265309	Island			hg19	0.105692444218421	9.1664476678217e-05	0.0129934755512876
cg16803596	chr8	11561498	Island	GATA4	TSS1500	hg19	0.0902773474196691	0.000766784980433339	0.0420494298058512
cg03776506	chr16	30581384	Island	ZNF688;ZNF688	Body;Body	hg19	0.004499239228888	0.000233359188053426	0.0222087328145511
cg15533453	chr10	2542242	N_Shore			hg19	-0.0431491272820127	0.000903226227290692	0.0458185640024623
cg11254573	chr8	1449634	OpenSea	DLGAP2	5'UTR	hg19	-0.0477411881178873	0.00100565766313521	0.0484473449892364
cg09085201	chr7	49708532	OpenSea			hg19	-0.0892123837054542	8.52637245035427e-05	0.0124634288987525
cg07894334	chr2	46925333	N_Shore	SOCS5;SOCS5	TSS1500;TSS1500	hg19	0.0728601139807799	0.000215463191020976	0.0212314821019113
cg04974290	chr17	5001047	Island			hg19	0.110922791160148	0.000852833956950226	0.0444102788143591
cg06347582	chr1	2829700	S_Shore			hg19	-0.108076310571453	3.56422019984865e-05	0.00779437461418354
cg00019841	chr18	48256146	Island	MAPK4	Body	hg19	-0.104472659603727	0.000308167769757851	0.0260074996135509
cg12804278	chr10	23633326	OpenSea	C10orf67	Body	hg19	0.0220706503208411	5.89791596581162e-05	0.0103017982121128
cg26910511	chr19	39799037	Island	LRFN1	Body	hg19	0.0683620565999512	5.76151763470751e-05	0.0101530872444708
cg26598918	chr16	89761195	Island	CDK10;CDK10;CDK10;CDK10;CDK10;CDK10	Body;Body;Body;Body;Body;Body	hg19	0.0294451364709067	0.000589418212132667	0.0366674369785749
cg15154255	chr7	92080385	S_Shelf	GATAD1	Body	hg19	0.0265981341943138	1.58337276703206e-05	0.00492426421239893
cg13859183	chr13	67196386	OpenSea	PCDH9;PCDH9	Body;Body	hg19	-0.0130416726295517	0.000896832053366663	0.0456239331568824
cg17213402	chr2	5813650	Island			hg19	0.0520385088218687	3.91070985463262e-06	0.00219784886865694
cg09311683	chr20	2801995	Island			hg19	0.0449440515611237	0.000238938514824956	0.0224888700955632
cg27196659	chr6	168746125	OpenSea			hg19	-0.021744037631306	0.000932221696600853	0.0465242933015302
cg00973309	chr15	75111129	OpenSea	LMAN1L	Body	hg19	-0.013137847322878	3.92296616514975e-05	0.0081941764794996
cg05383958	chr3	43914187	OpenSea			hg19	-0.0521524998743544	2.48773837812411e-05	0.0063649775661418
cg19598416	chr1	223936812	Island	CAPN2;CAPN2	Body;Body	hg19	0.132082756447059	8.41840061251824e-08	0.000289829287052733
cg17526573	chr2	50574708	Island	NRXN1;NRXN1;NRXN1;NRXN1	Body;1stExon;5'UTR;Body	hg19	0.00923320550020514	0.00104486843912515	0.0494262944423091
cg22103164	chr4	155702409	Island	RBM46	TSS200	hg19	0.135609929647177	5.62327634475634e-05	0.00998937981277509
cg10878976	chr5	1257084	Island	TERT;TERT	Body;Body	hg19	-0.113537566866147	0.000112751630288022	0.0146919277146163
cg21871213	chr17	8383800	S_Shelf	MYH10	Body	hg19	0.00274227027506922	1.61177564176987e-05	0.00495759956020251
cg10113526	chr8	142163737	OpenSea	DENND3	Body	hg19	-0.0615198035065659	0.000169822104097769	0.0184979527253286
cg05620980	chr7	562844	Island			hg19	0.156028827961433	0.000739510358381123	0.0411697641739566
cg12476052	chr15	91839976	Island	SV2B;SV2B	3'UTR;3'UTR	hg19	-0.0511275430474115	0.000114520589513341	0.0148407762863132
cg25704407	chr19	1619401	Island	TCF3;TCF3	Body;Body	hg19	0.010594949420007	2.90968750205386e-05	0.00694221368271184
cg02461341	chr6	165746952	N_Shore	PDE10A;PDE10A	Body;Body	hg19	-0.102302862710847	0.000137623902131549	0.0164603146479745
cg11705975	chr10	120354248	Island	PRLHR	Body	hg19	0.138306372989242	0.000390282204517456	0.0295881706836027
cg23368787	chr19	36049342	Island	ATP4A	Body	hg19	0.0965537824606978	0.000150011603051187	0.0172908578135962
cg03882445	chr7	73414616	OpenSea			hg19	0.0739707186055047	0.000604412299524212	0.0371410269793742
cg05226959	chr10	131690763	N_Shelf	EBF3	Body	hg19	-0.138321867441817	5.47022882160353e-05	0.00984390375012816
cg09858951	chr10	132860218	OpenSea			hg19	-0.0973787625417193	0.000178785508664214	0.0190886116541161
cg01926646	chr7	11675931	OpenSea	THSD7A	Body	hg19	-0.0407356044011488	0.000835088324717574	0.0439350490194576
cg18291422	chr6	147171560	OpenSea			hg19	-0.0763012218773817	0.000117898517877599	0.0151136668197736
cg07230062	chr8	143193131	OpenSea			hg19	-0.101871047598653	0.000297411522594648	0.0255310748880025
cg04117566	chr3	191781581	OpenSea			hg19	-0.0876281368536638	0.000830819375359548	0.0438102899961192
cg20102877	chr2	27665638	Island	KRTCAP3;KRTCAP3	Body;Body	hg19	0.0802148673529742	0.000122197371489653	0.0154202301756901
cg21588562	chr5	121187589	Island	FTMT	TSS200	hg19	-0.0937930972515536	0.000112430342545297	0.0146746461064776
cg04624689	chr16	85690349	OpenSea	KIAA0182;KIAA0182	Body;Body	hg19	0.0819797086881467	0.00010194341629347	0.0137906223010173
cg22495848	chr1	2425173	OpenSea	PLCH2	Body	hg19	0.0518571092467239	3.96751236836986e-05	0.0082433523257692
cg22542632	chr4	59362677	OpenSea			hg19	-0.103070726851001	0.000318475528224287	0.0265045113056548
cg02837600	chr21	46714458	N_Shore	LOC642852	Body	hg19	-0.00757970827240634	0.000468877968596811	0.0324216393789423
cg07499142	chr1	9788715	N_Shore	PIK3CD	3'UTR	hg19	0.01653054614623	0.000943239657889618	0.0467427652687522
cg10741422	chr19	21769315	Island			hg19	0.0507008061869565	0.000818218670963363	0.0434303513990024
cg02491701	chr2	867049	S_Shore			hg19	-0.0553264376026727	0.000278225749993273	0.0245699089662739
cg05597181	chr16	88472944	OpenSea			hg19	0.0788099592252972	1.23123488306436e-06	0.00119909445882159
cg19717943	chr6	32273375	OpenSea	C6orf10	Body	hg19	-0.0387938573331626	0.000129905271057632	0.0159878396941673
cg08282428	chr4	155702411	Island	RBM46	TSS200	hg19	0.115826619528209	0.000194500707752855	0.0199893408690455
cg19551541	chr4	190935955	Island			hg19	-0.0617359643010616	0.00012404077267011	0.0155837139748927
cg19382697	chr19	2643852	S_Shore	GNG7	5'UTR	hg19	-0.109561380396471	0.00100515619830955	0.0484473449892364
cg01854803	chr12	132281827	N_Shelf	SFRS8	Body	hg19	0.00670856115201486	0.000370556342335717	0.028754388977325
cg08330011	chr4	4232220	S_Shelf			hg19	-0.108357547090161	0.000473817199887855	0.0326366750810785
cg26547526	chr10	2666743	OpenSea			hg19	-0.110783539801254	2.20380183054325e-05	0.00590371924681489
cg03103944	chr7	1601985	OpenSea			hg19	0.0936134210208099	0.00102276187975523	0.0489102952435174
cg19021412	chr5	2103257	OpenSea			hg19	-0.114672908868407	0.000186660860280495	0.0195257607790215
cg12705212	chr18	77305473	N_Shelf			hg19	-0.0642077029721873	7.47713694548703e-05	0.0116166685271352
cg13378643	chr7	4147432	OpenSea	SDK1	Body	hg19	-0.0863421908442428	0.000933259113359798	0.0465340261842421
cg12305265	chr6	162065571	N_Shore	PARK2;PARK2;PARK2	Body;Body;Body	hg19	-0.152173441439778	1.49246259024668e-05	0.00473534128876328
cg14600041	chr9	136081579	OpenSea	OBP2B	Body	hg19	-0.149132971880275	1.89376719710323e-06	0.00154847031149808
cg20160996	chr11	63990575	N_Shelf	FERMT3;FERMT3	Body;Body	hg19	0.0434474136808225	0.000314873208238327	0.0263275323326329
cg00339769	chr6	24489855	OpenSea	GPLD1;GPLD1	TSS200;TSS200	hg19	-0.059722936490029	0.000898792442180613	0.0456881307741286
cg01852522	chr12	132686912	N_Shore	GALNT9;GALNT9	Body;Body	hg19	-0.104886818018356	0.000297319245263303	0.025528737121186
cg16587616	chr6	62996022	Island	KHDRBS2;KHDRBS2	1stExon;5'UTR	hg19	0.0830041723388236	0.000554045449313658	0.0354965324757794
cg22871947	chr10	50506875	OpenSea	C10orf71;C10orf71	TSS1500;TSS1500	hg19	0.110726924768939	0.000441375331246668	0.0314608914021023
cg19126300	chr11	32457162	Island	WT1;WIT1;WT1;WT1;WT1	TSS200;TSS200;TSS200;TSS200;TSS200	hg19	0.00820159699608259	6.10612971511439e-06	0.0028593070828472
cg25436486	chr6	166140451	S_Shore			hg19	-0.2211096329693	3.07483885424984e-06	0.00196229716018858
cg15128510	chr19	57741988	Island	AURKC;AURKC;AURKC	TSS1500;TSS1500;TSS1500	hg19	0.0328290760577828	0.000549562548139806	0.0353073021597497
cg26986731	chr14	104640667	Island	KIF26A	Body	hg19	-0.0374056799991838	0.000865640799720202	0.0447683095367222
cg06745030	chr2	232260139	Island	B3GNT7	TSS200	hg19	0.141783413421195	0.000423069525883807	0.0307725008590408
cg02930963	chr21	46378243	N_Shore	C21orf70	Body	hg19	0.070604001038786	8.94232457175314e-06	0.00354871946200371
cg03847279	chr4	1004213	Island	FGFRL1	TSS1500	hg19	0.0627038859232469	0.000887831663445733	0.0454073718099011
cg16696462	chr6	168645724	OpenSea			hg19	-0.0639538962617817	0.000361390738135464	0.0283507169505111
cg16054907	chr22	50706065	Island	MAPK11	Body	hg19	-0.0798772995251908	0.000218177944508705	0.0213276412604674
cg06105699	chr17	79971436	OpenSea	ASPSCR1	Body	hg19	0.160151493677447	4.01021738399621e-06	0.00222439293843116
cg04453050	chr3	51740896	Island	GRM2;GRM2	TSS200;TSS200	hg19	0.0141331120647219	0.000649488107732016	0.038442330345749
cg16714933	chr12	34529386	OpenSea			hg19	-0.0835241403752053	0.000681144922462294	0.039339365683038
cg17841267	chr10	112117449	OpenSea			hg19	-0.0507166829623725	0.000131717668720419	0.0160781033687221
cg05705335	chr16	81520589	OpenSea	CMIP	Body	hg19	0.0478914992582618	9.12125880538796e-05	0.0129753956358777
cg11694752	chr11	75379624	Island	MAP6;MAP6	TSS200;TSS200	hg19	0.0113985363367241	0.000915413506094945	0.0460845405619422
cg06616976	chr7	1361231	N_Shore			hg19	0.0845649354744093	2.03713943903065e-05	0.00563848016241715
cg03171770	chr10	43393728	Island			hg19	0.062528882906619	8.42249650671141e-05	0.0123900353409074
cg12486498	chr1	230975106	OpenSea	C1orf198;C1orf198;C1orf198	3'UTR;3'UTR;3'UTR	hg19	0.0593310862944818	0.00049191536128615	0.0332124914375589
cg16492341	chr10	26856105	Island	APBB1IP	Body	hg19	0.0120615822002878	0.000252850837623485	0.02316500857854
cg02973057	chr22	31494860	Island	SMTN;SMTN;SMTN	Body;Body;Body	hg19	0.129892472477116	2.6444891264911e-05	0.00661088593863201
cg19014335	chr12	50099568	N_Shore	FMNL3;FMNL3	Body;Body	hg19	-0.0604162346949666	3.23384264202773e-06	0.00202255119416759
cg00759741	chr16	88603887	S_Shelf			hg19	0.0619671476053045	0.000502711521168507	0.0336463757782497
cg09880551	chr21	42218932	Island	DSCAM;DSCAM	1stExon;5'UTR	hg19	0.0204851363278849	0.000189717741598477	0.0197403020208298
cg24466610	chr11	433702	S_Shore	ANO9	Body	hg19	-0.0698917307091844	9.9636352893734e-06	0.00375290554546379
cg18430555	chr5	170740937	N_Shore			hg19	0.10435372887939	0.000263308672183435	0.0237625632693848
cg17941572	chr1	63784454	Island			hg19	0.135906950118944	0.000129897069540902	0.0159878396941673
cg26406407	chr10	438229	OpenSea	DIP2C	Body	hg19	0.0693990070587148	0.000247038850147387	0.0228756477452524
cg10701253	chr1	83242584	OpenSea			hg19	-0.0215037251622736	0.000697027593768766	0.0398376511793038
cg19602728	chr4	1496334	S_Shore			hg19	-0.164477194259665	9.54750052735705e-05	0.0133416537734197
cg03381604	chr8	99180740	OpenSea			hg19	0.0362610178882158	0.00016621988193173	0.0182637119990385
cg15988345	chr1	24122261	OpenSea	GALE;GALE;GALE	3'UTR;3'UTR;3'UTR	hg19	0.0879202788542062	0.000666873692926641	0.0389312192473372
cg20459430	chr14	44408339	OpenSea			hg19	-0.100154635702068	0.000470041443060062	0.0324792016852488
cg12967902	chr7	158319204	S_Shore	PTPRN2;PTPRN2;PTPRN2	Body;Body;Body	hg19	-0.113910908084553	0.000145154292869254	0.0169978571180904
cg23647554	chr3	42700674	S_Shore	ZBTB47	Body	hg19	0.0494396016148687	0.000232274747543812	0.0221639558098632
cg03621841	chr16	49673985	S_Shore	ZNF423	Body	hg19	0.0814241536144702	0.000639044292679471	0.0381173410320424
cg20724168	chr12	130591337	OpenSea			hg19	-0.143362985944335	0.000200438985270947	0.0203292743119305
cg07438617	chr17	46655289	Island	HOXB4	1stExon	hg19	-0.0171398967073011	0.000730315056365584	0.040909044244604
cg24515131	chr10	1263207	OpenSea	ADARB2	Body	hg19	-0.102181750949293	0.00065839093493118	0.038683424272723
cg01897156	chr16	88220314	Island			hg19	-0.123770270322988	0.000334289121557333	0.0271513031238598
cg02711163	chr1	153330200	OpenSea	S100A9	TSS200	hg19	-0.0908636741230535	0.00034443498660208	0.0276332824721556
cg01888869	chr16	31366418	OpenSea	ITGAX	TSS200	hg19	-0.0199580486818389	0.000559611513336005	0.0356436752278668
cg03226737	chr11	7273049	Island	SYT9	TSS200	hg19	0.0136983904505136	0.000127379607075606	0.0158201558058322
cg16775752	chr10	49674530	Island	ARHGAP22	Body	hg19	0.152996065446424	3.61395909701941e-05	0.00785199487287585
cg01981960	chr7	101274037	OpenSea	MYL10	TSS1500	hg19	-0.0766882839477494	4.32734298060513e-08	0.000197487857328826
cg25430878	chr10	1257999	OpenSea	ADARB2	Body	hg19	-0.0947037747780346	0.000670269747550501	0.0390058592497378
cg07810282	chr10	133058601	Island	TCERG1L	Body	hg19	-0.0371035041874954	0.000369299431574417	0.0287128844897637
cg03609454	chr4	36245858	Island	ARAP2;ARAP2	5'UTR;1stExon	hg19	0.0132347873172139	3.356851645866e-05	0.00750378118855426
cg24871540	chr19	50708705	Island	MYH14;MYH14;MYH14	5'UTR;5'UTR;5'UTR	hg19	0.0350993383720398	0.000854046533477533	0.0444498320460499
cg20506807	chr6	170547656	S_Shore			hg19	-0.104783552911462	5.90292069854044e-05	0.0103021258625334
cg05948940	chr16	68481342	Island	SMPD3	5'UTR	hg19	0.0763539704448856	0.000464561203882574	0.0322709701415633
cg17797360	chr6	167792741	OpenSea	TCP10	Body	hg19	-0.101377658096225	0.000991274781772956	0.0480702576519845
cg04738888	chr17	73584111	Island	MYO15B	TSS200	hg19	0.0843300131173583	0.000940685661201547	0.046699309655921
cg20996561	chr22	40082316	Island	CACNA1I;CACNA1I	Body;Body	hg19	0.107973963890036	0.000975189493676408	0.0476810011538482
cg09579677	chr5	177760697	N_Shelf	COL23A1	Body	hg19	-0.103839712993145	0.000103180664874901	0.0138920014793635
cg14086013	chr6	41604740	Island	MDFI	TSS1500	hg19	0.102392731787824	9.75663295246663e-05	0.0135223833915711
cg18999185	chr4	8386198	N_Shelf	ACOX3;ACOX3	Body;Body	hg19	0.0427493417018735	0.000156097948685089	0.0177016246460341
cg11228197	chr11	708640	N_Shelf	EPS8L2	5'UTR	hg19	0.0863450113939635	0.0010562370976469	0.0497053668966017
cg02573966	chr16	235555	N_Shore			hg19	0.00878399031271642	0.000675323612992904	0.0391623835146949
cg16493071	chr16	1225126	N_Shelf	CACNA1H;CACNA1H	Body;Body	hg19	-0.0400086473656832	0.000136998828675485	0.0164153475246692
cg16114831	chr4	8050781	OpenSea	ABLIM2;ABLIM2;ABLIM2;ABLIM2;ABLIM2;ABLIM2;ABLIM2	Body;Body;Body;Body;Body;Body;Body	hg19	-0.0523684025525177	0.00100411511614695	0.0484398150626758
cg17344906	chr19	13202507	S_Shelf	NFIX	3'UTR	hg19	0.158819569056328	6.75319502422774e-05	0.0110415945605695
cg25288140	chr17	41278341	Island	BRCA1;NBR2;BRCA1;BRCA1;BRCA1;BRCA1	TSS1500;Body;TSS1500;TSS1500;TSS1500;TSS1500	hg19	0.0375792282496966	7.31857566549508e-05	0.0115126035158056
cg07304483	chr11	1328622	N_Shore	TOLLIP	Body	hg19	0.0321524798911326	0.000459479281889419	0.0321169062432696
cg14734916	chr6	31867747	Island	ZBTB12	Body	hg19	0.0511507871806067	1.51821285377301e-05	0.00479765040941089
cg09366730	chr4	2341370	Island	ZFYVE28	Body	hg19	0.110621534135008	0.000671724696091476	0.0390524725170226
cg26094789	chr14	37135586	Island	PAX9	Body	hg19	0.138244550884045	0.000112786663723578	0.0146919277146163
cg15999188	chr2	3800191	OpenSea			hg19	-0.0560223805953747	0.000292903896352138	0.0253014431911151
cg14722290	chr11	3144774	S_Shelf	OSBPL5;OSBPL5;OSBPL5	Body;Body;Body	hg19	0.060048638162531	0.000887486986461288	0.0454073718099011
cg25233685	chr19	41115759	Island	LTBP4;LTBP4;LTBP4	Body;Body;Body	hg19	0.0581391228748688	0.000959337913434926	0.0472304245189337
cg10501093	chr14	103593520	Island	TNFAIP2	Body	hg19	0.114921665187294	4.03502966922345e-05	0.00830885857595394
cg11588423	chr6	29578191	OpenSea	GABBR1;GABBR1;GABBR1	Body;Body;Body	hg19	0.0397203194323938	0.000638310597920395	0.0380953042480104
cg14395298	chr13	23412250	Island			hg19	-0.0807424514305822	0.0002157794130845	0.0212431807257843
cg09150065	chr4	42158732	S_Shelf			hg19	-0.115807167885416	0.000586205912228442	0.0365777577792399
cg14319135	chr7	63667452	OpenSea	ZNF735	TSS200	hg19	-0.053431173576732	0.000750008269809976	0.0415180882559971
cg15475080	chr19	40324793	Island	DYRK1B;DYRK1B;DYRK1B;DYRK1B;DYRK1B;DYRK1B	1stExon;1stExon;5'UTR;1stExon;5'UTR;5'UTR	hg19	0.0377183040002668	9.05302160518226e-05	0.0129071270253937
cg20648369	chr10	1411072	OpenSea	ADARB2	Body	hg19	-0.0806630783004786	0.000569118839380475	0.0359715426050585
cg18448581	chr18	70534767	Island	NETO1;NETO1	1stExon;5'UTR	hg19	0.00562584781583167	0.000468587438624988	0.0324072595438829
cg08043200	chr14	105181902	S_Shore	INF2;INF2	Body;3'UTR	hg19	0.0203908112520823	0.000342264796788684	0.027527067099103
cg14542583	chr19	38886667	S_Shore	SPRED3	Body	hg19	0.156135271126837	1.04859470361333e-05	0.0038646017673603
cg07090758	chr16	15851692	OpenSea	MYH11;MYH11;MYH11;MYH11	Body;Body;Body;Body	hg19	-0.0326642782827649	0.000629206955961322	0.0378237319766733
cg24396691	chr1	220101725	Island	SLC30A10	1stExon	hg19	0.0386026116361476	0.000584129430789885	0.0365062291395564
cg08482926	chr16	85283655	OpenSea			hg19	0.069282658848718	8.08868634670119e-05	0.0120846883035907
cg02994246	chr1	21587174	OpenSea	ECE1;ECE1;ECE1;ECE1	Body;Body;Body;Body	hg19	0.079537505547459	3.34737938276775e-05	0.0074947201768489
cg24041118	chr5	1202449	S_Shore	SLC6A19	Body	hg19	-0.0979785582665568	0.000356278787611673	0.028174954374739
cg24505892	chr10	102976702	Island			hg19	0.0485925095820461	0.00104861452182517	0.0495139830998489
cg13200188	chr11	3173907	OpenSea	OSBPL5;OSBPL5;OSBPL5	5'UTR;5'UTR;5'UTR	hg19	0.0272930655470242	0.000164248457102762	0.0181794231369689
cg12848808	chr15	68125599	N_Shore	LBXCOR1	Body	hg19	0.112514203875296	0.000919695090978606	0.0462155804236913
cg06660015	chr5	139743303	S_Shore	SLC4A9	Body	hg19	0.116778446097001	0.000940934630539592	0.046699309655921
cg01637289	chr11	118769157	OpenSea	BCL9L	Body	hg19	0.05114455536843	0.000500883368832059	0.0335507645682478
cg18104919	chr5	7851396	Island	C5orf49	TSS200	hg19	0.06874808250998	0.000548583410607625	0.0352732662180997
cg25807274	chr6	40378493	OpenSea	LRFN2	Body	hg19	-0.104333015896307	0.00105902473147687	0.0497541329435049
cg18322569	chr1	91182777	Island	BARHL2;BARHL2	5'UTR;1stExon	hg19	0.0517013501562485	0.000591416928626459	0.0367535919942298
cg03338924	chr6	13015106	Island	PHACTR1	Body	hg19	0.144383702313664	4.28821333961128e-06	0.00232322495565619
cg16143578	chr11	124767801	OpenSea	ROBO4;ROBO4	5'UTR;1stExon	hg19	0.0906504185130584	0.000751212194259783	0.0415495718719109
cg21981298	chr11	1824157	OpenSea			hg19	-0.0779258822056958	0.00088288026707282	0.0452780409278375
cg17148976	chr2	131594925	Island			hg19	0.0412713109657106	0.000430123209573843	0.0309979356029273
cg09418922	chr17	933047	Island	ABR;ABR;ABR	Body;Body;Body	hg19	0.0464211437183713	0.000193113117656907	0.0199455358994692
cg00306523	chr8	94257369	OpenSea			hg19	-0.19531315708858	2.89067758394105e-07	0.000535755985636481
cg15843567	chr10	26223206	Island	MYO3A;MYO3A	1stExon;5'UTR	hg19	0.0638245558357073	0.000308084917400275	0.0260074996135509
cg25528121	chr3	14860793	OpenSea	FGD5	1stExon	hg19	-0.112489185722382	0.000528268548793061	0.0344524493237456
cg04093349	chr15	66998947	S_Shelf	SMAD6;SMAD6	Body;Body	hg19	0.0985944794807745	0.000779805275393432	0.0424373231401018
cg01615475	chr11	50227199	Island			hg19	-0.123313573597325	0.000587051176329345	0.0366192089043925
cg14431547	chr9	36572421	N_Shore	MELK	TSS1500	hg19	0.0250180392299192	0.000201803677211865	0.0204163565995172
cg16529686	chr1	200175553	OpenSea			hg19	-0.078418319440297	0.000128818049099303	0.0159039030860316
cg08236018	chr13	59532394	OpenSea			hg19	-0.0303340976256721	0.000196946566454717	0.0201299224049288
cg10464773	chr6	164171506	OpenSea			hg19	-0.0873026739174787	0.000480029786652804	0.0328356375463096
cg14006650	chr10	3147474	N_Shore	PFKP	Body	hg19	0.00780886707876826	9.97614955377764e-05	0.0136702059580369
cg17027353	chr6	168814821	S_Shore			hg19	-0.0846244490906063	1.51612390203185e-06	0.00135548295729534
cg04595446	chr6	170408630	OpenSea			hg19	-0.104330960123694	0.000611874658061869	0.0373730551089082
cg12501761	chr2	240898385	OpenSea	NDUFA10	3'UTR	hg19	0.0460461670843603	0.000533283213722646	0.0346872714156222
cg12802844	chr7	156315663	OpenSea			hg19	-0.102076171605269	0.000657203983851075	0.038640210970813
cg16564842	chr7	26331339	N_Shore	SNX10	TSS200	hg19	0.0544043203515842	4.19287102599637e-05	0.00848694182714314
cg08731435	chr12	132381984	S_Shore	ULK1	Body	hg19	0.0564720061710523	0.000728253551710383	0.040843790813571
cg08243827	chr14	23815798	N_Shore	SLC22A17;SLC22A17	3'UTR;3'UTR	hg19	-0.126431633506623	0.000786654901019524	0.0426268556609337
cg17773776	chr6	43231767	S_Shore	TTBK1	Body	hg19	0.00943198129240188	0.00100491083495819	0.0484473449892364
cg10152904	chr16	10801930	OpenSea			hg19	-0.105736440024166	8.35323733631455e-05	0.0123297427219133
cg26681383	chr3	54700753	OpenSea	CACNA2D3	Body	hg19	-0.065102654706436	0.000261258228953393	0.0236482401824406
cg00119181	chr4	90758537	Island	SNCA;SNCA;SNCA;SNCA	TSS1500;5'UTR;TSS1500;TSS200	hg19	0.00292750601186779	0.000703000940634886	0.0400198422071644
cg08262464	chr7	75615023	OpenSea	POR	Body	hg19	0.0190764157544909	0.00100849636005952	0.0485126426518152
cg21416529	chr22	49795435	N_Shelf			hg19	-0.119256658837236	3.61892698948047e-05	0.00785562118945389
cg12937133	chr4	3825672	OpenSea			hg19	0.0974461837265314	0.000786134613234217	0.0426104285322698
cg15125762	chr1	6191870	S_Shelf	CHD5	Body	hg19	-0.141733336408162	0.000437954224288436	0.0313762011634843
cg24603113	chr7	1105321	Island	C7orf50;C7orf50;C7orf50	Body;Body;Body	hg19	0.074487497683306	0.000137196214932108	0.0164267145932135
cg06249604	chr6	30039206	Island	RNF39;RNF39	Body;Body	hg19	0.119665688795375	0.000191553692475067	0.0198483049557977
cg05278500	chr14	48096021	OpenSea	MDGA2	Body	hg19	-0.0377987892599191	0.000202295698747013	0.0204473386155621
cg03579107	chr2	867791	S_Shelf			hg19	-0.0784390612402196	0.000540341633670801	0.034972679547791
cg16763443	chr14	38080240	Island			hg19	0.101770725363321	0.000866528207560491	0.0447875334468461
cg15727287	chr5	176046980	Island			hg19	0.0907750503819898	3.29735115815154e-05	0.00744656518854966
cg25657713	chr6	100038708	Island			hg19	0.106277103102593	0.000158522318327609	0.0178578758602813
cg03323696	chr5	59189120	Island	PDE4D;PDE4D	Body;1stExon	hg19	0.0842949848362336	0.000421785029641077	0.0307360618419403
cg05482942	chr10	102899285	Island			hg19	0.0871500953891965	0.000333753952796486	0.0271483403275463
cg19373545	chr1	36771793	N_Shore	C1orf113;C1orf113	TSS1500;TSS200	hg19	0.0308400966889767	0.000563246657147674	0.0357895925932162
cg17158414	chr2	27665306	Island	KRTCAP3;KRTCAP3	1stExon;1stExon	hg19	0.141575965954149	7.23913195845586e-06	0.00313599835657258
cg23782616	chr18	61616526	OpenSea	HMSD	TSS200	hg19	0.0825482380544821	0.000929339619476252	0.0464564936237714
cg19269530	chr2	217541301	OpenSea	IGFBP5	3'UTR	hg19	-0.111862796678949	0.000619251832270858	0.0375821801654038
cg03192598	chr19	12305854	Island			hg19	0.0380300403774457	9.91837831027003e-05	0.0136424663627556
cg08578320	chr6	32552039	Island	HLA-DRB1	Body	hg19	0.0126742819421751	0.00100122502744462	0.0483584541928947
cg15077193	chr19	802989	N_Shore	PTBP1;PTBP1;PTBP1;PTBP1	Body;Body;Body;Body	hg19	0.201161243010911	2.91450821806265e-06	0.00193224017808315
cg20585530	chr14	60975912	Island	SIX6	TSS200	hg19	0.0599757655193617	0.000296531126340093	0.0254738833321849
cg09051119	chr22	36721648	S_Shelf	MYH9	Body	hg19	0.0476709901609275	0.000175495105493668	0.0188656036713653
cg23230554	chr11	66335282	N_Shore	CTSF	Body	hg19	0.0562710588069122	1.45000642143499e-05	0.00464592811173592
cg22356839	chr1	6011302	OpenSea	NPHP4	Body	hg19	0.0860645291497754	2.09001879505393e-05	0.0057163106389043
cg17222645	chr3	197808017	Island	LOC348840	TSS1500	hg19	0.0842540519109935	0.000663817169314481	0.038858690691391
cg03305746	chr2	106927199	OpenSea			hg19	-0.140770231562155	1.21672631855548e-05	0.00422228775867953
cg15739835	chr17	77709291	S_Shore	ENPP7	Body	hg19	-0.0890641798673787	0.000485899840273907	0.0330570236281336
cg11676636	chr10	49812258	N_Shore	ARHGAP22	Body	hg19	-0.137599881336962	0.000870428761852305	0.0448740155591479
cg13552373	chr9	92291269	Island	LOC100129066	Body	hg19	-0.0915771108355617	0.00104697727429447	0.049502185352981
cg09084391	chr5	346247	S_Shore	AHRR	Body	hg19	0.0821521688423336	0.00073837694387647	0.0411590599621139
cg16619049	chr1	805541	Island	FAM41C	Body	hg19	-0.135819884071109	0.000533103656314272	0.0346813398027889
cg03790988	chr18	67069959	Island	DOK6	Body	hg19	0.0954538766563453	0.000286677439415349	0.0250089267441067
cg15657564	chr7	63867692	OpenSea			hg19	-0.0921283695589436	0.00019310605534734	0.0199455358994692
cg14056656	chr9	132892163	OpenSea	GPR107;GPR107;GPR107	Body;Body;Body	hg19	0.00805664800920914	0.000134694289813997	0.0162711033752531
cg08399733	chr19	2278773	Island	C19orf35	Body	hg19	0.0111512648505777	0.000519843951631017	0.0342214616129053
cg17251196	chr6	33288599	N_Shore	DAXX;DAXX;DAXX;DAXX	Body;Body;Body;Body	hg19	-0.107418076911645	1.31462284737451e-05	0.0044102278831089
cg16214153	chr6	42099392	OpenSea	C6orf132	Body	hg19	-0.144518054092511	8.39347384486431e-05	0.0123664259870793
cg00179196	chr16	117934	OpenSea	RHBDF1	5'UTR	hg19	0.037512226934354	0.00100117641779945	0.0483584541928947
cg09503194	chr22	41833279	OpenSea	TOB2	Body	hg19	0.0143575536963435	0.000985651852395352	0.047953254013148
cg13697021	chr9	139757101	N_Shelf	EDF1	Body	hg19	0.022215032059703	8.02176915083493e-05	0.0120167326577088
cg18733230	chr7	4763182	N_Shore	FOXK1	Body	hg19	0.100749019880443	0.000982917354455132	0.0478867183809024
cg07242333	chr16	816874	OpenSea	MSLN;MSLN	Body;Body	hg19	0.0170660936556664	0.000603792757477034	0.0371203918318588
cg01773807	chr7	98579466	Island	TRRAP	Body	hg19	0.0107846807973273	6.41764420070733e-05	0.0108056499180335
cg09919570	chr16	49311782	Island			hg19	0.0697607037145714	0.000716720866709966	0.0404348948190353
cg21248554	chr2	27665150	Island	KRTCAP3;KRTCAP3	TSS200;TSS200	hg19	0.127903509433288	1.38452107955298e-05	0.00453965608440228
cg10718894	chr17	1094057	OpenSea			hg19	-0.0635857939311749	0.000435838477593116	0.0312777264007581
cg03287340	chr19	50651195	Island			hg19	0.0560716378125085	0.000941913066027998	0.0467301276898836
cg01152056	chr6	166260319	OpenSea			hg19	-0.11196281172602	0.000620826113760869	0.0376195512009983
cg14215338	chr9	132381976	N_Shore	C9orf50	Body	hg19	0.0930886597159353	0.000242963620094072	0.0226182072140705
cg24073777	chr1	10832698	OpenSea	CASZ1;CASZ1	5'UTR;5'UTR	hg19	-0.0936490365801424	0.000775215911038613	0.0423107691231309
cg04206699	chr8	70855057	OpenSea			hg19	0.111049314041529	0.000227692127302495	0.021886996356523
cg02592062	chr19	19043788	S_Shore	HOMER3;HOMER3;HOMER3;HOMER3;HOMER3	Body;Body;Body;Body;Body	hg19	0.0873767283473494	0.000172855640412195	0.0186945113664861
cg10100767	chr14	105246561	OpenSea	AKT1;AKT1;AKT1	Body;Body;Body	hg19	0.0134020506302182	0.000382611677874012	0.0292325153459203
cg14576951	chr7	1514568	Island	INTS1	Body	hg19	0.0336042059275626	3.68367592505764e-05	0.00793071380727714
cg02049404	chr16	2228350	Island	CASKIN1	3'UTR	hg19	0.0287577558357658	0.000380348328206615	0.0291440102650422
cg08732300	chr10	50506885	OpenSea	C10orf71;C10orf71	TSS1500;TSS1500	hg19	0.0925409495676371	0.000221075637917871	0.0215197833258944
cg22616126	chr8	33580416	Island			hg19	-0.0719406405631843	0.000695002110986557	0.0397966040410076
cg26144567	chr1	29446085	N_Shore	EPB41;EPB41;EPB41;EPB41;TMEM200B;EPB41	3'UTR;3'UTR;3'UTR;3'UTR;3'UTR;3'UTR	hg19	0.0578197197494533	6.13651304599685e-05	0.01050352656037
cg03572171	chr8	144269191	S_Shore			hg19	-0.0708855043377683	0.000739200200240888	0.0411697641739566
cg04048893	chr10	132284393	OpenSea			hg19	-0.111846896068147	0.000175378070963665	0.0188633557938667
cg09928813	chr16	30794679	Island	ZNF629	Body	hg19	0.00931326049885675	0.0001838319146977	0.0193692214444438
cg03775632	chr7	134632344	OpenSea	CALD1;CALD1;CALD1;CALD1;CALD1	Body;Body;Body;Body;Body	hg19	0.0136262587163676	0.000179093016810967	0.0191018946519961
cg06808751	chr8	54163693	Island	OPRK1	5'UTR	hg19	0.0319566668114918	0.000131577096957071	0.0160776319867706
cg06768361	chr12	117480333	N_Shelf	TESC;TESC;TESC	Body;Body;Body	hg19	-0.115502177766453	9.61599109750541e-05	0.0134004356649157
cg03725652	chr18	76073399	Island			hg19	-0.11424565197555	4.42041412360725e-05	0.00871383292432634
cg06741568	chr12	129028641	OpenSea	TMEM132C	Body	hg19	-0.0674795554170707	0.000687984652473643	0.0395691993556353
cg03167844	chr2	817733	OpenSea			hg19	-0.0479638379732645	0.000651447104077504	0.0385002197573165
cg10447035	chr11	134259868	S_Shelf	B3GAT1;B3GAT1	5'UTR;5'UTR	hg19	-0.078505270598343	0.000823495037092848	0.0436103710934885
cg10911054	chr11	70559570	OpenSea	SHANK2	Body	hg19	-0.155952127161166	3.65349137887212e-05	0.00789170223654226
cg08942929	chr15	29825426	OpenSea	FAM189A1	Body	hg19	-0.0999656861881665	0.000374179847032373	0.028909076055761
cg18355120	chr15	28050623	Island	OCA2	Body	hg19	-0.0345346699430758	0.000148944430770631	0.0172187658877341
cg19577896	chr2	97463405	OpenSea	CNNM4	Body	hg19	0.00417973420042956	0.000905308835179728	0.0458792882625425
cg21449256	chr8	1336144	OpenSea			hg19	-0.0489552251031416	0.000188931314296459	0.0196689024496218
cg01842774	chr14	106806179	OpenSea			hg19	-0.0942660516844287	0.000147240468752155	0.0171231191882928
cg16376000	chr3	192127330	Island	FGF12;FGF12	TSS1500;Body	hg19	0.0283978872863679	0.000420315797525447	0.0306855550991048
cg18330370	chr2	983636	OpenSea	SNTG2	Body	hg19	-0.118250401426535	8.92882189743204e-06	0.0035469473869475
cg01017926	chr16	30581228	Island	ZNF688;ZNF688	3'UTR;3'UTR	hg19	0.0336063231424579	5.32452554825773e-05	0.00967038309662283
cg09996840	chr17	79680718	N_Shore	SLC25A10	Body	hg19	0.109498506900839	0.000151481141356588	0.0173890957471873
cg20901464	chr13	112763220	S_Shelf			hg19	-0.10605440251207	0.000599319505407842	0.0370042059694195
cg13223858	chr22	47370226	Island	TBC1D22A	Body	hg19	0.0194436020372919	3.03946796958767e-05	0.00715186084354777
cg26226988	chr11	1037923	S_Shore	MUC6	TSS1500	hg19	-0.116906725081766	1.93453204499316e-05	0.00551390803935304
cg07074042	chr22	30783944	S_Shore	RNF215	TSS1500	hg19	-0.0906429850689087	0.000348847790866463	0.0278673168942516
cg12944146	chr22	50725609	Island	PLXNB2	Body	hg19	0.00533968256357699	0.00079174037952093	0.042743089979969
cg12648201	chr2	27665141	Island	KRTCAP3;KRTCAP3	TSS200;TSS200	hg19	0.197409868893337	4.89503917997063e-06	0.00250810049263038
cg03335125	chr1	46088541	Island	CCDC17	Body	hg19	0.126596881075847	0.000117862498467344	0.0151136668197736
cg11334499	chr10	132999707	OpenSea	TCERG1L	Body	hg19	-0.0708009434798983	4.85484315211596e-05	0.00914752203716982
cg04579966	chr13	24846221	OpenSea	SPATA13;SPATA13	Body;Body	hg19	0.116280672923366	0.000671095891879712	0.0390383452860456
cg07241170	chr6	3737891	OpenSea	C6orf145	Body	hg19	0.0508709862523913	0.00042937796891752	0.0309783575810199
cg09228194	chr6	33405457	OpenSea	SYNGAP1	Body	hg19	0.0223227257980702	0.000237833131229812	0.0224332485808884
cg17826956	chr1	77230619	OpenSea			hg19	-0.135531793187727	0.0004424819823086	0.0315067722090855
cg09157302	chr4	25656830	N_Shore	SLC34A2	TSS1500	hg19	0.129276358457461	0.000715155123773996	0.0403956822919517
cg10153214	chr16	71571146	OpenSea	CHST4;CHST4	Body;Body	hg19	-0.0469993704261568	0.000592204549532748	0.0367650176527385
cg19529957	chr7	4198590	OpenSea	SDK1;SDK1	Body;Body	hg19	-0.150688185131483	9.52766406865418e-07	0.00104453005409648
cg27616227	chr8	108510314	OpenSea	ANGPT1	TSS200	hg19	-0.159719711555533	9.80033166001668e-06	0.00373803126328799
cg05292404	chr10	73149975	OpenSea			hg19	-0.118559760508094	0.000568916449872625	0.0359715426050585
cg26080154	chr11	1314228	N_Shore	TOLLIP	Body	hg19	0.032288772424465	0.000835341322503323	0.0439424691403437
cg18097532	chr11	17498541	Island	ABCC8	TSS200	hg19	0.0842870496722037	2.68208663981005e-05	0.00664876382932066
cg10283036	chr12	111853088	N_Shelf	SH2B3	5'UTR	hg19	0.0145698731550398	0.000877536524990779	0.0450982761985571
cg09883286	chr12	95943114	S_Shore	USP44;USP44	TSS1500;5'UTR	hg19	0.131810896030444	0.00097076225887002	0.0475602011435908
cg11990559	chr2	240727278	OpenSea			hg19	-0.129498521996885	0.000839647153855743	0.044039117325311
cg19130860	chr11	1959865	S_Shore	TNNT3;TNNT3;TNNT3;TNNT3	3'UTR;3'UTR;3'UTR;3'UTR	hg19	-0.102110712015686	7.43172152472e-05	0.0115725782072846
cg21693883	chr21	47408455	Island	COL6A1	Body	hg19	0.0521073706159951	0.000396778863206708	0.0298054227141934
cg24900425	chr17	41278444	Island	BRCA1;NBR2;BRCA1;BRCA1;BRCA1;BRCA1	TSS1500;Body;TSS1500;TSS1500;TSS1500;TSS1500	hg19	0.0282398421494447	1.87753650844492e-05	0.00541039301640574
cg00440032	chr12	127257679	OpenSea			hg19	-0.0249689800829844	0.000244210929105302	0.022696638753315
cg01816775	chr22	36682843	OpenSea	MYH9	Body	hg19	0.0793879272404224	0.00023412488677348	0.0222305515533382
cg05696153	chr16	81732038	OpenSea	CMIP;CMIP	Body;Body	hg19	0.0566343107038798	0.000476301494852992	0.0327159276688663
cg07001856	chr16	84346722	Island	WFDC1	Body	hg19	0.0890175156725695	6.87224028571848e-05	0.0111161571389125
cg08437802	chr19	11304272	Island	KANK2;KANK2	Body;Body	hg19	0.00999927946239215	0.000497786643296499	0.0334482625853467
cg25036357	chr8	84606468	OpenSea			hg19	-0.0621323432423981	0.00038304151185445	0.0292555058605312
cg11404502	chr10	133376790	OpenSea			hg19	-0.0910800453779664	0.000507172662341232	0.033795437438996
cg13214309	chr1	2250136	S_Shore			hg19	0.0890134298115309	0.000941346011663507	0.0467138048625228
cg26254045	chr19	38886658	S_Shore	SPRED3	Body	hg19	0.0869348769892612	0.000762140849544834	0.0418914092996168
cg25741837	chr2	73452813	OpenSea	SMYD5	Body	hg19	0.0270587304567854	0.000132983612556001	0.0161585896484558
cg07857225	chr3	129275971	OpenSea	PLXND1	Body	hg19	0.0686567587129599	3.67882191501681e-05	0.0079289622471488
cg20557595	chr14	45381239	OpenSea			hg19	0.10241513847436	0.000144742285728047	0.0169682708201407
cg12611488	chr1	2169282	OpenSea	SKI	Body	hg19	0.0178607096152402	0.000448343593404615	0.0317323718383032
cg05918376	chr6	168898226	OpenSea	SMOC2;SMOC2	Body;Body	hg19	-0.0971622809673412	0.000604056009691064	0.0371249456128326
cg05594286	chr16	86840467	OpenSea			hg19	-0.0735140725280276	0.000423792927608413	0.0307977036665007
cg05943813	chr12	57573255	S_Shelf	LRP1	Body	hg19	0.0252917543201568	0.000311662320067065	0.026176166783634
cg24065690	chr20	62165595	Island	PTK6	Body	hg19	0.0465125323395379	0.00094093492855438	0.046699309655921
cg09487733	chr6	110501281	N_Shore	WASF1;WASF1;WASF1;WASF1;CDC40	TSS200;TSS200;TSS200;TSS200;TSS1500	hg19	-0.00270150640859477	0.000651816792230197	0.0385162683852014
cg00593773	chr18	77336201	Island			hg19	-0.110764662610862	0.000443018805976179	0.0315321263466425
cg18863333	chr2	5833195	Island	SOX11	1stExon	hg19	0.0156435332946946	0.000301232697602584	0.0257102447496475
cg06070958	chr6	125965699	OpenSea			hg19	-0.0334149067908124	0.000158165877993194	0.0178484599754942
cg07593662	chr3	29515086	OpenSea	RBMS3;RBMS3;RBMS3	Body;Body;Body	hg19	-0.0276174466778005	0.000925951023752433	0.046348133114433
cg01638235	chr12	34536156	OpenSea			hg19	-0.0781131484423234	0.00102803993278428	0.0490499772452192
cg01910527	chr17	72245578	OpenSea	TTYH2;TTYH2	5'UTR;Body	hg19	-0.0903934026655644	0.000101787923854796	0.0137840459694634
cg00882685	chr2	232528498	S_Shore			hg19	0.0106672342521546	0.000576986311478037	0.0362851446128665
cg13125506	chr9	68299110	Island			hg19	0.09665312053265	7.62885974271328e-06	0.0032179102166696
cg24207068	chr17	78865662	S_Shore	RPTOR;RPTOR	Body;Body	hg19	-0.0676131109103598	0.0010179386017791	0.0487636448707753
cg06134860	chr16	67977992	OpenSea	SLC12A4;SLC12A4;SLC12A4;LCAT;SLC12A4;SLC12A4	3'UTR;3'UTR;3'UTR;1stExon;3'UTR;3'UTR	hg19	0.0635406620687084	1.12032316239329e-05	0.00401190177715436
cg13521869	chr22	50897741	Island	SBF1	Body	hg19	-0.0314458199468817	7.83049954788062e-05	0.0118496560717809
cg10195336	chr8	1895007	S_Shore	ARHGEF10	Body	hg19	0.0791049941922906	3.97741075108496e-06	0.0022237238911479
cg27384070	chr7	811698	N_Shore	HEATR2	Body	hg19	0.0651441726435435	2.77254241476953e-05	0.00678408632761063
cg22788953	chr7	2679148	OpenSea	TTYH3	Body	hg19	0.0241168950502488	0.00061248019655285	0.0373909204453356
cg15023686	chr18	76675402	S_Shore			hg19	-0.0893939018762212	0.000171097716996975	0.0185709159200699
cg06103624	chr15	66998926	S_Shelf	SMAD6;SMAD6	Body;Body	hg19	0.0994538106083115	0.000552903779025031	0.0354423376607766
cg10657121	chr19	3770735	Island	RAX2	Body	hg19	0.0773518163431641	0.000307783627523791	0.0259950329525581
cg11162118	chr11	31837104	Island	PAX6	5'UTR	hg19	0.0672639427864403	0.000567876433373425	0.0359445007877565
cg25350986	chr7	4762844	N_Shore	FOXK1	Body	hg19	0.0670236253093332	0.000109861275621968	0.0144593504863611
cg12798524	chr1	159111423	OpenSea			hg19	-0.188936301315709	2.69259362343417e-06	0.0018432587792426
cg02859421	chr19	3465071	S_Shore			hg19	0.032219499799852	0.00094277445294487	0.0467427652687522
cg04489012	chr1	151812710	S_Shore	LOC100132111;C2CD4D;C2CD4D	Body;1stExon;5'UTR	hg19	0.0737012235310716	0.000612092331431058	0.0373730551089082
cg08524803	chr16	49670999	N_Shore	ZNF423	Body	hg19	-0.00412435155184957	0.000274957878692929	0.0244377554419513
cg09262666	chr19	5507452	Island			hg19	-0.0788115195171736	0.000170755795766326	0.0185543285499356
cg13035219	chr7	1403804	OpenSea			hg19	-0.118551243018665	7.25346497433534e-05	0.011438289046115
cg23414861	chr6	74064064	Island	DPPA5	TSS200	hg19	-0.124330059089193	0.000441764820582369	0.0314716266105736
cg04742550	chr16	31366429	OpenSea	ITGAX	TSS200	hg19	-0.0360885509678297	1.38660692289538e-05	0.0045413295494331
cg02380531	chr6	99279097	N_Shore			hg19	0.0939048933166909	0.000784416235002285	0.0425701996562081
cg06974460	chr2	242615391	N_Shore	DTYMK;DTYMK;DTYMK	3'UTR;3'UTR;Body	hg19	0.0236728788421238	0.000239289408738506	0.0224949238662728
cg10989871	chr10	43186900	OpenSea			hg19	-0.0877449589174273	0.000265736825110797	0.0238992642345292
cg04788987	chr14	48096041	OpenSea	MDGA2	Body	hg19	-0.0655078230879762	0.000263600117572267	0.0237724664854696
cg01804664	chr5	149669414	OpenSea	CAMK2A;CAMK2A	TSS200;TSS200	hg19	0.0371787763353939	0.000715156378869065	0.0403956822919517
cg15028458	chr3	58860290	OpenSea	C3orf67	Body	hg19	-0.035097105130706	0.000330634612802915	0.0270236303275485
cg01049916	chr10	123277054	OpenSea	FGFR2;FGFR2;FGFR2;FGFR2;FGFR2;FGFR2;FGFR2;FGFR2;FGFR2	Body;Body;Body;Body;Body;Body;Body;Body;Body	hg19	-0.104030318802857	0.00013156615432797	0.0160776319867706
cg17366808	chr15	73735476	Island	C15orf60	TSS200	hg19	-0.0918988600041063	0.000420073094416294	0.0306735419714432
cg14227731	chr9	137673708	OpenSea	COL5A1	Body	hg19	0.0227122688676855	0.000847919365757866	0.0442454070097894
cg18231054	chr1	1858037	N_Shore			hg19	-0.158532206095406	0.000378521200621584	0.0290952274194768
cg01262836	chr11	131560477	Island	NTM	Body	hg19	0.00314588983311241	7.63154940528635e-05	0.011710142305708
cg02888046	chr15	74709717	OpenSea	SEMA7A;SEMA7A;SEMA7A	Body;Body;Body	hg19	-0.0855395629577156	7.18382770862134e-07	0.000930019604628019
cg16192029	chr7	117864674	OpenSea	ANKRD7	TSS200	hg19	-0.0778025051028915	6.97464224389369e-05	0.011163978743407
cg13694664	chr9	117039406	OpenSea	COL27A1	Body	hg19	-0.13247810642108	1.83561121909515e-05	0.00537209016811478
cg16162970	chr14	105779952	N_Shore	PACS2;PACS2	TSS1500;TSS1500	hg19	0.0674036205363316	0.000271916841802097	0.0242770523363256
cg13985485	chr1	239550283	Island			hg19	0.0538789935851854	0.00104807054784209	0.0495066407513696
cg11355215	chr20	10198044	N_Shore	SNAP25;SNAP25	TSS1500;TSS1500	hg19	0.0150000120819928	0.000246215112254665	0.0228342408453948
cg08431536	chr2	223161894	Island	PAX3;PAX3;PAX3;CCDC140;PAX3;PAX3;PAX3;PAX3;PAX3	Body;Body;Body;TSS1500;Body;Body;Body;Body;Body	hg19	0.110842988618963	0.000107111304143433	0.0142348079240242
cg00770693	chr12	132932098	S_Shore			hg19	-0.0610556208785518	0.000197825207979132	0.0201565799100702
cg08976687	chr2	85515537	OpenSea	TCF7L1	Body	hg19	-0.0926016886218225	0.000303389365267934	0.0257903959454968
cg27147718	chr16	58496542	N_Shore	NDRG4;NDRG4	TSS1500;TSS1500	hg19	0.0171582204626667	0.000130567651988382	0.0160397973701114
cg17824277	chr1	13838127	N_Shore			hg19	-0.126021660720618	0.000139607690474992	0.0166101012146099
cg12030226	chr11	1929115	OpenSea			hg19	-0.127601510812592	0.000760796602936809	0.0418555439754189
cg19324997	chr2	240169161	OpenSea	HDAC4	Body	hg19	0.0960952018575515	0.000985119186170198	0.0479487448995494
cg05783384	chr2	218843735	Island			hg19	0.0437701818053911	1.45341006027964e-06	0.00131134340335299
cg09891226	chr1	3185042	S_Shore	PRDM16;PRDM16	Body;Body	hg19	-0.073133291721453	0.000991338833660728	0.0480702576519845
cg00963169	chr1	50513927	Island	ELAVL4	Body	hg19	0.0216720031420904	0.00105704599836172	0.0497087722785776
cg05579652	chr12	2173351	OpenSea	CACNA1C;CACNA1C;CACNA1C;CACNA1C;CACNA1C;CACNA1C;CACNA1C;CACNA1C;CACNA1C;CACNA1C;CACNA1C;CACNA1C;CACNA1C;CACNA1C;CACNA1C;CACNA1C;CACNA1C;CACNA1C;CACNA1C;CACNA1C;CACNA1C;CACNA1C;CACNA1C	Body;Body;Body;Body;Body;Body;Body;Body;Body;Body;Body;Body;Body;Body;Body;Body;Body;Body;Body;Body;Body;Body;Body	hg19	-0.132781214157387	0.000537715589185005	0.0348370112980077
cg01758512	chr6	96463902	Island	FUT9;FUT9	5'UTR;1stExon	hg19	0.0597845533027922	6.54335797285948e-05	0.0109050409222416
cg07743179	chr3	126278943	OpenSea	C3orf22	TSS1500	hg19	-0.142485431506901	0.000333958894979091	0.0271483403275463
cg26458142	chr5	22053875	OpenSea	CDH12	Body	hg19	-0.121054385446296	6.9610220756615e-05	0.0111512732418597
cg00595030	chr19	10398582	Island	ICAM4;ICAM4;ICAM4	3'UTR;Body;Body	hg19	0.1212868955015	2.16764419805162e-05	0.00583109660624605
cg24542230	chr17	78313945	OpenSea	RNF213	Body	hg19	0.0374845875958012	0.000119259931363055	0.0151921901529931
cg18482690	chr5	4511582	OpenSea			hg19	-0.100689377809203	0.000556975304340163	0.0355741784920115
cg11569869	chr7	987242	S_Shore	ADAP1	Body	hg19	-0.049430906250145	0.000405504399109535	0.0301247689901368
cg00673290	chr2	21266727	Island	APOB	Body	hg19	0.0548034618412174	0.000900565999224891	0.0457383886403088
cg09454230	chr6	166144656	OpenSea			hg19	-0.0262457441625902	0.00054666407507514	0.0352046794119344
cg08537847	chr5	148810203	OpenSea	MIR145;LOC728264	TSS200;Body	hg19	0.0686229314195062	9.14056979111372e-07	0.00101973662452836
cg16485682	chr18	19749540	Island	GATA6;GATA6	5'UTR;1stExon	hg19	0.0156192263694896	5.98648446271581e-05	0.0103825692528798
cg27644733	chr16	9857216	OpenSea	GRIN2A;GRIN2A;GRIN2A	Body;Body;Body	hg19	-0.0272248725960798	0.000204803366120359	0.0206240477422518
cg08777316	chr5	158531511	Island			hg19	0.0800377444709557	0.000903699072363546	0.0458307031814504
cg27604702	chr2	233793088	Island	NGEF;NGEF	Body;TSS1500	hg19	0.0279938515568549	7.56740171206435e-05	0.0116871298572848
cg23690893	chr19	14671371	OpenSea	TECR	Body	hg19	0.0562765197451391	0.000909047384506697	0.0459935471078251
cg14251471	chr9	23452127	OpenSea			hg19	-0.0138288632779544	0.000779765872549665	0.0424373231401018
cg10717312	chr2	241976244	Island	SNED1	Body	hg19	0.0731320698426632	0.000829134090561104	0.0437644824763719
cg06150148	chr2	100902129	OpenSea	LONRF2	Body	hg19	0.0694893950401053	0.000603257529452174	0.0371064321231342
cg06531007	chr1	207628110	Island	CR2;CR2	Body;Body	hg19	0.0383195825585139	0.00033079470200376	0.027025606884622
cg00939495	chr4	9783398	Island	DRD5;DRD5	1stExon;5'UTR	hg19	0.0267174211614754	0.00036303676241369	0.0284246443035032
cg18869709	chr22	43342938	OpenSea	PACSIN2;PACSIN2	1stExon;5'UTR	hg19	0.0465326159448597	0.000406169703047859	0.0301448941901084
cg16867657	chr6	11044877	Island	ELOVL2	TSS1500	hg19	0.134278910342943	6.99563054325782e-06	0.00305926393690383
cg04890607	chr12	66262214	OpenSea	HMGA2;HMGA2	Body;Body	hg19	-0.20933627055029	6.7360726850149e-09	7.02294765509287e-05
cg04430780	chr7	157199439	N_Shelf	DNAJB6	Body	hg19	0.0231338380588027	0.00101465734300439	0.0486842041818073
cg16766966	chr7	75610520	OpenSea	POR	Body	hg19	0.0263979842034651	0.000141757624754216	0.0167751318349759
cg04562217	chr3	79815718	Island	ROBO1	5'UTR	hg19	0.0155053574036815	0.000354765085355503	0.0280892073230437
cg15809077	chr2	112462079	OpenSea			hg19	-0.0729175904764134	0.000602840926135287	0.0370909243909041
cg21418534	chr13	112800020	OpenSea			hg19	-0.123997076230029	0.000444054980616507	0.0315500902955045
cg23495279	chr8	4849827	Island	CSMD1	Body	hg19	0.0159377447317014	5.77094479389641e-05	0.0101568628372577
cg16793249	chr6	32135070	Island	EGFL8	Body	hg19	0.0388956920456586	0.000807479267388628	0.0431507450889988
cg16384355	chr7	157320516	Island			hg19	-0.167833326099513	0.000155518665938977	0.0176665603495599
cg27549878	chr19	38886554	Island	SPRED3	Body	hg19	0.147383013332577	0.000512752719675414	0.0339883782162146
cg04545963	chr14	35872393	N_Shore	NFKBIA	Body	hg19	-0.0665761534135598	0.000151039643682727	0.0173767641038128
cg25151104	chr4	190728547	N_Shelf			hg19	-0.0692210510129995	6.32132173538919e-05	0.0107084133121015
cg03060764	chr7	4260967	OpenSea	SDK1;SDK1	Body;Body	hg19	-0.0645531423763833	0.000133195571508839	0.0161638441577697
cg02028297	chr7	71202674	OpenSea			hg19	-0.115333832669533	0.000774173141612344	0.04228325558308
cg23807071	chr7	1980222	S_Shore	MAD1L1;MAD1L1;MAD1L1	Body;Body;Body	hg19	0.0909916913111208	0.000681379689839424	0.0393449905352622
cg24377285	chr19	38943724	Island	RYR1;RYR1	Body;Body	hg19	-0.055163779222253	0.000337476154001401	0.0272804699751577
cg08642731	chr10	50507092	OpenSea	C10orf71;C10orf71	TSS200;TSS200	hg19	0.139931340512621	5.06884783160528e-06	0.00254401713164762
cg12679192	chr8	68969455	OpenSea	PREX2;PREX2	Body;Body	hg19	-0.126331490637686	2.3775830234047e-07	0.000468921500013003
cg12913587	chr5	1232923	S_Shore	SLC6A18	Body	hg19	-0.106276136434425	0.000280251439622224	0.0246565983014863
cg18992570	chr5	134662888	Island			hg19	0.113750355175129	0.00101027260221454	0.0485742730512264
cg14395885	chr9	130700923	S_Shore	DPM2	TSS200	hg19	0.0926789223172008	1.27036602406119e-06	0.00121017780855227
cg13028819	chr7	156157689	OpenSea			hg19	-0.163759950325983	1.32064908470035e-05	0.00442590490587048
cg05370471	chr2	118594649	S_Shore			hg19	0.00494713270477344	1.04025301959995e-05	0.00385671939718363
cg26286961	chr8	19460208	S_Shore	CSGALNACT1;CSGALNACT1;CSGALNACT1	TSS200;Body;5'UTR	hg19	0.123249243011596	0.000772292297484919	0.0422200466560822
cg19521279	chr7	27144595	N_Shore			hg19	0.150488010533205	0.000211063145771498	0.0209788592704779
cg20647467	chr7	121944705	N_Shore	FEZF1;FEZF1	TSS200;TSS200	hg19	0.0722625211854671	6.14682458437874e-05	0.0105120074635162
cg13614409	chr13	31506752	OpenSea	C13orf26	TSS200	hg19	0.0894434919069518	0.000263477960058348	0.0237723746583219
cg08929197	chr6	158068523	OpenSea	ZDHHC14;ZDHHC14	Body;Body	hg19	0.0192606702856357	0.000150483945888995	0.0173202167397398
cg14001049	chr14	104647075	S_Shore	KIF26A	3'UTR	hg19	-0.119052702654353	0.000215402330328301	0.0212308153207563
cg13784312	chr9	134609065	OpenSea	RAPGEF1	Body	hg19	-0.0881704989830441	0.000246493968396191	0.0228437547315381
cg23629166	chr1	2345368	N_Shore	PEX10;PEX10	TSS1500;TSS1500	hg19	0.085364749861121	0.000946512733244168	0.0468517237411617
cg11168293	chr22	49067022	S_Shelf	FAM19A5;FAM19A5	Body;Body	hg19	-0.0586809752471256	0.000575310548144955	0.0362126656106995
cg03532815	chr19	18771327	Island	KLHL26	Body	hg19	-0.102904462754697	0.000224255834414906	0.021689484941144
cg04959480	chr4	154711675	N_Shore	SFRP2	TSS1500	hg19	0.0460032937228495	0.000130666907562722	0.0160463541552619
cg04524431	chr5	1283350	S_Shore	TERT;TERT	Body;Body	hg19	-0.0227988123686888	0.000252297668490477	0.0231375628623904
cg27180153	chr13	25320559	Island			hg19	0.0872037621211455	0.000738042070576036	0.0411575379169768
cg06946452	chr2	119606631	Island	EN1	TSS1500	hg19	0.0988178410973148	0.000692291666545356	0.0396949244434748
cg05825244	chr20	2730488	Island	EBF4	Body	hg19	0.0902017971110416	0.000451478779470012	0.0318183500388562
cg06038470	chr16	410721	Island			hg19	0.00875637702247526	0.000653854194733647	0.0385669814170517
cg21271015	chr1	4542704	OpenSea			hg19	-0.0989822100051169	2.26630015866067e-05	0.00601849866853114
cg14746276	chr5	95171699	S_Shore			hg19	0.0237346273187223	0.000716913750523942	0.0404348948190353
cg04723449	chr16	23420567	OpenSea	COG7	Body	hg19	0.0164841023596133	7.10063559980353e-05	0.0112791105363996
cg21810733	chr3	13520763	N_Shore	HDAC11;HDAC11	TSS1500;TSS1500	hg19	0.0322233278625779	0.000500000199541839	0.0335341285236575
cg00734030	chr4	2826420	OpenSea	SH3BP2;SH3BP2;SH3BP2;SH3BP2	Body;Body;Body;Body	hg19	0.0626553435379492	0.00021377998731735	0.0211505846791816
cg01199618	chr6	33283293	S_Shore	ZBTB22;TAPBP;TAPBP;TAPBP;ZBTB22	Body;TSS1500;TSS1500;TSS1500;Body	hg19	0.0347002909616259	0.000988848044697591	0.048032559478083
cg03543448	chr16	4384967	OpenSea	GLIS2	Body	hg19	0.0377341948452987	0.000185411684037445	0.019446920831378
cg09077332	chr16	595794	N_Shore	SOLH	5'UTR	hg19	0.0298492036615883	1.83727204266308e-05	0.00537209016811478
cg21198455	chr9	131679993	OpenSea	LRRC8A;LRRC8A;LRRC8A	3'UTR;3'UTR;3'UTR	hg19	0.0283875149492919	0.000278016780869378	0.0245699089662739
cg20979652	chr8	40791285	OpenSea			hg19	-0.0410581389970716	0.000613420632148427	0.0374017911613507
cg09581611	chr16	67978158	OpenSea	SLC12A4;SLC12A4;SLC12A4;LCAT;SLC12A4;SLC12A4	3'UTR;3'UTR;3'UTR;TSS200;3'UTR;3'UTR	hg19	0.0987809433068472	9.81820940197954e-05	0.0135737315016056
cg00090737	chr10	135000089	S_Shore	KNDC1	Body	hg19	-0.0474793714496867	2.2439588953766e-05	0.00598714471283078
cg23874606	chr19	5226047	N_Shelf	PTPRS;PTPRS;PTPRS;PTPRS	Body;Body;Body;Body	hg19	0.03285257049595	3.59689489071308e-06	0.00210075789688552
cg19044706	chr2	241829685	S_Shore	C2orf54;C2orf54	Body;Body	hg19	-0.109684818965926	0.000100942455350108	0.0137418990203991
cg13655385	chr6	168121752	S_Shore			hg19	-0.125942671520531	2.48144353144172e-06	0.0017749489695727
cg10904109	chr6	146755494	Island	GRM1;GRM1	3'UTR;Body	hg19	0.0619100315065677	0.000251096767238271	0.0230743290109288
cg23400715	chr22	48900624	OpenSea	FAM19A5	Body	hg19	-0.124223522107263	1.40179523018463e-05	0.00457717630568105
cg26639747	chr7	157590318	N_Shelf	PTPRN2;PTPRN2;PTPRN2	Body;Body;Body	hg19	-0.0959143590005615	4.31263157598546e-06	0.00232704174471185
cg08157575	chr14	101660727	OpenSea			hg19	-0.141584903765159	0.000121437226777475	0.0153697783829808
cg05529686	chr7	3849359	OpenSea	SDK1	Body	hg19	-0.0352974457094594	0.000162274598868656	0.0180474736650524
cg15674813	chr2	238608549	OpenSea	LRRFIP1;LRRFIP1;LRRFIP1;LRRFIP1;LRRFIP1	Body;Body;Body;Body;Body	hg19	0.013996379513212	0.000531554366681358	0.034597754201509
cg03366858	chr1	53742322	Island	LRP8;LRP8;LRP8;LRP8	Body;Body;Body;Body	hg19	0.00657422409909708	0.000366915251575011	0.0286182229606837
cg22687511	chr13	112883974	OpenSea			hg19	-0.0750150954986219	0.000965319968448023	0.0474297422654582
cg14126328	chr9	131851856	OpenSea	DOLPP1;DOLPP1	3'UTR;3'UTR	hg19	0.0269010096254921	0.000859372526741751	0.0446135158468131
cg10842314	chr4	8207058	OpenSea	SH3TC1	Body	hg19	0.0304684794324925	0.000473385982808553	0.0326298302573817
cg09705592	chr17	6797119	N_Shore	ALOX12P2	Body	hg19	0.0478957086476723	0.00104089274019572	0.0493333634430644
cg13800349	chr17	80971527	S_Shore	B3GNTL1	Body	hg19	0.0281062596930687	0.000636309621337861	0.038048668120704
cg05223396	chr5	171830155	OpenSea	SH3PXD2B	Body	hg19	0.0802611265943681	0.000846533730639391	0.0442112519762273
cg13885205	chr2	197466195	OpenSea			hg19	-0.0883794265679213	0.000206111605696814	0.0207209741300936
cg20075156	chr4	11430717	Island	HS3ST1	TSS200	hg19	0.0411863578503078	0.000221986631540173	0.0215441082958192
cg14849479	chr5	60039648	Island			hg19	-0.0376354531588435	0.000541559114227065	0.0350108913114542
cg10408467	chr4	187070303	S_Shelf	FAM149A;FAM149A	5'UTR;TSS200	hg19	-0.116662825195706	3.95251703347572e-05	0.00822090029305008
cg10903903	chr6	27647843	Island			hg19	0.0695065394443392	0.000893382365095304	0.045553429848429
cg03989273	chr5	133468435	OpenSea	TCF7;TCF7;TCF7;TCF7;TCF7;TCF7;TCF7	Body;Body;Body;Body;Body;Body;Body	hg19	0.11610307821252	0.00041104990332578	0.0303649286763226
cg04643822	chr4	82965250	N_Shore			hg19	0.0840052816421481	0.000124212449757468	0.0156002887298595
cg12873903	chr17	40514805	OpenSea	STAT3;STAT3;STAT3	5'UTR;5'UTR;5'UTR	hg19	0.0640784349969617	0.000808219504193348	0.04317501218254
cg20690856	chr7	73315490	OpenSea			hg19	0.0468233103787585	0.00106877364014329	0.0499680714830479
cg14788768	chr5	24170286	OpenSea			hg19	-0.0876042717549705	2.52299467793313e-05	0.00642169229050061
cg24937747	chr5	1882902	Island	IRX4	TSS200	hg19	0.0245186488863657	0.000285893006283748	0.0249738008248933
cg12376805	chr7	65969653	N_Shore			hg19	0.0235189588663038	0.000509717425182931	0.0338959496841404
cg14827083	chr6	122007834	OpenSea			hg19	-0.0223403048526461	0.00100733415106811	0.0484860627164792
cg03343571	chr6	30039175	Island	RNF39;RNF39	Body;Body	hg19	0.116992806233086	4.75175516546713e-06	0.00247671828332342
cg16408081	chr11	67205869	S_Shelf	CORO1B;CORO1B;PTPRCAP	Body;Body;TSS1500	hg19	0.0580299836223845	0.000267969101631498	0.0240339380732016
cg25221975	chr3	13663444	OpenSea	FBLN2;FBLN2;FBLN2	Body;Body;Body	hg19	0.0757140420934822	0.000247359969967953	0.0228894805057771
cg05054998	chr21	46378625	Island	C21orf70	Body	hg19	0.111658552338144	3.24669259421102e-05	0.00741280924593334
cg21090033	chr3	196065357	OpenSea	TM4SF19	TSS200	hg19	-0.10644602260212	3.11018716797231e-05	0.00720720290618379
cg15714599	chr13	110435424	Island	IRS2	1stExon	hg19	0.00362954029392878	0.000210455058366262	0.0209533740407144
cg22337977	chr21	31811175	OpenSea	KRTAP15-1	TSS1500	hg19	-0.189331560141917	1.85464944224875e-05	0.00538795568537225
cg07104818	chr1	119682616	N_Shore	WARS2;WARS2	Body;Body	hg19	0.105042213710338	0.00011087713615633	0.0145347556441671
cg06557624	chr6	168930014	OpenSea	SMOC2;SMOC2	Body;Body	hg19	-0.0457690985588061	0.000719187384039026	0.0405089931813486
cg18614139	chr14	83692140	OpenSea			hg19	-0.121051094434089	1.06344580350442e-06	0.00109837160252477
cg13651224	chr17	20217823	OpenSea	CYTSB;CYTSB	3'UTR;3'UTR	hg19	-0.114668872270584	0.000304951390827763	0.0258671540678799
cg14555811	chr5	847052	N_Shore	ZDHHC11	Body	hg19	-0.0457122615436791	0.00026677733399961	0.023954419594639
cg18542613	chr13	72208666	OpenSea	DACH1;DACH1;DACH1	Body;Body;Body	hg19	-0.14653199437122	4.0993404068015e-05	0.00837794364774347
cg27629673	chr5	7462856	OpenSea	ADCY2	Body	hg19	-0.123057906853714	1.32389226444454e-05	0.00442590490587048
cg00399483	chr18	49868378	Island	DCC	Body	hg19	0.0304397696457389	0.000948230340239346	0.0469012531741826
cg18128976	chr15	40355992	OpenSea			hg19	-0.0753541375651947	0.000160328586016549	0.0179736542244431
cg27143326	chr3	58227354	S_Shelf	ABHD6	5'UTR	hg19	0.0345796978893482	0.000762857302179561	0.0419081630451193
cg04458548	chr3	186356700	OpenSea	FETUB	TSS1500	hg19	-0.153570215066361	0.000139062784121262	0.0165793929258545
cg06224178	chr8	131360571	OpenSea	ASAP1	Body	hg19	0.0597449050243145	0.000428271916109521	0.0309352089963533
cg06680826	chr15	95022460	OpenSea	MCTP2;MCTP2	3'UTR;3'UTR	hg19	-0.121776354887978	0.000133662214741133	0.0161846254236042
cg22576265	chr9	123007424	OpenSea	MIR147	TSS200	hg19	-0.132173338187983	0.000342198838460898	0.027527067099103
cg09071407	chr5	115958234	OpenSea			hg19	-0.112705506781166	0.00040186952294103	0.0300040160546226
cg01201151	chr2	198573107	S_Shelf	MARS2;MARS2	1stExon;3'UTR	hg19	-0.194308007059886	5.68149823298627e-05	0.0100626102278089
cg04845319	chr12	132855381	Island	GALNT9;LOC100130238	Body;Body	hg19	-0.0905453700800557	1.24024956647612e-05	0.00427324317359297
cg23959474	chr17	40195832	S_Shelf			hg19	-0.157062471111133	2.99405783317827e-08	0.000154728617035795
cg23765633	chr7	155677452	S_Shelf			hg19	-0.0793555799944497	0.000285542367040187	0.0249653972412414
cg13586794	chr10	20885882	OpenSea			hg19	-0.116688555283152	1.37817296463907e-05	0.00453019535311176
cg04496920	chr16	2032394	N_Shore	NOXO1;NOXO1;NOXO1	TSS1500;TSS1500;TSS1500	hg19	0.0966763916975321	0.000731199132315061	0.0409329675440044
cg26520677	chr6	167814314	OpenSea			hg19	-0.114974761343709	0.000136048565123406	0.0163541625848803
cg23902076	chr2	9428726	OpenSea	ASAP2;ASAP2	Body;Body	hg19	-0.0512266740400641	0.000198725216677829	0.0202218493756065
cg10992419	chr3	192597855	OpenSea	C3orf59	Body	hg19	-0.0720786248298104	4.81608185880574e-05	0.00912656170992949
cg02924954	chr10	1262895	OpenSea	ADARB2	Body	hg19	-0.0635824049036554	0.000423769903580986	0.0307977036665007
cg00455327	chr18	20714217	N_Shore	CABLES1	TSS1500	hg19	0.146078624421181	5.35119892454254e-05	0.00970087091872728
cg00869330	chr10	35621144	N_Shelf	CCNY	5'UTR	hg19	-0.165487921229378	3.85824682687583e-05	0.00812972025823326
cg22821013	chr6	168661400	OpenSea			hg19	-0.110601310744436	0.000131487439262707	0.0160776319867706
cg16181383	chr5	177849197	OpenSea	COL23A1	Body	hg19	-0.113990972641945	0.000186929643381131	0.0195382547095143
cg12890430	chr2	16420617	OpenSea			hg19	-0.140716904316178	0.000951050528280268	0.0469976617377494
cg00044372	chr16	85070825	OpenSea	KIAA0513	5'UTR	hg19	-0.105335830317957	4.76389045726922e-05	0.0090916249113765
cg25610200	chr7	142636371	OpenSea	C7orf34	TSS1500	hg19	-0.113559309607319	1.13133163545373e-05	0.00403659127529889
cg26807233	chr4	146736991	OpenSea	ZNF827	Body	hg19	-0.191551786191135	1.42487818560553e-06	0.00129832390510872
cg01716959	chr11	70515714	OpenSea	SHANK2	Body	hg19	-0.132823809907088	1.59099817144855e-05	0.00493797277338344
cg04771774	chr10	130012955	S_Shelf			hg19	-0.149030961112822	0.000147374492664223	0.0171231191882928
cg01300641	chr10	2960614	OpenSea			hg19	-0.11130925272672	0.000814697905501466	0.0433093097590702
cg13884147	chr3	48111329	OpenSea	MAP4;MAP4;MAP4	5'UTR;5'UTR;5'UTR	hg19	-0.0542448593497435	0.000468450125198382	0.0324072595438829
cg09535072	chr14	74083773	OpenSea	ACOT6;ACOT6	5'UTR;1stExon	hg19	-0.111755485473055	0.000281328332000562	0.0247064168857384
cg13005228	chr5	134987654	OpenSea	LOC340074	Body	hg19	-0.151135250298083	1.86534346337525e-05	0.00539524473248774
cg25455408	chr19	42274924	OpenSea	CEACAM6	3'UTR	hg19	-0.0900311309020395	2.51814417027823e-05	0.00641767028539481
cg04747996	chr3	160546500	OpenSea	PPM1L	Body	hg19	-0.0914115149393503	5.48686245346689e-05	0.00986312593280664
cg12800047	chr11	106566411	OpenSea	GUCY1A2	Body	hg19	-0.097314575370588	0.000780642818869149	0.0424770128309668
cg27199697	chr17	48067475	N_Shelf	DLX3	3'UTR	hg19	-0.114678501033953	0.000728090975435282	0.0408430950464014
cg27314580	chr11	56086656	OpenSea	OR8K3	1stExon	hg19	-0.117205069968113	0.000198044273806961	0.0201630133810003
cg25042258	chr7	148427662	OpenSea	CUL1	Body	hg19	-0.0458126532078603	5.46878993579278e-06	0.0026437956124555
cg02015741	chr5	3394050	OpenSea			hg19	-0.114250290597484	0.000224367556807832	0.0216949442463508
cg15395560	chr15	45543142	OpenSea	SLC28A2	TSS1500	hg19	-0.129713985613687	9.17760317688152e-07	0.00101973662452836
cg03147852	chr16	81353400	S_Shelf	GAN	Body	hg19	-0.102729574425865	0.000696714717532654	0.0398319872304758
cg19319037	chr1	117604726	S_Shore	TTF2	Body	hg19	-0.0503910554718784	1.85965326525307e-05	0.00539450638245768
cg17696434	chr19	36506928	S_Shore	CLIP3	3'UTR	hg19	-0.122085749446004	0.000900596890063968	0.0457383886403088
cg00921350	chr16	50701499	OpenSea	SNX20;SNX20	3'UTR;3'UTR	hg19	-0.146077697281758	3.69503299584287e-05	0.00793862904667178
cg03835038	chr17	4475000	OpenSea			hg19	-0.0986304613953114	0.00079917667885842	0.0428868680098211
cg02711510	chr16	85220747	OpenSea			hg19	-0.0893001742134393	5.12256215247922e-05	0.00940212789360891
cg03513893	chr3	184052502	N_Shore	EIF4G1;EIF4G1;EIF4G1;EIF4G1;FAM131A;EIF4G1	Body;Body;Body;Body;TSS1500;Body	hg19	-0.107930377807477	0.000110368330792865	0.0144874121971852
cg27083614	chr19	3778090	OpenSea	MATK;MATK;MATK	3'UTR;3'UTR;3'UTR	hg19	-0.0883454686839385	0.000924809986230801	0.0463207533685381
cg08254200	chr12	113229804	OpenSea	RPH3A;RPH3A;RPH3A;RPH3A	5'UTR;5'UTR;1stExon;1stExon	hg19	-0.118615217951222	0.000695902965096896	0.0398129680255747
cg14474158	chr6	31607350	OpenSea	BAT3;BAT3;BAT3;BAT3	Body;Body;Body;Body	hg19	-0.0770932131154415	4.85865411481671e-05	0.0091503098223765
cg07287508	chr17	59471566	N_Shore			hg19	-0.0930213330241533	0.000314504614795557	0.0263212371502672
cg11659918	chr4	82373104	OpenSea	RASGEF1B	Body	hg19	-0.114299771988289	0.00102405011400446	0.0489405375743424
cg20067612	chr14	101489415	OpenSea	MIR299;MIR411	TSS1500;TSS1500	hg19	-0.0785793506669352	0.000471330499727529	0.0325167506649782
cg05666713	chr1	201181883	OpenSea	IGFN1	Body	hg19	-0.0762546423473723	0.000193491136303639	0.019958318311814
cg25326509	chr6	20024447	OpenSea			hg19	-0.148507724476263	0.000278268026947516	0.0245699089662739
cg01855013	chr16	31489209	S_Shore	TGFB1I1;TGFB1I1;TGFB1I1	3'UTR;3'UTR;3'UTR	hg19	0.0923984778712191	0.000943707441052229	0.0467541399222644
cg01607258	chr19	13865805	N_Shelf	CCDC130	Body	hg19	0.0318280499570865	4.90436179526807e-05	0.00918351105633021
cg02075221	chr19	51376639	OpenSea	KLK2;KLK2	TSS200;TSS200	hg19	-0.111228726895964	0.000729397356066138	0.0408885342373064
cg10027639	chr11	23501632	OpenSea			hg19	-0.123654114413924	0.000151856876394682	0.0174118570982719
cg03976856	chr1	2764669	OpenSea			hg19	-0.0681419209335296	7.31658328291577e-06	0.00315237363420776
cg06446548	chr5	1840181	OpenSea			hg19	-0.0928031510790348	0.000636438815257903	0.038048668120704
cg26672573	chr16	19991691	OpenSea			hg19	-0.163356193040736	2.67983236785354e-05	0.00664876382932066
cg08490094	chr3	35785735	OpenSea	MIR128-2;ARPP-21	TSS1500;Body	hg19	-0.063536735736188	0.000699528309305204	0.0399172536836444
cg05260714	chr22	25344500	N_Shelf			hg19	-0.0921579739639206	0.000174187096113562	0.018786741270308
cg04191978	chr17	12507296	OpenSea			hg19	-0.0196926532528116	0.000108301669256824	0.0143359997132946
cg08615650	chr11	67049363	N_Shelf	ADRBK1	Body	hg19	0.0247631493585531	0.000475899167025493	0.0326997382832923
cg20784295	chr2	166226560	OpenSea	SCN2A;SCN2A;SCN2A	Body;Body;Body	hg19	-0.175505111914121	1.94221708170736e-05	0.00552377797267033
cg26442903	chr4	110107068	OpenSea	COL25A1;COL25A1	Body;Body	hg19	-0.118547545454448	0.00093613924227686	0.0465850044134426
cg19422797	chr3	51860848	OpenSea			hg19	-0.160006549230434	2.56043380069587e-05	0.00647082458530016
cg26372498	chr2	168614674	OpenSea			hg19	-0.126853372252649	0.000617527880299404	0.0375472257877475
cg01691104	chr17	71612776	OpenSea	SDK2	Body	hg19	-0.0592874918087717	0.00048564691511083	0.0330547857914095
cg06839417	chr3	149106151	OpenSea			hg19	-0.0331707650723458	0.00067025412696477	0.0390058592497378
cg01530803	chr22	30877800	OpenSea	SDC4P	TSS200	hg19	-0.164180785949897	3.7509042294816e-07	0.00061707477416742
cg02489478	chr6	169194038	N_Shore			hg19	-0.13850590777268	9.69007006306356e-07	0.00104772839019784
cg07116094	chr6	9978879	OpenSea			hg19	-0.0899018396444972	0.000711281233173527	0.0403008024247071
cg10919889	chr2	50884252	OpenSea	NRXN1;NRXN1	Body;Body	hg19	-0.117624505756977	5.12827580995264e-05	0.00940212789360891
cg08914932	chr4	184930883	OpenSea	STOX2	Body	hg19	-0.108662948620714	3.87035345983175e-05	0.00814060196095801
cg10723431	chr14	66460413	OpenSea			hg19	-0.110113584842479	0.0008424757630371	0.0441240592206303
cg16596106	chr17	64834440	S_Shelf			hg19	-0.0678745081224533	0.00106824422535114	0.0499616044713105
cg06898549	chr12	41083590	N_Shelf			hg19	-0.0815728508627623	0.000508483821404493	0.0338598117110342
cg24034459	chr15	51348899	OpenSea	TNFAIP8L3	3'UTR	hg19	-0.0844507915252761	0.000921467530760195	0.0462536867211615
cg11147886	chr16	69598170	N_Shore	NFAT5;NFAT5;NFAT5;NFAT5;NFAT5	TSS1500;TSS1500;TSS1500;TSS1500;TSS1500	hg19	-0.14486793807783	1.40177287961016e-06	0.00128543883128364
cg16286281	chr8	119120052	N_Shelf	EXT1	Body	hg19	-0.150290113833666	8.94820118821557e-09	8.16741861011825e-05
cg06453691	chr1	26218503	OpenSea	STMN1	Body	hg19	-0.0573326131254741	0.000441188713081415	0.0314608914021023
cg03060986	chr3	60309590	OpenSea	FHIT;FHIT	Body;Body	hg19	-0.147321458867797	4.16471342440147e-05	0.00846387785697564
cg15010372	chr1	175832735	OpenSea			hg19	-0.0963830963310279	0.00101953294122759	0.0488024896123924
cg04057858	chr8	10383763	OpenSea	T-SP1	Body	hg19	-0.101083293483125	4.61123929727156e-05	0.00893108087138278
cg26811904	chr1	14355057	OpenSea			hg19	-0.118763825814245	0.000453161580044403	0.0318856465153423
cg27139419	chr15	99212404	OpenSea	IGF1R	Body	hg19	-0.116955280652005	0.000239754523416678	0.0225192149870212
cg06324909	chr16	33574151	S_Shore			hg19	-0.104609146785775	0.000481466827484927	0.0328922716190225
cg06659691	chr4	81134512	OpenSea			hg19	-0.136534468626296	2.10942726738742e-06	0.00162653833772931
cg12661766	chr15	28019390	S_Shelf	OCA2	Body	hg19	-0.145095149227536	0.000454944988586681	0.0319493765816855
cg03546687	chr16	2198080	N_Shore	RAB26	TSS1500	hg19	0.119836566804234	0.000863879948372505	0.0447011931780828
cg26104640	chr14	104837550	OpenSea			hg19	-0.0881629548622706	0.000485685887543486	0.0330547857914095
cg11311289	chr2	29204142	OpenSea	FAM179A	TSS200	hg19	0.118878371062899	0.000414211680677621	0.0305069321866932
cg07303577	chr12	3280014	OpenSea	TSPAN9;TSPAN9	5'UTR;5'UTR	hg19	-0.088677552746349	3.28762710279128e-06	0.00203301972358458
cg04055835	chr1	201437101	N_Shore	PHLDA3	3'UTR	hg19	-0.0985479057493921	0.000607738800947427	0.0372226553644544
cg01224451	chr7	158279694	N_Shore	PTPRN2;PTPRN2;PTPRN2	Body;Body;Body	hg19	-0.0992288394627927	5.7535644801229e-06	0.00274048420771679
cg21696393	chr16	1030401	Island	SOX8	TSS1500	hg19	-0.0828646694436392	0.000628104933691481	0.0378162826093923
cg06636678	chr11	104576302	OpenSea			hg19	-0.087098476438154	0.00048001821396997	0.0328356375463096
cg04912501	chr6	167271883	N_Shelf	RPS6KA2	Body	hg19	-0.133696517758643	0.000208267000146904	0.0208361454688232
cg19886087	chr6	32335123	OpenSea	C6orf10	Body	hg19	-0.15356517134084	0.000193465427738545	0.019958318311814
cg26269608	chr5	147255652	OpenSea			hg19	-0.0489999853857501	0.000319285765366491	0.0265245018005095
cg13765061	chr9	78830510	OpenSea			hg19	-0.103076868429196	6.93114857103289e-05	0.0111443555557517
cg09090733	chr16	32473096	OpenSea			hg19	-0.0678663449730973	0.00010184519092037	0.0137840459694634
cg24756213	chr17	14374231	OpenSea			hg19	-0.0819667631816299	0.0007514259681048	0.0415496849762992
cg22773522	chr13	106116963	OpenSea	DAOA;DAOA	TSS1500;TSS1500	hg19	-0.129509213396075	0.000264595528861305	0.0238227279285496
cg17640744	chr6	168106326	S_Shore			hg19	-0.104797445391773	8.52214838952478e-05	0.0124629065451129
cg18458509	chr11	2920189	N_Shelf	SLC22A18AS;SLC22A18	Body;TSS1500	hg19	-0.0302858745956301	6.46280859238714e-06	0.00294391175824653
cg19856444	chr10	18241116	OpenSea	SLC39A12;SLC39A12	5'UTR;5'UTR	hg19	-0.0343406376903632	0.000210949023760268	0.0209762535711756
cg19026320	chr21	31588354	OpenSea	CLDN8	TSS200	hg19	-0.142328906295743	4.89160212953325e-05	0.00917274727089923
cg21421172	chr6	168045888	OpenSea			hg19	-0.150141196365851	0.000262163253916358	0.0237137206492492
cg21115727	chr14	55227008	Island	SAMD4A;SAMD4A;SAMD4A	Body;Body;Body	hg19	0.00748604100453128	0.00101331655081987	0.0486597110554397
cg14704968	chr10	26730696	S_Shelf	APBB1IP	5'UTR	hg19	-0.114305754165699	0.000676182671812061	0.0391875777403809
cg00212114	chr11	117144714	OpenSea	RNF214;RNF214	Body;Body	hg19	-0.0542930669205085	6.78612321681e-05	0.0110607044856046
cg00604640	chr7	96133485	OpenSea			hg19	-0.176755454082607	3.7862522520015e-05	0.00805872171293682
cg03001305	chr17	40439492	N_Shore	STAT5A	TSS200	hg19	0.0864830942017705	0.000914885034317058	0.0460760553478598
cg26325867	chr6	41398693	S_Shelf			hg19	-0.104179940616083	4.6133343226142e-05	0.00893108087138278
cg14276027	chr19	57185512	S_Shelf	ZNF835	TSS1500	hg19	-0.157456018733607	3.15013166460877e-06	0.00199092379343905
cg01219385	chr7	38309984	OpenSea	TARP;TARP	5'UTR;5'UTR	hg19	-0.0550473833060168	0.000540876912704036	0.0349881532123511
cg23621929	chr10	134630597	OpenSea			hg19	-0.12186860379821	0.000351576886403185	0.0279722068468522
cg10994086	chr3	166834125	OpenSea			hg19	-0.101321718551525	0.000636823962717728	0.038053642655866
cg11008701	chr7	157938562	S_Shore	PTPRN2;PTPRN2;PTPRN2	Body;Body;Body	hg19	-0.12684782979816	7.43336467095507e-05	0.0115725782072846
cg23682310	chr2	235749867	OpenSea			hg19	0.0819583151776449	0.00029956419311601	0.025615022769972
cg23073467	chr19	54264368	OpenSea	MIR516A2;MIR519A2	TSS200;TSS1500	hg19	-0.048490450082647	0.000100989864170268	0.0137434439882597
cg05808709	chr1	160094954	OpenSea	ATP1A2	Body	hg19	-0.129166379519501	1.62040582954192e-05	0.00497634491376066
cg15573998	chr2	51228125	OpenSea	NRXN1;NRXN1	Body;Body	hg19	-0.0693478588595964	0.000341241488520809	0.0274785513776461
cg05264232	chr1	74832752	OpenSea	TNNI3K;TNNI3K	Body;Body	hg19	-0.104464201480051	0.00011815588593124	0.0151251865982691
cg05615150	chr3	35683815	S_Shelf	ARPP-21	TSS200	hg19	-0.0876928254196617	3.65229045514923e-06	0.00211229271330143
cg02520399	chr8	8168661	OpenSea			hg19	-0.0711554892007578	0.000109896663526333	0.0144593504863611
cg12897978	chr4	23424592	OpenSea			hg19	-0.0832578463709714	1.41257461399299e-05	0.004589464275662
cg25269756	chr2	42056093	OpenSea			hg19	-0.148913035406096	1.80000231966123e-05	0.00529981178110008
cg23064082	chr11	30428652	OpenSea	MPPED2	Body	hg19	-0.149112790995538	1.26797543578419e-06	0.00121017780855227
cg06382093	chr18	76690780	N_Shelf			hg19	-0.161471952955943	0.000386742675565371	0.0294392485077379
cg16281600	chr5	152869431	OpenSea	GRIA1;GRIA1	TSS1500;TSS1500	hg19	-0.0543649220479301	5.77360607432673e-05	0.0101569919858886
cg05527113	chr15	65204428	S_Shore	ANKDD1A	Body	hg19	0.0771148392182858	0.00091447314122651	0.0460675675097652
cg07640117	chr22	17440855	OpenSea			hg19	-0.0803936495055372	0.000775112629303599	0.0423107691231309
cg04630823	chr22	45575276	OpenSea	NUP50;NUP50	Body;Body	hg19	0.0425944104974348	0.000108895943244189	0.0143973254338713
cg05795235	chr7	141130199	OpenSea			hg19	-0.100296927025093	0.000663042880743268	0.0388230747179051
cg05217312	chr10	24417827	OpenSea	KIAA1217	5'UTR	hg19	-0.201929719466974	3.78556928412561e-06	0.00215015952624257
cg11802553	chr14	65203330	OpenSea	PLEKHG3	Body	hg19	-0.10884262551353	0.000823694661934442	0.0436103710934885
cg25726135	chr1	2088708	OpenSea	PRKCZ;PRKCZ;PRKCZ	Body;Body;Body	hg19	-0.0941068813458346	0.000438010105418698	0.0313762011634843
cg05924734	chr13	68683094	OpenSea			hg19	-0.179799448938317	2.16341807387231e-06	0.00165670410562249
cg26859042	chr19	41620458	OpenSea	CYP2F1	5'UTR	hg19	-0.083915354756491	0.000996331481314733	0.0481932683986205
cg08918923	chr1	182027156	S_Shore	ZNF648	5'UTR	hg19	-0.114594620500097	0.00038354332396992	0.0292695088064776
cg17315639	chr8	80877113	OpenSea	MRPS28	Body	hg19	-0.119832740792584	1.32719272081526e-06	0.00123728408329115
cg23511851	chr13	108087589	OpenSea	FAM155A	Body	hg19	-0.121615291680945	4.88762606958713e-05	0.00917060646364293
cg03512208	chr14	70923456	OpenSea	ADAM21	TSS1500	hg19	-0.174445902042826	6.9265676060327e-06	0.00305383065588518
cg08593007	chr8	127435766	OpenSea			hg19	-0.089438184520212	9.39139154334089e-05	0.0132005969325431
cg01097663	chr14	42300132	OpenSea	LRFN5	5'UTR	hg19	-0.143346232689344	0.00019018902888944	0.0197526832650244
cg20996545	chr11	17248467	N_Shore			hg19	-0.0556817618549054	0.000414324002912566	0.0305069321866932
cg19041419	chr4	55527240	S_Shore	KIT;KIT	Body;Body	hg19	-0.122169359604361	0.000957071763576055	0.0471780363939124
cg24859986	chr1	84084182	OpenSea			hg19	-0.144679140850029	0.000370245350720228	0.0287465668151681
cg03373742	chr17	7701581	OpenSea	DNAH2	Body	hg19	-0.115805538810298	0.000552928642215999	0.0354423376607766
cg20465333	chr22	32061711	S_Shelf			hg19	-0.129624200481792	0.000318699863195838	0.0265104377919391
cg25481454	chr11	61959756	OpenSea	SCGB1D1	Body	hg19	-0.122161422553559	0.000712070736598764	0.0403208861214366
cg23688350	chr2	110317956	OpenSea	SEPT10;SEPT10	Body;Body	hg19	-0.138633210653119	1.18964717963247e-05	0.00417258914264656
cg05662884	chr2	126595338	OpenSea			hg19	-0.140099926179014	3.39098123546743e-05	0.0075447410164187
cg25880344	chr7	11676034	OpenSea	THSD7A	Body	hg19	-0.0551209115918592	1.21754064303213e-06	0.00119167169969389
cg04064327	chr13	41055209	OpenSea	LOC646982;LOC646982;LOC646982	TSS200;TSS200;TSS200	hg19	-0.121633579386372	0.000408002039669975	0.0302137057603154
cg02731366	chr18	45568503	OpenSea	ZBTB7C	TSS1500	hg19	-0.0934211283899888	0.000296981538930484	0.0255053204375134
cg19001113	chr6	166071572	N_Shelf	PDE10A;PDE10A	Body;5'UTR	hg19	-0.140712847817461	1.53494846594836e-08	0.000100207259199676
cg10480506	chr2	60280451	OpenSea			hg19	-0.147915568529028	9.94997431673064e-06	0.00375136015353549
cg05945665	chr5	153986184	N_Shelf			hg19	-0.142742254920957	0.000118689840510398	0.0151539975938585
cg02178151	chr14	25423086	OpenSea	STXBP6	Body	hg19	-0.0906938293211026	0.000408431891880972	0.0302227279271199
cg04307853	chr17	6021418	N_Shelf	WSCD1	Body	hg19	-0.128620539861848	1.05776922317826e-06	0.00109539119977046
cg26682664	chr1	219834581	OpenSea			hg19	-0.0385204550040752	9.55413939786289e-05	0.0133445147006165
cg06492706	chr13	69809293	OpenSea			hg19	-0.15156067335103	7.80182027339141e-05	0.0118409065000026
cg17371294	chr5	178012716	N_Shelf	COL23A1	Body	hg19	-0.0471728795682077	0.000122307318938349	0.0154202301756901
cg24517325	chr1	18884428	OpenSea			hg19	-0.0147961512717743	0.000939128696018843	0.0466509594498766
cg00279406	chr1	226924739	Island	ITPKB	Body	hg19	0.11485554848542	0.000779230857181573	0.0424354831173337
cg09991543	chr14	63244904	OpenSea	KCNH5;KCNH5;KCNH5	Body;Body;Body	hg19	-0.12996390468437	0.000489971941207624	0.0331805334302439
cg23015605	chr5	36001362	OpenSea			hg19	-0.14114994472895	8.10726764974986e-05	0.0120986327268967
cg22227345	chr15	96952113	N_Shore			hg19	0.10441933345048	0.0001569463920289	0.0177604865962234
cg10962805	chr2	125672110	OpenSea	CNTNAP5	3'UTR	hg19	-0.108222904705337	6.25742479528584e-06	0.00289271387945087
cg10997540	chr12	71376748	OpenSea			hg19	-0.161078634616214	8.2029032350911e-05	0.01218114060427
cg07127883	chr3	72701850	N_Shelf			hg19	-0.0846574503659887	0.000937919591296404	0.0466144967952403
cg07693262	chr6	37625029	N_Shore	MDGA1	Body	hg19	-0.075739446905227	0.000155753211870694	0.0176778544230799
cg26860855	chr7	152618527	N_Shelf			hg19	-0.113187257510418	9.7589809160646e-05	0.0135223833915711
cg10758466	chr17	41974087	N_Shelf	MPP2	Body	hg19	-0.12546908337981	4.22419744005298e-05	0.00850516525335259
cg12132508	chr1	218486027	OpenSea	RRP15	Body	hg19	-0.108590162405403	3.35797447308845e-07	0.000585750142754557
cg05256420	chr10	133980556	OpenSea	JAKMIP3	3'UTR	hg19	-0.0951473713974506	0.00038720709637081	0.0294574609776343
cg23549571	chr2	71409816	OpenSea			hg19	-0.161117389704059	0.000449549774403678	0.0317622494073727
cg23217940	chr15	22954817	OpenSea	CYFIP1;CYFIP1	Body;TSS1500	hg19	-0.0952581378255885	7.04002879123478e-07	0.000924103846148437
cg03181104	chr17	56324083	N_Shelf	LPO;LPO;LPO	Body;Body;Body	hg19	-0.0939092745897193	0.000592135251187891	0.0367650176527385
cg22540067	chr2	125305001	OpenSea	CNTNAP5	Body	hg19	-0.134637167439289	1.4796304155796e-05	0.0047098568167614
cg03927470	chr16	14030552	OpenSea	ERCC4	Body	hg19	-0.133505792437677	1.31094584383021e-06	0.00123386097071098
cg05991220	chr3	52813859	OpenSea	ITIH1;ITIH1;ITIH1;ITIH1	TSS200;TSS200;Body;Body	hg19	-0.128733818897592	0.000234127604233716	0.0222305515533382
cg04743883	chr19	32252559	OpenSea			hg19	-0.118006161674082	1.25184539045834e-05	0.00430057890766592
cg01733284	chr1	158391119	OpenSea	OR10K2	TSS1500	hg19	-0.141348726945918	0.000165205502727628	0.0182441912522621
cg26890181	chr19	44285940	OpenSea	KCNN4	TSS1500	hg19	-0.0765423946806119	0.00080639399930065	0.0431307599953011
cg22330021	chr11	64372277	N_Shelf			hg19	-0.11996184364648	2.0150669006146e-05	0.00561970010765477
cg23744644	chr11	120473325	OpenSea			hg19	-0.094565445772648	6.4899927479037e-05	0.0108697038114642
cg06578117	chr10	61444070	OpenSea	SLC16A9	5'UTR	hg19	-0.148697988516817	0.000277281370819366	0.0245327755678956
cg16921643	chr8	135513489	OpenSea	ZFAT;ZFAT	Body;Body	hg19	-0.0403730871211464	8.61362100905977e-05	0.0125535609863935
cg15515843	chr17	22191802	Island			hg19	-0.0738733719263753	0.000599357259854259	0.0370042059694195
cg06914133	chr14	55067550	OpenSea	SAMD4A;SAMD4A	Body;Body	hg19	-0.163877464527346	2.15987134422587e-07	0.000451985857315239
cg19806995	chr17	9728972	OpenSea	GLP2R	TSS1500	hg19	-0.106783268775056	0.000754974063661852	0.0416402783173136
cg15232654	chr4	41643107	N_Shelf	LIMCH1;LIMCH1;LIMCH1;LIMCH1;LIMCH1	Body;Body;Body;Body;Body	hg19	-0.109173995464435	0.000174113754629403	0.0187866855040346
cg09431058	chr7	45216061	OpenSea	RAMP3	Body	hg19	-0.192224735661239	9.08827208124553e-07	0.00101973662452836
cg16989018	chr7	55979455	OpenSea	ZNF713	TSS1500	hg19	-0.173415826439246	2.1780965106533e-06	0.00165670410562249
cg04707603	chr2	33735888	OpenSea	RASGRP3;RASGRP3	5'UTR;5'UTR	hg19	-0.183982816903646	7.2538476956228e-05	0.011438289046115
cg09855384	chr17	35684812	OpenSea	ACACA;ACACA;ACACA	Body;Body;Body	hg19	-0.0729847917435963	0.000216877799268747	0.0212878381629134
cg00866206	chr7	99474543	OpenSea	OR2AE1	1stExon	hg19	-0.0899019045887959	1.15568961964274e-06	0.00115273728040243
cg19324698	chr10	134652709	OpenSea			hg19	-0.137852080669024	0.000628215864791168	0.0378162826093923
cg19199677	chr8	139613769	OpenSea	COL22A1	Body	hg19	-0.129030456979108	0.000242783762019516	0.0226134733029712
cg22535349	chr12	29650767	OpenSea	OVCH1	TSS200	hg19	-0.157898743636768	3.84455228077781e-06	0.00217360815826447
cg11931223	chr6	46655500	Island	TDRD6;TDRD6	TSS200;TSS200	hg19	-0.10768896305621	0.000913545395833275	0.0460549856912782
cg07227049	chr2	58335008	OpenSea	VRK2;VRK2;VRK2;VRK2;VRK2;VRK2	Body;Body;Body;Body;Body;Body	hg19	-0.122929855714361	1.42111190572506e-05	0.0046057638378115
cg22092126	chr2	100371023	OpenSea	AFF3;AFF3	Body;Body	hg19	-0.165881237365865	3.71773078886795e-06	0.00213949410559369
cg17295733	chr4	37452402	N_Shelf			hg19	-0.121184625221343	0.000807537257130799	0.0431507450889988
cg25331127	chr10	133608464	OpenSea			hg19	-0.14124386807334	2.81071864678193e-05	0.00683488757428112
cg05339037	chr19	13951168	N_Shelf			hg19	-0.080847705206817	0.000794976240276204	0.0428220604740164
cg01360115	chr22	50747878	S_Shore			hg19	0.0763010478029482	1.52122712484329e-06	0.00135693459536021
cg06181064	chr17	75350966	OpenSea	SEPT9;SEPT9;SEPT9	5'UTR;Body;Body	hg19	-0.0994823353295218	0.00079209514826301	0.0427458528994775
cg18166144	chr10	129845375	OpenSea	PTPRE;PTPRE	Body;TSS1500	hg19	-0.149690874132616	0.000863258532250076	0.0447011931780828
cg11911689	chr19	19381324	N_Shelf	TM6SF2	Body	hg19	-0.0459071388438951	0.00065418992482387	0.0385751895575229
cg24463476	chr10	118467026	OpenSea	HSPA12A	Body	hg19	-0.112397516112839	9.71700810313937e-07	0.00104772839019784
cg11014380	chr6	168678776	N_Shelf			hg19	-0.0662051487041694	0.00033787650257604	0.0272971942632861
cg19544065	chr2	2178847	OpenSea	MYT1L	5'UTR	hg19	-0.117898679677544	1.50210777794223e-07	0.000372354906844831
cg10415314	chr14	33949227	OpenSea	NPAS3;NPAS3;NPAS3;NPAS3	Body;Body;Body;Body	hg19	-0.113170928908837	0.00102915433649013	0.0490510252216302
cg17057086	chr8	133456013	OpenSea	KCNQ3	Body	hg19	-0.0900525839793763	0.000252230540049875	0.0231375628623904
cg03019844	chr14	66301166	OpenSea			hg19	-0.0741204682439245	0.000916001767006966	0.0460972398403506
cg08400935	chr11	18063022	OpenSea	TPH1	TSS1500	hg19	-0.126067146453668	0.000937136054346671	0.0466052149940388
cg08259810	chr11	10325778	N_Shore	ADM	TSS1500	hg19	-0.0577157938842106	6.68648298169193e-05	0.0110172579372563
cg25687807	chr6	167284983	S_Shore			hg19	-0.0849857092009326	0.000174134249465179	0.0187866855040346
cg17606183	chr6	32409413	OpenSea	HLA-DRA	Body	hg19	-0.120327361836195	0.000321244842036325	0.0266108433099234
cg23398109	chr17	26658767	N_Shelf	IFT20	Body	hg19	-0.129086782017075	2.06837895683875e-05	0.00568087734765621
cg21243589	chr2	88428542	OpenSea	FABP1	TSS1500	hg19	-0.157692612039641	6.54999479901518e-06	0.0029651002984054
cg25912938	chr21	29910411	OpenSea	NCRNA00161;NCRNA00161	TSS1500;TSS1500	hg19	-0.0773461634714339	0.00027410860567966	0.0244116509092701
cg05959980	chr1	182083019	OpenSea			hg19	-0.132634554363091	9.93751924117769e-07	0.00105412906804795
cg24135645	chr15	95403291	S_Shelf			hg19	-0.131703038638571	8.10857837011835e-06	0.00333476373905201
cg20098710	chr19	19640075	Island	YJEFN3	Body	hg19	0.0990914340371827	0.000793685299293244	0.0427892316300292
cg26621046	chr17	10660486	OpenSea			hg19	-0.119241009437479	0.000105794078637953	0.0141327637793818
cg17583957	chr17	67536299	OpenSea	MAP2K6	Body	hg19	-0.0738162028451556	7.82267970814489e-05	0.0118496560717809
cg18174683	chr2	68675870	OpenSea			hg19	-0.0699335925523443	3.02798798149287e-05	0.00713768602388181
cg00865690	chr2	21976205	OpenSea			hg19	-0.114328915629859	0.000500143143358468	0.03353600502367
cg03694077	chr12	68642433	OpenSea	IL22	3'UTR	hg19	-0.126467513994896	0.000136428207418373	0.0163747225833526
cg19219255	chr10	65957477	OpenSea			hg19	-0.172949832455654	1.15400238838517e-05	0.00408998438942876
cg23011194	chr10	97197631	OpenSea	SORBS1;SORBS1;SORBS1;SORBS1;SORBS1;SORBS1;SORBS1	Body;Body;Body;Body;Body;Body;Body	hg19	-0.0427497307384181	0.000626194921130679	0.0377583319473604
cg05441518	chr10	1739453	N_Shore	ADARB2	Body	hg19	-0.132428201934067	0.000210309503004424	0.0209444998069466
cg21467108	chr15	94841334	OpenSea	MCTP2;MCTP2	TSS200;TSS200	hg19	-0.145096304323775	0.000234878120158273	0.0222722794394103
cg26074326	chr11	130542682	OpenSea			hg19	-0.0417934427233941	0.000185698107064962	0.0194665579756561
cg26237512	chr15	95388002	Island			hg19	0.0908962267372805	0.000476929567372995	0.0327418780133904
cg05454961	chr16	62745680	OpenSea			hg19	-0.157620442832068	0.000570691055491126	0.0360348430712748
cg22704203	chr3	52867330	OpenSea	MUSTN1	3'UTR	hg19	-0.0527155649138586	0.000261155066705077	0.0236482401824406
cg17316966	chr8	74878476	OpenSea	TCEB1	5'UTR	hg19	-0.10331111946867	0.000879157049872743	0.0451654895866586
cg22065851	chr22	28033856	N_Shore			hg19	-0.104200152999216	7.07872317711515e-05	0.0112616833099074
cg25194470	chr15	66316425	OpenSea	MEGF11	Body	hg19	-0.077952544270809	0.000240234608859304	0.0225246190562243
cg03650608	chr19	8647531	N_Shelf	ADAMTS10	Body	hg19	-0.113997333516197	0.000114134500119342	0.0148182297740124
cg14219124	chr11	129992297	N_Shore	APLP2;APLP2;APLP2;APLP2;APLP2;APLP2	Body;Body;Body;Body;Body;Body	hg19	-0.187217623542205	3.02438998134904e-06	0.00196083782672939
cg04708790	chr12	113355675	OpenSea	OAS1;OAS1;OAS1	3'UTR;Body;Body	hg19	-0.0836829132663111	0.00100502522975561	0.0484473449892364
cg13964726	chr9	71062328	OpenSea	PGM5	Body	hg19	-0.0657669204238976	0.000618404519620488	0.0375641900387529
cg15652683	chr7	158858862	S_Shore	VIPR2	Body	hg19	-0.0768897429601132	8.01827553786648e-05	0.0120160854643064
cg15198344	chr19	48304772	N_Shore	TPRX1	3'UTR	hg19	-0.095311599062353	0.000391706727445638	0.0296217835044054
cg19162970	chr7	38710069	OpenSea			hg19	-0.0848241913028438	0.000784718574463268	0.0425759748727193
cg13736279	chr9	95943207	N_Shelf			hg19	-0.0918049401537131	0.000690281744970637	0.0396333925609378
cg08553630	chr3	139261380	S_Shelf			hg19	-0.124113062567216	0.000147840352578888	0.0171517533491463
cg03422911	chr1	237205295	Island	RYR2	TSS1500	hg19	0.145956687795923	0.000340212139360153	0.0274407029297314
cg15530112	chr14	53929908	OpenSea			hg19	-0.0758472801982971	0.000378774974269536	0.0291032789972237
cg02810967	chr4	17813558	S_Shore	NCAPG;DCAF16	Body;TSS1500	hg19	-0.111820674595822	0.00013575082044266	0.0163333789108937
cg08954353	chr8	22925656	Island	TNFRSF10B;TNFRSF10B;TNFRSF10B	Body;Body;Body	hg19	-0.0740613503941638	6.84983721521322e-06	0.00303433872486104
cg13939166	chr9	140850133	OpenSea	CACNA1B	Body	hg19	-0.0822574948933244	0.000320466152545628	0.0265743831715842
cg12006072	chr2	186609566	OpenSea			hg19	-0.168908128972121	6.93438391107274e-05	0.0111449917994178
cg14283802	chr8	87684132	OpenSea	CNGB3	Body	hg19	-0.124983052561897	0.000412786916653038	0.0304416777617408
cg11102122	chr4	190417065	OpenSea			hg19	-0.0428821035446107	3.12142076289283e-06	0.0019803350176948
cg08320122	chr4	62090588	OpenSea			hg19	-0.15948193454842	9.86703361350787e-06	0.00375136015353549
cg07018107	chr8	129162406	OpenSea	MIR1208	Body	hg19	-0.0777781489626384	1.78073554093344e-05	0.00525952851362197
cg00198994	chr10	131309402	OpenSea	MGMT	Body	hg19	-0.0889019379638396	0.000713386885554817	0.040338686514706
cg04935522	chr1	53712544	OpenSea	LRP8;LRP8;LRP8;LRP8	3'UTR;3'UTR;3'UTR;3'UTR	hg19	-0.195018092143569	4.25347169630696e-07	0.000675615637874664
cg05462446	chr16	77574072	OpenSea			hg19	-0.175397812409546	0.000352260453792939	0.0279970093634738
cg15001714	chr1	48459813	Island			hg19	-0.100475157372252	0.000488180883959846	0.0331051001379076
cg22828884	chr3	71217277	OpenSea	FOXP1	Body	hg19	-0.114840163847081	0.000485038265983689	0.0330442316669464
cg23037411	chr4	178808604	OpenSea	LOC285501	Body	hg19	-0.128340605877855	0.000806696806124574	0.0431351992462906
cg13593284	chr9	74761911	N_Shelf			hg19	-0.144584409810256	2.04668210338027e-05	0.00565293308891406
cg21433239	chr3	172578576	OpenSea			hg19	-0.0960234290612056	0.000815545211042463	0.0433426112972168
cg02333517	chr3	19975514	OpenSea	EFHB;EFHB	5'UTR;1stExon	hg19	-0.109111371625605	0.000290025366519374	0.0251752219780147
cg07819331	chr5	168374368	OpenSea	SLIT3	Body	hg19	-0.023081431682303	0.00102691407918506	0.0490200970321763
cg16404259	chr20	12988931	OpenSea	SPTLC3	TSS1500	hg19	-0.0463807814840472	0.000926928210370199	0.0463854117054821
cg19219364	chr3	164621774	OpenSea			hg19	-0.0629978626959087	0.000789676024441391	0.0427239463869353
cg20689362	chr11	2694005	OpenSea	KCNQ1;KCNQ1OT1;KCNQ1	Body;Body;Body	hg19	-0.0555361142665953	0.000884510866598585	0.0453320481747992
cg24946941	chr7	37779122	OpenSea	GPR141	TSS1500	hg19	-0.157596930366531	0.000132567364235627	0.0161374264042604
cg10669129	chr15	25444152	OpenSea	SNORD115-16	TSS1500	hg19	-0.155759534484988	3.69879499490462e-05	0.00794148282056984
cg06322557	chr3	8399147	OpenSea			hg19	-0.0989729511001225	0.000895683888657548	0.0455955463946223
cg10503199	chr10	132584219	S_Shore			hg19	-0.193907539190466	4.6243230273577e-06	0.00243618027084208
cg10221391	chr6	29945726	S_Shore	HCG9	Body	hg19	-0.14056055555394	0.000936746605886419	0.0466052149940388
cg23383098	chr19	50360070	N_Shore	PTOV1	Body	hg19	0.0368365816170203	0.000167535852191544	0.0183415540496896
cg23722592	chr1	179556766	S_Shore			hg19	-0.110639610771023	0.000317634463618646	0.0264513418801286
cg26514492	chr14	105531893	OpenSea	GPR132	TSS200	hg19	-0.0690885079996871	0.000882569426038178	0.0452765645625445
cg04986935	chr10	110673613	S_Shore			hg19	-0.0914082696615064	1.81287450684232e-05	0.00532971525427323
cg09583379	chr16	19133877	OpenSea			hg19	0.0684792572855406	0.000786999741391685	0.0426321488003156
cg02926820	chr17	78475691	OpenSea			hg19	-0.0880522818729555	0.000119227159748525	0.0151921901529931
cg00692462	chr1	4773089	S_Shore	AJAP1;AJAP1	Body;Body	hg19	-0.100896583344751	6.72817646316823e-05	0.0110407496564573
cg25626375	chr8	133072269	OpenSea	OC90	TSS1500	hg19	-0.0724856409130315	0.000315604532457586	0.0263606015958615
cg07855337	chr6	29884984	OpenSea			hg19	-0.139916523064981	6.13086360632258e-05	0.01050352656037
cg13545320	chr9	36063860	OpenSea	RECK	Body	hg19	-0.0656428646438794	0.000490882365287926	0.0332070671092999
cg20075114	chr14	95822738	N_Shelf			hg19	-0.0931373184172214	0.000560787817669747	0.0357012169795656
cg16697004	chr7	156263564	OpenSea			hg19	-0.0545074716248337	0.000115695558363335	0.0149369055086979
cg12797522	chr6	40347475	OpenSea	TDRG1	Body	hg19	-0.0918449792559711	0.000269436211588868	0.0241104250625624
cg00402668	chr6	32768079	OpenSea			hg19	-0.169470359824516	0.000122301152741962	0.0154202301756901
cg12404590	chr22	50455653	S_Shore	TTLL8	Body	hg19	-0.127395090656834	6.11230799660824e-06	0.0028593070828472
cg27622701	chr8	101665741	S_Shelf			hg19	-0.149401855568256	7.98788925637443e-05	0.0119836347178765
cg23656300	chr10	133871212	OpenSea			hg19	-0.115650255867893	1.05156197647287e-05	0.00386801353820124
cg17583946	chr2	63275034	Island	LOC100132215	TSS200	hg19	0.107074923169849	0.00093298355569189	0.0465340261842421
cg06831965	chr8	55527869	OpenSea	RP1	TSS1500	hg19	-0.0727122537298035	3.6063866470621e-05	0.00784608997360829
cg14036981	chr11	68920648	OpenSea			hg19	-0.168212469658056	0.000833687165567714	0.0438966378779201
cg00340127	chr1	242250508	OpenSea			hg19	-0.101613465313334	0.000657564646688644	0.0386464469200897
cg19464419	chr6	94064439	OpenSea	EPHA7	Body	hg19	-0.136442439043998	3.44150706919206e-05	0.00760970532121971
cg11628487	chr9	131450973	Island	SET;SET	TSS1500;Body	hg19	0.0971743050950884	0.00019393369468536	0.0199628052190578
cg12121166	chr11	2376275	OpenSea			hg19	-0.147993223127802	1.2394655016768e-06	0.00120412232697552
cg19045191	chr11	34167855	OpenSea	NAT10;NAT10	3'UTR;3'UTR	hg19	-0.0556605311431806	0.000824309661215742	0.0436273477956496
cg09425611	chr16	55868370	S_Shore	CES1;CES1;CES1	TSS1500;TSS1500;TSS1500	hg19	-0.0793709929019377	0.000958563997117521	0.0472246861251683
cg27068757	chr7	3727166	OpenSea	SDK1	Body	hg19	-0.0271723137132142	0.000618786807568907	0.0375713871031319
cg01958906	chr14	86705163	OpenSea			hg19	-0.161934747006676	0.000665711279134335	0.038878960716997
cg19815963	chr6	122972632	OpenSea	PKIB;PKIB;PKIB	5'UTR;5'UTR;5'UTR	hg19	-0.0726115510357572	0.000676842492489719	0.0391925555403312
cg05939089	chr14	58543900	OpenSea	C14orf37	Body	hg19	-0.139995443597679	0.000719676716329948	0.0405249236191073
cg03737774	chr6	164754951	N_Shelf			hg19	-0.133896379337886	7.10117257833351e-05	0.0112791105363996
cg20672059	chr13	33594284	S_Shelf	KL	Body	hg19	-0.108247634854744	4.99333796568731e-05	0.00927830821582929
cg06695264	chr16	49912449	S_Shore			hg19	-0.125104292561553	3.60033551045353e-07	0.000603871658608035
cg12433592	chr10	133957095	S_Shelf	JAKMIP3	Body	hg19	-0.135366257582094	0.000347209761219929	0.0277541521555189
cg21964800	chr11	63272764	OpenSea	LGALS12;LGALS12;LGALS12	TSS1500;TSS1500;TSS1500	hg19	-0.15236874650079	0.000350809107628693	0.0279368304225269
cg09303881	chr1	165910641	Island			hg19	-0.0975134609877294	0.000137987424021074	0.0164769122943604
cg00160027	chr16	49583602	OpenSea	ZNF423	Body	hg19	-0.0864026824530853	0.000806361626583254	0.0431307599953011
cg13840174	chr1	18693462	S_Shore	IGSF21	Body	hg19	-0.049624273657128	0.000886833113399575	0.0453869361445437
cg01709921	chr16	15595987	OpenSea	C16orf45;C16orf45	TSS200;Body	hg19	-0.195246677374724	9.22719907633639e-06	0.00361065911613211
cg23677311	chr8	25061108	OpenSea	DOCK5	Body	hg19	-0.158433952495136	0.00034491940363272	0.0276408101076433
cg17414508	chr1	44398516	N_Shore	ARTN;ARTN;ARTN	TSS1500;TSS1500;TSS1500	hg19	-0.101179605679079	0.000222320745089548	0.0215661013427448
cg17197065	chr4	80327523	OpenSea	GK2;GK2	1stExon;3'UTR	hg19	-0.11364180577658	0.000684930452262151	0.0394629336323912
cg09496748	chr2	198029215	Island	ANKRD44	Body	hg19	-0.114746287888187	0.00058012250478535	0.0363774533756437
cg17871403	chr5	7827115	OpenSea	ADCY2	3'UTR	hg19	-0.195724353327443	4.2656298681441e-06	0.00231880112278282
cg18642179	chr10	131264312	N_Shore	MGMT	TSS1500	hg19	-0.103410820675057	0.00015573055674538	0.0176778544230799
cg11943372	chr9	34838421	OpenSea	C9orf144	Body	hg19	-0.134707626016337	2.47981733295924e-05	0.00636403248117896
cg22238777	chr12	104105289	OpenSea	STAB2	Body	hg19	-0.127469216868167	0.000172217732643569	0.0186615173130723
cg17402103	chr10	2267250	OpenSea			hg19	-0.140289095652215	4.73453303367363e-05	0.00907772117760737
cg05022028	chr22	17618467	OpenSea	CECR5;CECR5	3'UTR;3'UTR	hg19	-0.107418144979817	4.06839186513557e-05	0.00833818506124495
cg14812743	chr6	136405726	OpenSea	PDE7B	Body	hg19	-0.208626375412898	1.96931768550967e-06	0.00157417068270639
cg26113233	chr5	174673622	OpenSea			hg19	-0.0602876493542792	0.000156468847526061	0.017723201522952
cg01004063	chr14	88606476	OpenSea			hg19	-0.0203921800854728	0.000283361927014933	0.0248245288202726
cg02149509	chr8	132404163	OpenSea			hg19	-0.129201281878772	0.000937412375488394	0.0466069938094356
cg16651900	chr16	86327590	OpenSea			hg19	0.143215304922321	0.000520134353533073	0.034223358101368
cg09462576	chr1	228297873	S_Shore	MRPL55;MRPL55;MRPL55;MRPL55;MRPL55;MRPL55;MRPL55;MRPL55	TSS1500;TSS1500;TSS1500;TSS1500;TSS1500;TSS1500;TSS1500;TSS1500	hg19	0.102004197271572	0.00068165975953228	0.0393553725244526
cg24822529	chr5	134582880	OpenSea			hg19	-0.0105310526374935	0.000104932010930514	0.0140654766564235
cg03045699	chr1	107737854	OpenSea	NTNG1;NTNG1;NTNG1	Body;Body;Body	hg19	-0.0521956890799466	0.000694506202174579	0.0397913653689168
cg06961354	chr1	48506255	OpenSea			hg19	-0.0999811599906607	0.000607827145920271	0.0372226553644544
cg01569052	chr16	2837641	S_Shore	PRSS33	TSS1500	hg19	-0.110954447922888	0.000769727669052461	0.0421636727913064
cg10753636	chr19	54193013	OpenSea	MIR520A	TSS1500	hg19	-0.113297672921881	0.000739612236057464	0.0411697641739566
cg01793320	chr8	20030779	OpenSea	SLC18A1;SLC18A1;SLC18A1;SLC18A1	Body;Body;Body;Body	hg19	-0.060743878427092	0.00071694464188154	0.0404348948190353
cg20832020	chr3	114012912	OpenSea	TIGIT	1stExon	hg19	-0.141166260048231	0.00036519393194335	0.0285179694407334
cg23839180	chr2	16805111	OpenSea	FAM49A	5'UTR	hg19	-0.1142099836943	1.19255256502439e-05	0.00417776367532091
cg11560431	chr6	3416406	OpenSea	SLC22A23;SLC22A23	Body;5'UTR	hg19	-0.147251320690356	7.77316124798704e-06	0.00325246303476541
cg01729837	chr19	719622	Island	PALM;PALM	Body;Body	hg19	0.134617925207158	0.000808565082867426	0.04317501218254
cg02637414	chr19	13613091	N_Shelf	CACNA1A;CACNA1A	Body;Body	hg19	-0.133825290960262	1.21993692766215e-05	0.00422968944672121
cg13931599	chr10	45650227	OpenSea	LOC100133308	TSS200	hg19	-0.0793578908291471	0.000278562681158781	0.0245779372940351
cg21870274	chr1	69591	OpenSea	OR4F5	1stExon	hg19	-0.102036901515057	2.80865240327543e-05	0.00683409730463447
cg22808435	chr5	37772265	OpenSea			hg19	-0.131428494892421	0.000253829777228407	0.0232010346631288
cg18565268	chr14	37146463	OpenSea	PAX9	3'UTR	hg19	-0.0642607668290277	0.00105083863215257	0.0495593783161788
cg15484408	chr3	16108476	OpenSea			hg19	-0.123686922054847	0.000523081190684016	0.034312745207817
cg19997370	chr2	176019126	OpenSea	ATF2	5'UTR	hg19	-0.040487145049536	0.000725860810472414	0.0407678664702652
cg25661689	chr4	3667715	N_Shelf			hg19	-0.0974790642297728	0.000691986578406532	0.0396949244434748
cg19551055	chr11	134601111	N_Shelf			hg19	-0.14242077465435	0.000403375778719546	0.0300499598210544
cg17772430	chr12	33052596	S_Shelf			hg19	-0.0606550722338768	5.68983392486052e-05	0.0100682868297081
cg17836014	chr2	201630341	OpenSea			hg19	-0.0328695187438034	0.000936924342486499	0.0466052149940388
cg19654743	chr17	75446592	N_Shore	SEPT9;SEPT9;SEPT9;SEPT9;SEPT9;SEPT9	TSS200;Body;Body;Body;Body;Body	hg19	-0.0377880489447423	3.68150425450533e-05	0.00793038852803651
cg00278517	chr6	167070616	OpenSea	RPS6KA2	Body	hg19	-0.0852403829973186	0.000473019902156097	0.0326103725976155
cg09932955	chr12	131184892	N_Shelf			hg19	-0.182042396546298	1.33968014954779e-08	9.55491433538791e-05
cg22825487	chr6	133055183	OpenSea	VNN3;VNN3	Body;Body	hg19	-0.120143367085223	0.000531213167775654	0.0345862961371608
cg18788284	chr8	731697	OpenSea			hg19	-0.0786601994585721	0.000101317270025124	0.0137522403101025
cg23293467	chr8	6762877	OpenSea			hg19	-0.160034312796562	0.000241478947026518	0.0225548922248853
cg01651499	chr4	156646379	OpenSea	GUCY1A3;GUCY1A3;GUCY1A3;GUCY1A3;GUCY1A3	Body;Body;Body;Body;Body	hg19	-0.0612338130290977	0.0010305520901128	0.0490962964319166
cg05235525	chr14	102687624	OpenSea	WDR20	Body	hg19	-0.0732624661715758	5.08220824228402e-05	0.00937342617919
cg09808774	chr17	72933718	S_Shore	OTOP3	Body	hg19	0.0532465513786191	0.000468296482814652	0.0324072595438829
cg02584939	chr1	55248099	S_Shore	TTC22	Body	hg19	-0.107100652216289	0.000440528372809771	0.0314578368039002
cg03094723	chr7	150035787	N_Shore	RARRES2	Body	hg19	-0.0974032718341652	0.000291095268600794	0.0252098805511214
cg15280757	chr20	25133126	S_Shelf			hg19	-0.0786140360324537	0.000812817273794108	0.0432503421391962
cg03286535	chr15	90649835	S_Shelf			hg19	-0.110060351180991	4.22296180064098e-05	0.00850516525335259
cg12491115	chr11	129992365	N_Shore	APLP2;APLP2;APLP2;APLP2;APLP2;APLP2	Body;Body;Body;Body;Body;Body	hg19	-0.155239291559026	4.14606279204999e-06	0.00227586954492836
cg23689080	chr12	56159704	OpenSea	SARNP;SARNP;SARNP	Body;Body;Body	hg19	0.0995317812844948	0.00041176443585124	0.0303948289980994
cg18608206	chr17	53401993	OpenSea	HLF	3'UTR	hg19	-0.121903091608969	0.000364022071637305	0.028466105334969
cg10122434	chr1	209963087	OpenSea	IRF6	Body	hg19	-0.0934847326200031	0.00031127796002088	0.026149480682576
cg02546833	chr15	53372675	OpenSea			hg19	-0.134504402175461	0.000195955440844936	0.0200725076383219
cg23016243	chr17	42983768	OpenSea	GFAP	3'UTR	hg19	-0.122982779401828	0.000436229138514661	0.0312877451728154
cg07620562	chr3	124933890	S_Shelf			hg19	-0.142368167403513	5.65298490883952e-05	0.0100256824085917
cg05094429	chr6	167536184	OpenSea	CCR6;CCR6	5'UTR;TSS200	hg19	-0.0998916334493538	0.000323135369077507	0.0267112971949217
cg20882260	chr12	2374427	OpenSea	CACNA1C;CACNA1C;CACNA1C;CACNA1C;CACNA1C;CACNA1C;CACNA1C;CACNA1C;CACNA1C;CACNA1C;CACNA1C;CACNA1C;CACNA1C;CACNA1C;CACNA1C;CACNA1C;CACNA1C;CACNA1C;CACNA1C;CACNA1C;CACNA1C;CACNA1C;CACNA1C	Body;Body;Body;Body;Body;Body;Body;Body;Body;Body;Body;Body;Body;Body;Body;Body;Body;Body;Body;Body;Body;Body;Body	hg19	-0.122218100268433	3.07422706962751e-05	0.00717597500939915
cg02542748	chr10	131034863	OpenSea			hg19	-0.0908637033538886	0.00094172565061454	0.0467267362014153
cg18927181	chr12	29787945	OpenSea	TMTC1	Body	hg19	-0.0469536333423622	0.000624661693279887	0.0376898129231784
cg25458871	chr19	57352584	S_Shore	PEG3;PEG3;ZIM2;ZIM2;PEG3;ZIM2;MIMT1;PEG3	TSS1500;TSS1500;TSS1500;TSS1500;TSS1500;TSS1500;Body;TSS1500	hg19	-0.0880938363057996	0.000333888169808789	0.0271483403275463
cg18411040	chr1	83452405	OpenSea			hg19	-0.133437072296028	0.000157770459135644	0.0178102759225254
cg21386545	chr1	4832865	S_Shore	AJAP1;AJAP1	Body;Body	hg19	-0.136659427991101	8.46603801182684e-05	0.0124268927817171
cg10145545	chr10	97470684	OpenSea	ENTPD1	TSS1500	hg19	-0.122684345742493	0.000314475027301072	0.0263212371502672
cg08271229	chr1	2222674	S_Shore	SKI	Body	hg19	-0.0980827104269179	0.000990553980294147	0.0480702576519845
cg23634554	chr10	130165379	OpenSea			hg19	-0.0865681271604083	0.000740917879944111	0.0412066670710592
cg22107164	chr11	117957509	OpenSea	TMPRSS4;TMPRSS4	Body;Body	hg19	-0.0912630380075744	0.000619492717239865	0.0375897512268251
cg24094848	chr11	76979334	OpenSea	GDPD4	Body	hg19	-0.00856382381491726	0.00011469079802369	0.0148472558141506
cg09671187	chr13	59606926	OpenSea			hg19	-0.114509021839284	4.50122261363747e-06	0.0023876714059395
cg27009439	chr10	131142880	OpenSea			hg19	-0.0885764789862208	5.39981859290078e-05	0.00976195670816076
cg01660346	chr6	29275160	OpenSea	OR14J1	1stExon	hg19	-0.119178994202635	9.74844033608235e-05	0.0135223833915711
cg14380649	chr10	98342055	N_Shelf	TM9SF3	Body	hg19	-0.0711156620668048	0.000344371786317115	0.0276332824721556
cg26680608	chr6	136915556	OpenSea	MAP3K5	Body	hg19	-0.110686983936376	0.000845230993369477	0.0441845497850486
cg12977942	chr5	92839308	OpenSea	FLJ42709;FLJ42709	Body;Body	hg19	-0.074098044837343	0.000160202620952501	0.0179646641918394
cg02912007	chr16	10671982	N_Shore	EMP2	5'UTR	hg19	0.0889483570912271	8.46654894473898e-05	0.0124268927817171
cg06141780	chr2	73407093	S_Shelf			hg19	-0.103745015819945	0.000845234406303875	0.0441845497850486
cg00043792	chr10	26219304	N_Shelf			hg19	-0.0592373909734643	0.00105666548564579	0.0497053668966017
cg04478698	chr4	26033992	S_Shelf			hg19	-0.128492203410064	6.3188174787738e-05	0.0107084133121015
cg14381255	chr13	113437214	N_Shelf	ATP11A;ATP11A	Body;Body	hg19	0.141522455269923	8.13633739739123e-06	0.00333503383943128
cg20567227	chr4	42416643	OpenSea	ATP8A1;ATP8A1	Body;Body	hg19	-0.087381810215557	0.000417245394651644	0.0305800519003297
cg26785106	chr8	143957347	OpenSea	CYP11B1;CYP11B1	Body;Body	hg19	-0.0902308421854973	0.000719025735847606	0.0405057012782357
cg07436074	chr6	162071140	S_Shelf	PARK2;PARK2;PARK2	Body;Body;Body	hg19	-0.0809843086155405	1.27048562733871e-07	0.000357915632409541
cg06692927	chr21	31852504	OpenSea	KRTAP19-1	1stExon	hg19	-0.143411814511822	0.000321179758728766	0.0266108433099234
cg11953668	chr4	17708071	N_Shelf	FAM184B	Body	hg19	-0.123227707590285	0.000837671732534774	0.0440087671832769
cg15182896	chr13	111474347	OpenSea			hg19	-0.0644860696817032	1.88963355105571e-05	0.00542990478423557
cg05300440	chr1	27098693	OpenSea	ARID1A;ARID1A	Body;Body	hg19	-0.0769676773127984	4.26907557564505e-07	0.000675615637874664
cg23200572	chr6	33096501	OpenSea	HLA-DPB2	Body	hg19	-0.162350387655494	4.80451272985625e-05	0.00911827925265515
cg02088237	chr6	39304008	OpenSea	KIF6	3'UTR	hg19	-0.0721322543738833	0.000281764042251967	0.0247231726588536
cg10521767	chr1	237116052	OpenSea			hg19	-0.0269623160508222	0.000486215821930637	0.0330670569730266
cg09110394	chr6	25301880	OpenSea	LRRC16A	Body	hg19	-0.139246958851332	0.000325227494675274	0.0268086425368856
cg21566635	chr14	69522200	OpenSea	DCAF5	Body	hg19	-0.15311586808163	2.13861042455524e-08	0.000122787369741683
cg26244616	chr11	27955722	OpenSea			hg19	-0.040125993153101	0.000653550865695458	0.0385594705999206
cg10248785	chr3	18449805	OpenSea	SATB1;SATB1	Body;Body	hg19	-0.055591546063677	0.000914993822312524	0.0460760553478598
cg18052304	chr19	53225441	N_Shelf	ZNF611;ZNF611;ZNF611;ZNF611	5'UTR;5'UTR;5'UTR;5'UTR	hg19	-0.124495554122663	0.000461472635547905	0.0321702984013929
cg13523654	chr18	24762316	N_Shelf	CHST9	5'UTR	hg19	-0.121284264947821	0.000230815454216593	0.0220952315782752
cg00345965	chr1	151226992	OpenSea	PSMD4	TSS1500	hg19	0.00429052084007394	0.000978248194494991	0.04778234945448
cg26645834	chr20	55904875	Island	SPO11;SPO11;SPO11;SPO11	5'UTR;1stExon;1stExon;5'UTR	hg19	-0.101533480495717	0.000142875852370667	0.0168408936895996
cg02821268	chr19	8218302	S_Shelf			hg19	-0.172414810848243	0.000414979630316847	0.0305176740158105
cg11294692	chr14	92790711	Island	SLC24A4;SLC24A4;SLC24A4	Body;Body;5'UTR	hg19	-0.0324910261008573	0.000943007792416562	0.0467427652687522
cg18697089	chr4	178650012	OpenSea	LOC285501	Body	hg19	-0.0860674331292871	0.0006486055528934	0.0384091607283417
cg14980260	chr7	38720626	OpenSea			hg19	-0.121154407358203	0.000436376674164266	0.0312877451728154
cg05869537	chr18	43405547	OpenSea	SIGLEC15;SIGLEC15	5'UTR;1stExon	hg19	-0.0301302657168599	0.000707371997851713	0.0401672209623599
cg15032098	chr4	41258560	N_Shore	UCHL1	TSS1500	hg19	0.122191991404187	0.000761123517188422	0.0418639991032957
cg09879107	chr6	88862190	OpenSea	CNR1;CNR1;CNR1;CNR1;CNR1	5'UTR;5'UTR;5'UTR;5'UTR;TSS1500	hg19	-0.0899483138419591	0.000567524460630595	0.0359377218954979
cg04322803	chr2	775203	OpenSea			hg19	-0.176229845840416	1.32758156040944e-07	0.000362289904315846
cg22530586	chr10	84264459	OpenSea	NRG3;NRG3;NRG3	Body;Body;Body	hg19	-0.0378368628752129	5.09501118528275e-05	0.00938821591549189
cg15312943	chr11	17843855	OpenSea	SERGEF	Body	hg19	-0.113852857142241	0.000332455398103511	0.0271047143015509
cg13016237	chr7	154681513	N_Shelf	DPP6;DPP6;DPP6	Body;Body;Body	hg19	-0.103670664094817	0.000577767656255793	0.0363051952813439
cg02393907	chr7	150011063	OpenSea	ACTR3C	5'UTR	hg19	-0.110169213195109	0.000311927710582597	0.0261816483852562
cg04414975	chr12	130333815	OpenSea	TMEM132D	Body	hg19	-0.150824541311991	8.97252216988783e-06	0.00355710656690664
cg18529958	chr11	8936435	S_Shelf	C11orf17;C11orf17	Body;Body	hg19	0.081443614891078	0.000624397616681845	0.0376898129231784
cg12656085	chr2	85173360	OpenSea			hg19	-0.0102814904395895	0.000350918706642523	0.0279368304225269
cg19394866	chr3	54121271	N_Shore			hg19	-0.0689572864442648	0.000169838814652945	0.0184979527253286
cg04660577	chr4	103267999	S_Shore	SLC39A8	TSS1500	hg19	-0.147488763714343	0.000653628612671402	0.0385594705999206
cg16703390	chr2	138615358	OpenSea			hg19	-0.106963620612428	0.00041762763940746	0.0305800519003297
cg04481189	chr7	138364700	OpenSea	SVOPL	TSS1500	hg19	-0.143332198027737	0.000371126941314547	0.0287694848759892
cg25306875	chr2	121372101	OpenSea			hg19	-0.127353898395542	8.02762623216516e-05	0.0120209185181235
cg01781382	chr1	65878951	OpenSea	DNAJC6	3'UTR	hg19	-0.218948657385744	3.42334306657682e-06	0.00205052455090909
cg05660355	chr16	79638744	S_Shelf			hg19	-0.139552738546528	7.82627881886577e-05	0.0118496560717809
cg11953164	chr1	23521307	OpenSea	HTR1D	TSS200	hg19	-0.0480595656330982	0.000257297970340085	0.0234193662799342
cg07182163	chr14	79511907	OpenSea	NRXN3	Body	hg19	-0.0591294148594659	5.30286821327507e-07	0.000761059461505147
cg23937993	chr11	10477847	OpenSea	AMPD3;AMPD3;AMPD3;AMPD3	1stExon;5'UTR;5'UTR;Body	hg19	-0.0383756826782458	0.000856345408046558	0.0445045611427586
cg14104626	chr5	156988400	OpenSea	ADAM19	Body	hg19	-0.0998667022771963	0.000587781838621691	0.0366363657227811
cg01424889	chr12	58211193	OpenSea	AVIL	TSS1500	hg19	0.043894837394352	0.000202012329496088	0.0204292190364918
cg13628022	chr9	124726047	OpenSea	TTLL11	Body	hg19	-0.0333350121447812	0.000169914913025495	0.0184988086169892
cg14029912	chr3	5027616	N_Shore			hg19	-0.0409590062270394	0.000446586470416101	0.0316525065546595
cg10866461	chr17	30505327	OpenSea	RHOT1;RHOT1;RHOT1	Body;Body;Body	hg19	-0.024270499144307	0.000109708444314798	0.0144539164631561
cg05944877	chr16	24197863	OpenSea	PRKCB;PRKCB	Body;Body	hg19	-0.150504345222013	9.87699820512189e-05	0.0136045500821716
cg00509485	chr11	69863098	OpenSea			hg19	-0.0648792866702476	0.000207278710033613	0.0207777581881146
cg09075844	chr5	1245902	Island	SLC6A18	Body	hg19	-0.115975664910838	0.000398165717261892	0.0298571036895199
cg17837492	chr2	110092156	OpenSea	SH3RF3	Body	hg19	-0.0835557939042602	0.000113956976067352	0.0148000774212159
cg08666707	chr6	41456441	OpenSea			hg19	-0.0543079006780169	7.7057196134491e-05	0.01177702816934
cg11801959	chr13	50123613	OpenSea	RCBTB1	Body	hg19	0.0215246783911291	0.0002220055334839	0.0215441082958192
cg26925450	chr15	25447799	OpenSea	SNORD115-19;SNORD115-17;SNORD115-18	TSS1500;TSS1500;TSS1500	hg19	-0.0957453899648078	0.000371556404030332	0.028791403248534
cg15638055	chr8	110986974	Island	KCNV1	TSS200	hg19	0.0195417665155416	0.000315151404499651	0.0263438425605238
cg00547024	chr15	62539750	OpenSea			hg19	-0.118763465341162	0.000341002765068551	0.0274649631098101
cg17546215	chr7	70577170	OpenSea			hg19	-0.133151128191563	0.000509045636354143	0.0338743341261157
cg16206191	chr20	44334749	OpenSea	WFDC10B;WFDC13;WFDC10B	TSS1500;3'UTR;TSS1500	hg19	-0.149629578410899	0.000294961944456214	0.0253762963525153
cg24105147	chr1	112803940	OpenSea			hg19	-0.154263965653676	7.01262025359363e-05	0.0112110517194722
cg14993167	chr8	2545988	OpenSea			hg19	-0.116258900483863	0.000783938333179342	0.0425619196301326
cg25225906	chr8	16092273	OpenSea			hg19	-0.0566911820985527	0.000103458387600804	0.0139154722294597
cg13433612	chr11	115774292	OpenSea			hg19	-0.0955920142120484	7.37893337055677e-05	0.0115392605511272
cg06401614	chr11	44927976	OpenSea	TSPAN18;TSPAN18	Body;1stExon	hg19	-0.111634140129039	1.81267507436255e-07	0.00040740113215248
cg21520299	chr5	176316680	S_Shelf	HK3	Body	hg19	-0.139943861632245	3.26305300677497e-05	0.00742301825096687
cg08061271	chr19	15838375	N_Shore	OR10H2	TSS1500	hg19	-0.149740552227519	0.000141850058637352	0.0167751318349759
cg19093295	chr11	45715517	OpenSea			hg19	-0.0997485228637986	1.47177314390724e-06	0.00132486587963467
cg21705324	chr4	24200012	OpenSea			hg19	-0.144056814106092	0.000790139792610123	0.0427239463869353
cg07554496	chr2	240020152	OpenSea	HDAC4	Body	hg19	0.0688693586488979	0.000795107309698072	0.0428220604740164
cg12824060	chr13	53602856	OpenSea	OLFM4	TSS200	hg19	-0.0562806146530691	0.00077025591075482	0.042163675729102
cg20902104	chr14	106307623	OpenSea			hg19	-0.0982117715032655	0.000638383652769987	0.0380953042480104
cg12136731	chr12	20602584	OpenSea	PDE3A	Body	hg19	-0.0669255667942396	0.000692215699711559	0.0396949244434748
cg01769288	chr14	105929672	N_Shore	MTA1	Body	hg19	0.0282315848048941	0.000198003615190169	0.0201630133810003
cg13375188	chr10	102650389	OpenSea			hg19	-0.129049520389267	0.000143558997233104	0.0168896988111656
cg20078817	chr22	32768114	OpenSea	RFPL3S;RFPL3S	TSS1500;TSS1500	hg19	-0.13501425004924	0.000726358531996687	0.0407899837799485
cg24630957	chr12	105503674	S_Shore	KIAA1033	Body	hg19	-0.090296860808339	0.000314477749169068	0.0263212371502672
cg07395806	chr1	248684628	OpenSea	OR2G6	TSS1500	hg19	-0.0746846195461444	0.000485716641523087	0.0330547857914095
cg16615291	chr10	1410519	OpenSea	ADARB2	Body	hg19	-0.0677225597090957	0.000398874821538025	0.0298842218728242
cg20055965	chr11	92002443	OpenSea			hg19	-0.0595909774178208	6.41268609672576e-05	0.0108030586240908
cg19813187	chr1	9671004	S_Shore	TMEM201	Body	hg19	-0.0555243514350942	0.000405354281228092	0.0301247689901368
cg00067768	chr3	183886674	N_Shore	DVL3	Body	hg19	-0.115398564516528	5.30334256647018e-05	0.00964083321208067
cg15202848	chr11	64618819	N_Shelf			hg19	0.104858319071229	0.000391562817387369	0.0296200358492412
cg26893600	chr11	104758766	OpenSea	CASP12	Body	hg19	-0.0168671887409006	6.73168414388056e-05	0.0110407496564573
cg17367078	chr22	35389501	OpenSea			hg19	-0.0276639396593968	0.00023508366311063	0.0222853241391882
cg02616558	chr8	3100413	OpenSea	CSMD1	Body	hg19	-0.153899089303768	2.22123503150722e-08	0.000122787369741683
cg24029819	chr7	157550679	Island	PTPRN2;PTPRN2;PTPRN2	Body;Body;Body	hg19	-0.0784892754207228	0.000623667694776605	0.0376830253361105
cg06638874	chr6	168684732	Island			hg19	-0.058441320213905	9.65132539434643e-05	0.0134382809576017
cg21547649	chr2	9142741	N_Shore	MBOAT2	Body	hg19	0.123300856100313	5.82523617914717e-05	0.0102157671831621
cg23186823	chr13	81716293	OpenSea			hg19	-0.150376032569918	6.98039364291991e-06	0.00305926393690383
cg22596049	chr17	9929867	OpenSea	GAS7;GAS7;GAS7	Body;Body;TSS1500	hg19	-0.0709366447557227	9.54869176761515e-05	0.0133416537734197
cg26143053	chr2	3718125	OpenSea	ALLC	5'UTR	hg19	-0.055437341941167	0.000106345724636758	0.0141823207629748
cg25937028	chr17	1933920	S_Shore	DPH1	Body	hg19	0.00381126122120102	0.000625554985464164	0.0377255409795598
cg15410418	chr5	59559180	OpenSea	PDE4D	5'UTR	hg19	-0.130210059450361	0.000217715118805188	0.0213109261600059
cg03263618	chr7	71802574	Island	CALN1;CALN1	TSS1500;Body	hg19	0.0738811734694511	0.00066108374518209	0.0387698515932478
cg09126995	chr1	33814006	N_Shore	PHC2;PHC2	5'UTR;Body	hg19	-0.0233260841341036	0.000394982271315919	0.0297606888663058
cg08753391	chr6	32049622	S_Shelf	TNXB	Body	hg19	-0.0640410288195493	0.000861827200761188	0.0446770492345464
cg18329797	chr4	173585926	OpenSea	GALNTL6	Body	hg19	-0.149938089457451	0.000163103906678142	0.0180991836956831
cg02346141	chr2	115006731	OpenSea			hg19	-0.0550286338020138	0.000898288311405124	0.0456684192306066
cg15783466	chr12	55846355	OpenSea	OR6C2	1stExon	hg19	-0.119354632660056	0.000864857698724318	0.0447396005793226
cg06373817	chr15	93123126	OpenSea			hg19	-0.0942430651377273	0.000818618828376377	0.0434327876527724
cg24021129	chr5	114408148	OpenSea			hg19	-0.118573600021749	0.000544632117043701	0.0351257938478392
cg04895246	chr8	1153207	S_Shore			hg19	-0.145761551446414	2.05668000597331e-05	0.00566062951433664
cg15811427	chr19	52254222	OpenSea	FPR1	5'UTR	hg19	-0.117841517155549	4.81451045049372e-05	0.00912656170992949
cg17494408	chr2	1500368	OpenSea	TPO;TPO;TPO;TPO	Body;Body;Body;Body	hg19	-0.0726677203657838	0.000609670858010642	0.0373064574917394
cg00697290	chr3	22410416	N_Shelf			hg19	-0.129553725388466	0.000851057181572618	0.0443471750695195
cg13949259	chr5	160366701	OpenSea	LOC285629	TSS1500	hg19	-0.126652547581433	0.000325002620541115	0.0267976950651212
cg10322419	chr1	4470956	OpenSea	LOC284661	TSS1500	hg19	-0.124805845799701	0.000446625512891623	0.0316525065546595
cg12192112	chr5	95469201	OpenSea			hg19	-0.0873713457669406	0.000118613279703254	0.0151526356272364
cg22682546	chr10	54676588	OpenSea			hg19	-0.124396033054465	7.71702210444687e-05	0.0117851238737483
cg00493068	chr11	50260762	S_Shelf			hg19	-0.127340896328471	0.000422980083068762	0.0307725008590408
cg18500177	chr8	69387218	OpenSea	C8orf34	Body	hg19	-0.122057261361239	0.000571634442800907	0.0360641514403633
cg02381426	chr6	137369951	S_Shelf			hg19	-0.103903816603167	0.000322234513233696	0.0266706242661951
cg08134863	chr16	89390968	OpenSea	ANKRD11	5'UTR	hg19	-0.123285489572455	1.8898415040934e-05	0.00542990478423557
cg02564259	chr16	67978429	OpenSea	SLC12A4;SLC12A4;SLC12A4;SLC12A4;SLC12A4;LCAT	3'UTR;3'UTR;3'UTR;3'UTR;3'UTR;TSS1500	hg19	0.0648527738220855	0.000301700638164679	0.0257335765542768
cg27645858	chr2	238005812	OpenSea	COPS8;COPS8	Body;Body	hg19	-0.124268391972454	0.000550283838253671	0.035347856110933
cg18748085	chr5	22372872	OpenSea	CDH12	5'UTR	hg19	-0.135603521720752	0.000233610045234275	0.0222195232368448
cg11607742	chr19	38869646	S_Shelf	PSMD8	Body	hg19	-0.16069878228775	1.50005344651816e-07	0.000372354906844831
cg08171483	chr3	38010391	OpenSea	CTDSPL;CTDSPL;MIR26A1	Body;Body;TSS1500	hg19	0.0599801176335305	0.000905475353856639	0.0458792882625425
cg06837308	chr4	10686335	OpenSea	CLNK;CLNK	1stExon;5'UTR	hg19	-0.0228877838835666	0.000892466279621239	0.0455316736547178
cg17392018	chr7	134590119	OpenSea	CALD1;CALD1;CALD1;CALD1;CALD1	Body;Body;Body;Body;Body	hg19	-0.137294829006523	0.000201249425172435	0.0204046433458221
cg08981844	chr8	134333296	OpenSea			hg19	-0.10804411735991	0.000240687541467178	0.0225332387289167
cg21863721	chr6	144184557	OpenSea	C6orf94;LTV1	TSS1500;Body	hg19	0.0787920973903074	2.11186659888686e-05	0.00574489890513448
cg06795649	chr15	30135976	OpenSea			hg19	-0.00589253505848681	6.05688676953003e-05	0.0104275853335453
cg09640300	chr6	7641144	OpenSea			hg19	-0.106255256090299	0.000322366609571476	0.0266756160498868
cg12065442	chr1	228596966	S_Shelf	TRIM17;TRIM17;TRIM17;TRIM17	Body;Body;Body;Body	hg19	0.12892190225016	0.000248886780764526	0.0229734439591865
cg08442713	chr5	117822219	OpenSea			hg19	-0.103363585158914	0.00054093995539275	0.0349881532123511
cg23380397	chr14	98661384	OpenSea			hg19	-0.11764702766104	0.000391481701243145	0.0296200358492412
cg00194771	chr12	13256639	S_Shelf	GSG1;GSG1	TSS200;TSS200	hg19	-0.0497922489929283	0.000888497136039229	0.0454236493360266
cg11755363	chr2	16690834	S_Shore			hg19	-0.0478064183358475	0.000364146621720462	0.0284701725284555
cg03090940	chr2	65058954	OpenSea			hg19	-0.123244707217176	4.70786894181474e-05	0.00903542495004133
cg16823292	chr1	71472738	OpenSea	PTGER3;PTGER3;PTGER3;PTGER3;PTGER3;PTGER3;PTGER3;PTGER3;PTGER3;PTGER3	Body;Body;Body;Body;3'UTR;Body;Body;Body;Body;Body	hg19	-0.133091675985091	0.00023118784700719	0.0221043956783506
cg17186103	chr2	121442251	OpenSea			hg19	-0.103806408723703	0.000506085527988495	0.0337501682189354
cg23928126	chr1	59229260	OpenSea			hg19	-0.119550934331511	9.97759426316748e-05	0.0136702059580369
cg07241908	chr8	56284622	OpenSea	XKR4	Body	hg19	-0.152008728454532	1.68176600983664e-05	0.00506569089440279
cg00293128	chr7	158217673	N_Shore	PTPRN2;PTPRN2;PTPRN2	Body;Body;Body	hg19	-0.0713161802709864	0.000480180428929628	0.0328356375463096
cg27594683	chr6	7468945	OpenSea			hg19	-0.0588976690786331	0.000273029041410934	0.0243375966779386
cg15619177	chr11	133449129	OpenSea			hg19	-0.0925836541325838	0.000280849628860456	0.0246870912284774
cg04403474	chr19	49545638	OpenSea	CGB5	TSS1500	hg19	-0.0412187238692784	1.20558148036756e-07	0.000349577951544145
cg21935062	chr2	171426965	OpenSea	MYO3B;MYO3B	Body;Body	hg19	-0.109774355226967	3.76517708126666e-05	0.0080356536207479
cg20712980	chr7	129305192	OpenSea	NRF1;NRF1	Body;Body	hg19	-0.091789891411304	0.000484234328913765	0.0330123830835634
cg11335171	chr6	33173333	S_Shore	HSD17B8	Body	hg19	-0.0879755860017623	6.76405631815245e-05	0.0110482588919204
cg07178462	chr5	174028002	OpenSea			hg19	-0.12587923105299	0.000863707110818468	0.0447011931780828
cg03552039	chr10	123243495	OpenSea	FGFR2;FGFR2;FGFR2;FGFR2;FGFR2;FGFR2;FGFR2;FGFR2;FGFR2	Body;Body;Body;Body;Body;Body;Body;Body;Body	hg19	-0.0805788201645374	6.74532514631668e-05	0.0110415945605695
cg05230642	chr15	25439252	OpenSea	SNORD115-14	TSS1500	hg19	-0.108639464606948	0.000141625309801842	0.0167751318349759
cg01447254	chr11	429437	N_Shore	ANO9	Body	hg19	-0.0629922730281194	0.000415747363424475	0.030539516364282
cg03233940	chr19	37894644	Island			hg19	0.0963509887062368	0.000492978009820968	0.0332561033507277
cg21664866	chr2	24537140	OpenSea	ITSN2;ITSN2;ITSN2	Body;Body;Body	hg19	-0.0675185277524981	1.82691090651336e-07	0.00040740113215248
cg25447559	chr10	38073387	S_Shelf			hg19	-0.168535996250664	0.000291693763377331	0.0252264126962577
cg22477731	chr13	112983647	N_Shore			hg19	-0.110895317785471	2.83936544257242e-05	0.00687419463393435
cg27321325	chr11	72408512	Island	ARAP1;ARAP1;ARAP1	Body;Body;Body	hg19	0.0590880124516329	0.00015906041898567	0.0178672104303079
cg00618717	chr2	2569880	OpenSea			hg19	-0.0967512814536989	0.000557160811227056	0.0355741784920115
cg00566961	chr5	119488431	OpenSea			hg19	-0.111603606733174	8.32598520659642e-08	0.000289829287052733
cg05892213	chr17	72542430	OpenSea	CD300C	TSS200	hg19	-0.113045114488244	0.000242016481446512	0.0225836016733541
cg16251641	chr19	3527905	N_Shelf	FZR1;FZR1;FZR1	Body;Body;Body	hg19	0.016171063856984	0.000341907726115651	0.0275152643727437
cg01837367	chr3	194989568	N_Shore	C3orf21	Body	hg19	-0.045273201826043	0.000249876227928148	0.0230239974528623
cg03820379	chr6	41303388	OpenSea	NCR2	TSS200	hg19	-0.045845871985581	0.000909136614509037	0.0459935471078251
cg23403895	chr4	169533552	OpenSea	PALLD;PALLD	Body;Body	hg19	-0.111102283490774	2.50540595480859e-06	0.0017749489695727
cg12544392	chr19	42544587	N_Shelf	GRIK5	Body	hg19	-0.105187257899854	0.000275523262333262	0.0244538987951418
cg09816420	chr5	140605851	S_Shore	PCDHB14;PCDHB14	3'UTR;1stExon	hg19	-0.11070207226563	0.000964785464618952	0.0474153517597854
cg21235075	chr6	170500610	OpenSea			hg19	-0.146696894762032	5.03148569278457e-07	0.000745388828788638
cg12020230	chr4	78432901	OpenSea	CXCL13	TSS200	hg19	-0.115927773884632	0.000644471501707339	0.0383123047265923
cg04478875	chr5	142023774	OpenSea	FGF1;FGF1;FGF1;FGF1;FGF1;FGF1	5'UTR;5'UTR;5'UTR;5'UTR;Body;Body	hg19	-0.0791552360329436	1.24354712558981e-08	9.38591107406712e-05
cg04084173	chr1	48458049	N_Shore			hg19	-0.0795296515048186	0.00065208163911581	0.0385261179768438
cg03455107	chr17	54509207	OpenSea	ANKFN1	Body	hg19	-0.104215565096498	0.000660587154975215	0.0387660356735455
cg13590166	chr10	28749464	OpenSea			hg19	-0.0769794385705602	4.84628613572649e-05	0.00914471897082453
cg22178392	chr5	150459690	N_Shore	TNIP1	5'UTR	hg19	-0.0333031779590175	0.000795276189347496	0.0428220604740164
cg20481032	chr14	94250276	N_Shelf	PRIMA1	Body	hg19	-0.147582081561188	1.91357167411667e-06	0.00155494536367973
cg11238352	chr1	59609170	N_Shelf	LOC729467	Body	hg19	-0.146148204376255	2.36672425297824e-05	0.00618436707595807
cg00568027	chr1	229644024	Island	NUP133;NUP133	1stExon;5'UTR	hg19	-0.00992458998231427	0.000432019874518824	0.0311003595655077
cg16505233	chr3	5239311	OpenSea	EDEM1	Body	hg19	-0.201761047887916	5.31990877581992e-06	0.00260994724541725
cg06742469	chr16	11327370	S_Shore			hg19	0.108786748384295	4.24500226804532e-05	0.00852367680016347
cg01425762	chr16	81666633	OpenSea	CMIP;CMIP	Body;Body	hg19	-0.0879496931313712	0.000194190485259795	0.0199779506303445
cg04461481	chr16	49526774	S_Shore	ZNF423	Body	hg19	-0.103788105444744	0.000563270264595129	0.0357895925932162
cg12461092	chr3	10861549	S_Shelf	SLC6A11	Body	hg19	-0.129607985705044	0.000146629014034908	0.0170869820155643
cg05664061	chr2	233256979	S_Shelf			hg19	-0.0874601430351181	0.000200454269229441	0.0203292743119305
cg07697887	chr11	134607652	S_Shore			hg19	-0.0610491144962297	0.000149690692744923	0.0172593888610782
cg17654585	chr7	57273782	S_Shelf			hg19	-0.0933051050561665	0.000762043245652703	0.0418914092996168
cg26912251	chr6	168970824	N_Shore	SMOC2;SMOC2	Body;Body	hg19	-0.102215990043278	9.72672724527322e-05	0.0135038765802081
cg11462252	chr5	168139607	OpenSea	SLIT3	Body	hg19	-0.0416489581810498	9.54257304021558e-05	0.0133416537734197
cg23724489	chr6	92401486	OpenSea			hg19	-0.136146143782407	0.000809998787894257	0.0431904074297723
cg08114410	chr7	57323862	N_Shore			hg19	-0.0763207148660808	0.00101272959990846	0.0486387803930581
cg02068538	chr1	156209399	OpenSea	PMF1	3'UTR	hg19	0.0486238897774386	0.000476051962994367	0.0327045115414019
cg17534654	chr7	28399287	OpenSea	CREB5	5'UTR	hg19	-0.0664537674908839	0.000905396077974182	0.0458792882625425
cg25895490	chr12	99146745	OpenSea	ANKS1B;ANKS1B;ANKS1B	Body;Body;Body	hg19	-0.118538745791665	0.000546709440011567	0.0352046794119344
cg04019011	chr6	33335152	OpenSea	LYPLA2P1	TSS1500	hg19	-0.155122069260311	1.26978498020372e-06	0.00121017780855227
cg24873280	chr6	154651158	OpenSea	IPCEF1;IPCEF1;IPCEF1;IPCEF1	5'UTR;5'UTR;5'UTR;1stExon	hg19	-0.110946232537656	0.00047121571035427	0.0325167506649782
cg05146852	chr11	26523296	OpenSea	ANO3	Body	hg19	-0.174141433170722	0.00018406672692409	0.0193885682758201
cg05093576	chr17	54263750	OpenSea	ANKFN1	Body	hg19	-0.0594618358732296	0.000655473704316824	0.0386218765155783
cg05008415	chr11	45731542	OpenSea			hg19	-0.125631066491915	6.51886752416439e-05	0.0108966146758264
cg11596947	chr11	15966774	S_Shelf			hg19	-0.105489126095086	0.000330138119922948	0.027016807612043
cg06792538	chr1	2954250	OpenSea			hg19	-0.0986977789448558	0.000132015266845095	0.0160961018736759
cg16566595	chr18	30090866	OpenSea	WBP11P1	TSS1500	hg19	-0.147945093535839	0.000247069585181729	0.0228756477452524
cg21032564	chr15	65381956	OpenSea			hg19	-0.0978911396795787	0.000699859987821935	0.0399303747667325
cg04580999	chr12	15006303	OpenSea			hg19	-0.120615945637524	0.000131988573069796	0.0160961018736759
cg11585942	chr11	2774756	OpenSea	KCNQ1;KCNQ1	Body;Body	hg19	-0.126866010908988	0.000393780565673961	0.0296985004642037
cg17284116	chr11	27925893	OpenSea			hg19	-0.151466354049499	0.000473564983843104	0.0326298302573817
cg14780538	chr11	115781795	OpenSea			hg19	-0.11076346784819	0.000195109097666391	0.0200304521716205
cg18432806	chr6	170392157	S_Shore			hg19	-0.107607422404701	2.0272848294436e-05	0.00562884838081839
cg09969797	chr7	150543360	OpenSea			hg19	-0.120564832028699	6.91961638268861e-05	0.0111343096784788
cg10586672	chr3	14514657	OpenSea	SLC6A6;SLC6A6	Body;Body	hg19	-0.00512725354711038	0.000263722133039106	0.0237780066104269
cg14625095	chr22	25590936	OpenSea	KIAA1671	3'UTR	hg19	-0.169253873728371	8.05359793704642e-06	0.00333074406568175
cg21437157	chr8	27346608	N_Shelf			hg19	-0.102114776987321	0.000834269809368592	0.0439037563396333
cg27488279	chr7	117864698	OpenSea	ANKRD7	TSS200	hg19	-0.175985232762205	8.10415294837911e-06	0.00333476373905201
cg00949532	chr8	6456854	OpenSea	MCPH1	Body	hg19	-0.0258159433491773	0.00060236486007293	0.0370835853839679
cg17178922	chr3	167293354	OpenSea	WDR49	Body	hg19	-0.101307127082615	0.000207046114054623	0.0207776678200354
cg25463943	chr19	51474126	OpenSea	KLK6	TSS1500	hg19	-0.0927364467271258	0.000528441092059917	0.034457976376753
cg18356847	chr6	149634176	N_Shelf			hg19	-0.148832259470325	1.04866512490795e-05	0.0038646017673603
cg23880581	chr15	78912387	Island	CHRNA3;CHRNA3	Body;Body	hg19	0.0957418488164403	0.000440444350421819	0.0314578368039002
cg17377211	chr8	860696	OpenSea			hg19	-0.106931993741322	5.6369684845931e-05	0.0100063201756359
cg17639111	chr7	96253734	OpenSea			hg19	-0.141883167892257	0.000146514034426839	0.0170793588813192
cg04797957	chr17	76840488	S_Shelf			hg19	-0.0480599546778108	2.73870474010551e-05	0.00673066272007896
cg18937014	chr1	117484934	N_Shelf	PTGFRN	Body	hg19	-0.0388442216045286	0.000562142550735926	0.0357468743215872
cg27014522	chr10	131200834	OpenSea			hg19	-0.134513821624818	0.000186557163515505	0.0195201161121209
cg02245378	chr2	223161771	Island	PAX3;PAX3;PAX3;CCDC140;PAX3;PAX3;PAX3;PAX3;PAX3	Body;Body;Body;TSS1500;Body;Body;Body;Body;Body	hg19	0.119852829105407	0.00011147892615107	0.0145840415820384
cg02298525	chr1	233596023	OpenSea			hg19	-0.11633088952927	0.000119650110742691	0.0152171987894658
cg14234083	chr17	71731988	OpenSea			hg19	-0.0947400542724217	0.00105520412996151	0.0496697669617767
cg12235572	chr11	44756227	OpenSea			hg19	-0.103257205921717	0.00065729356022568	0.038640210970813
cg21036007	chr6	32629809	N_Shelf	HLA-DQB1	Body	hg19	-0.0897676394179916	0.00103485918446222	0.0491813488110199
cg02339243	chr19	8810253	S_Shore	ACTL9	TSS1500	hg19	-0.114900181248064	2.7452063383436e-05	0.00674241917192175
cg07525420	chr10	131761181	Island	EBF3	Body	hg19	0.114041676062476	0.00073485357242363	0.0410380378635211
cg03065803	chr10	73576273	OpenSea	PSAP;PSAP;PSAP	3'UTR;3'UTR;3'UTR	hg19	0.0197601646538792	0.00105219848279919	0.0495818058025005
cg26934214	chr7	157958671	S_Shore	PTPRN2;PTPRN2;PTPRN2	Body;Body;Body	hg19	-0.135316970429582	6.34802680609739e-07	0.000855660330469646
cg24141153	chr19	45277372	N_Shelf			hg19	-0.127656652130554	0.000727097086690409	0.0408139394428278
cg00606739	chr11	49580019	OpenSea	LOC440040	TSS200	hg19	0.0927276020445945	0.000131658961489708	0.0160776319867706
cg13796559	chr3	129059085	N_Shelf			hg19	-0.0122807011892944	0.000332732069800298	0.0271160055554861
cg00923934	chr8	55795838	OpenSea			hg19	-0.112666766267571	0.000913842262374254	0.0460549856912782
cg06688293	chr5	16469294	S_Shelf			hg19	0.0193838535603255	0.000514996144494355	0.0340336229653383
cg18120053	chr2	187580787	OpenSea	FAM171B	Body	hg19	-0.0602401278012168	0.000363070243952234	0.0284246443035032
cg00979695	chr7	138363322	OpenSea	SVOPL	Body	hg19	-0.14566273679766	0.00031973954328836	0.0265385191011053
cg22032528	chr1	29472616	OpenSea			hg19	-0.085510018381958	1.21847776848331e-07	0.000349577951544145
cg27613998	chr2	37887034	OpenSea	CDC42EP3	5'UTR	hg19	0.0694297051660829	0.000533697033170665	0.0346954496361426
cg02338889	chr6	161347487	OpenSea			hg19	-0.0432274394478362	0.000121916607485447	0.0154006533974535
cg03691285	chr8	143389587	OpenSea	TSNARE1	Body	hg19	-0.100580950796622	0.000168387046247372	0.0183988162336216
cg03940776	chr6	158490013	OpenSea	SYNJ2	Body	hg19	-0.0102044245859871	0.000751923368104756	0.0415685769358355
cg18098498	chr4	173589088	OpenSea	GALNTL6	Body	hg19	-0.129948802777936	0.000248383345524549	0.0229431620267063
cg05747899	chr16	3545539	N_Shore	C16orf90	TSS200	hg19	-0.136748813848081	0.000521976890050776	0.0343041880492874
cg00532399	chr5	171209553	OpenSea			hg19	-0.1655778905594	0.000106438600861335	0.0141843878267692
cg15842722	chr20	23499644	OpenSea	CSTT	TSS200	hg19	-0.0912011984565506	7.67723995340847e-05	0.0117472247053168
cg07905696	chr6	5026164	OpenSea			hg19	0.102597526440863	0.000307090020142868	0.0259643884329325
cg09388160	chr14	68978814	OpenSea	RAD51L1	Body	hg19	0.0359479102160721	0.000991905263766226	0.0480917823252586
cg08644980	chr16	1265487	Island	CACNA1H;CACNA1H	Body;Body	hg19	-0.0379294991395721	0.000641612091133845	0.0382219201054899
cg18887961	chr2	220160545	S_Shore	PTPRN	Body	hg19	-0.060857689607373	0.000581746154603873	0.0364293808286801
cg12636835	chr22	26776311	OpenSea	SEZ6L	3'UTR	hg19	-0.182200675738009	3.2309689155777e-05	0.00739411475210458
cg03244890	chr2	210221981	OpenSea			hg19	-0.137113294619869	6.75470560026688e-05	0.0110415945605695
cg25818109	chr3	186937654	OpenSea	MASP1	3'UTR	hg19	-0.0505364637892544	0.000166718249331004	0.0182905250563582
cg06720214	chr11	62103683	N_Shore	ASRGL1;ASRGL1	TSS1500;TSS1500	hg19	-0.12802931605268	0.000289224918811728	0.0251485665066867
cg05259872	chr4	169552310	N_Shore	PALLD;PALLD;PALLD	Body;TSS1500;Body	hg19	-0.0703546256945837	0.000234374742158587	0.0222406670218574
cg00704227	chr2	6635687	N_Shore			hg19	-0.109098229362877	0.000556081118108761	0.0355741784920115
cg07243202	chr8	134315520	OpenSea			hg19	-0.0790532444538411	1.5749617094794e-07	0.000376915226668582
cg25097705	chr4	175887842	OpenSea	ADAM29;ADAM29;ADAM29;ADAM29	5'UTR;5'UTR;5'UTR;5'UTR	hg19	-0.138984630193551	4.99990365788803e-05	0.00927830821582929
cg06755296	chr15	98199925	S_Shelf			hg19	-0.14902213974191	0.00049103582605054	0.0332070671092999
cg08233331	chr18	1359656	OpenSea	C18orf2;C18orf2;C18orf2;C18orf2	TSS200;TSS200;TSS200;TSS200	hg19	-0.0792720744251294	0.000372804550066348	0.0288596311262407
cg19345219	chr12	6747405	OpenSea	ACRBP	3'UTR	hg19	-0.106146651606856	6.51283306362828e-05	0.0108958086991169
cg23076913	chr1	24435582	OpenSea	MYOM3	5'UTR	hg19	-0.0073964294782815	0.00105801413330675	0.049728529453862
cg20726070	chr7	157459486	S_Shelf	PTPRN2;PTPRN2;PTPRN2	Body;Body;Body	hg19	-0.0563609603328867	0.000578940314941335	0.0363439690991963
cg04672506	chr6	33117384	OpenSea			hg19	-0.142117211992381	0.00088835979565047	0.0454225446322169
cg23976981	chr13	22560659	OpenSea			hg19	-0.10488903172648	0.000911258588072206	0.0460166147617817
cg19844955	chr15	25326510	OpenSea	SNORD116-15;SNORD116-16	Body;TSS1500	hg19	-0.0933704590940538	3.07206454602109e-05	0.00717597500939915
cg16022081	chr1	2564329	S_Shelf	MMEL1;MMEL1	1stExon;5'UTR	hg19	-0.0842214005380434	0.000642694676822924	0.0382433524698962
cg07813445	chr1	175937945	OpenSea	SCARNA3;RFWD2;RFWD2	TSS1500;Body;Body	hg19	-0.122870766584284	0.000702122219255616	0.0400198422071644
cg27651039	chr11	10429980	OpenSea			hg19	0.0257273012861394	0.000595881799468141	0.0368708322016799
cg25747935	chr11	4977540	OpenSea	OR51A2	TSS1500	hg19	-0.151933570318231	0.000545993776091765	0.0351782444194818
cg22521539	chr7	62191825	OpenSea			hg19	-0.165472948312305	0.00054521450616444	0.0351545571512107
cg17689601	chr10	83651137	OpenSea	NRG3;NRG3;NRG3	Body;Body;Body	hg19	-0.12527599674239	5.55103800885069e-07	0.000775327899542249
cg25326952	chr7	148720088	OpenSea	PDIA4	Body	hg19	0.160145462335869	1.10155020871611e-05	0.00398099839702485
cg24800630	chr6	156747654	OpenSea			hg19	-0.0701619886795799	0.000142936880349758	0.0168408936895996
cg01027010	chr16	31576339	N_Shelf			hg19	-0.136202639230638	8.41219503752766e-05	0.0123795212160812
cg09987408	chr9	139311141	N_Shore	PMPCA	Body	hg19	-0.184423714290426	6.74628307857025e-10	1.89127227334089e-05
cg03714522	chr7	150822902	Island	AGAP3	Body	hg19	0.109901018284627	0.000517087159724311	0.0341078763272392
cg02673850	chr1	211828484	OpenSea			hg19	0.0361363861535783	0.00051129818880673	0.0339435577034617
cg21875401	chr17	12541750	OpenSea			hg19	-0.0412739606806855	0.000182255771206437	0.0192704054641979
cg08376924	chr7	157622221	S_Shelf	PTPRN2;PTPRN2;PTPRN2	Body;Body;Body	hg19	-0.0824443078513042	0.000699048555268348	0.0398956779077681
cg02212606	chr16	3536023	S_Shore	NAT15;NAT15;NAT15	3'UTR;3'UTR;3'UTR	hg19	0.0472441742345984	0.000961478558392342	0.047294285574361
cg22455128	chr13	25212486	Island			hg19	-0.109130278168165	0.00104728478831771	0.0495047975092056
cg25140347	chr5	149303401	OpenSea	PDE6A	Body	hg19	-0.109482380555317	0.000610235317620115	0.0373119111169252
cg12842791	chr5	86491450	OpenSea			hg19	-0.05984771914867	9.6460084080917e-06	0.00370178557889884
cg02084485	chr2	168103475	OpenSea	XIRP2;XIRP2	Body;Body	hg19	-0.146633968062516	0.000184137530994304	0.0193885682758201
cg21646084	chr2	16802843	OpenSea	FAM49A	5'UTR	hg19	-0.106422515713959	4.33770082935388e-07	0.000680788784070337
cg21919658	chr5	52674472	OpenSea			hg19	-0.155609550434484	6.6329118253027e-05	0.0109843258784591
cg26538691	chr1	5328219	OpenSea			hg19	-0.126875879398483	1.55205761955325e-05	0.00486154488844581
cg22893605	chr5	171185324	OpenSea			hg19	-0.00725310974297723	0.000954963535136104	0.0471273844172285
cg26229201	chr2	105049568	OpenSea	LOC150568	TSS1500	hg19	-0.115325335183753	0.000650462667552272	0.0384768029782842
cg17176423	chr15	85278581	OpenSea			hg19	0.067923937292812	0.00023098874446314	0.0220960058675836
cg07281640	chr9	111695707	N_Shore	IKBKAP;C9orf6	5'UTR;TSS1500	hg19	-0.00381587371711217	0.00101271060990705	0.0486387803930581
cg02270765	chr4	84843504	OpenSea			hg19	-0.129637351377464	0.000122511803707517	0.0154410509695331
cg25561792	chr17	62050205	OpenSea	SCN4A;SCN4A	5'UTR;1stExon	hg19	-0.0908091609643771	2.36090934999514e-05	0.00618094330226458
cg05339056	chr7	86391162	OpenSea	GRM3	5'UTR	hg19	-0.134239012607818	0.000328091597907673	0.0269218710488275
cg20012888	chr2	121499710	S_Shore			hg19	0.117178697102611	0.000217829817118922	0.0213109261600059
cg27289406	chr11	69624091	N_Shore			hg19	-0.0994370688067528	1.04208533849864e-05	0.00385846843069762
cg09130728	chr2	21881746	OpenSea			hg19	-0.114219324763498	0.00010853473438938	0.0143620069295833
cg01296395	chr2	36696193	OpenSea	CRIM1	Body	hg19	-0.0788179651197247	0.000153511882242181	0.0175197276947983
cg20971474	chr2	1265617	N_Shore	SNTG2	Body	hg19	-0.139487814666206	0.000234838967037675	0.0222722794394103
cg27514017	chr10	130684739	OpenSea			hg19	-0.140081010730237	4.65841778511346e-06	0.00244429921430659
cg08514408	chr4	71891972	OpenSea	DCK	Body	hg19	-0.0196686070596469	1.41503944587721e-05	0.00459366982396928
cg19380156	chr19	55309528	OpenSea	KIR3DP1	3'UTR	hg19	-0.0777048392724189	0.00027159634621361	0.0242649893532072
cg26817416	chr6	22567578	N_Shelf			hg19	-0.139787826266102	0.000198148033986482	0.0201683455339768
cg07128660	chr16	82474489	OpenSea			hg19	-0.144726771310039	7.88908654009202e-05	0.0118814608029751
cg09897604	chr10	49893549	OpenSea	WDFY4;WDFY4	5'UTR;1stExon	hg19	-0.104783180909662	0.000253169641511371	0.0231823760042283
cg08553217	chr2	25435564	N_Shelf			hg19	0.014691243673065	0.000627975481067368	0.0378162826093923
cg23545299	chr10	7763753	OpenSea	ITIH2	Body	hg19	-0.110091057508478	3.02992118127465e-05	0.00713795597374955
cg01104306	chr11	4066205	OpenSea	STIM1	Body	hg19	-0.13613018906915	8.33950203133151e-05	0.0123187345022845
cg23151413	chr2	79350405	OpenSea	REG1A	3'UTR	hg19	-0.0880213731008944	0.000117915328379501	0.0151136668197736
cg17360711	chr7	14885165	OpenSea			hg19	-0.0227622968562677	0.000307634833450605	0.0259921124310083
cg24906819	chr8	8231531	OpenSea	PRAGMIN	Body	hg19	-0.181096673814697	0.000165018169758578	0.0182286324984088
cg11838827	chr10	120001368	OpenSea			hg19	0.0932553743301227	0.000646940194110523	0.0383609438562468
cg15718528	chr1	244327251	OpenSea			hg19	-0.0655461189370207	0.000353832499794595	0.0280604946203511
cg01571491	chr17	72440050	N_Shelf	GPRC5C;GPRC5C	Body;Body	hg19	-0.135956428568566	3.21231440561989e-06	0.00201400823948514
cg08530544	chr17	48917789	Island	WFIKKN2	Body	hg19	-0.0922162963003537	0.00021843519400418	0.0213421570681505
cg27642416	chr8	86554026	N_Shore			hg19	-0.0669500262288474	0.000634053786765302	0.0379812927700924
cg05771157	chr16	15595999	OpenSea	C16orf45;C16orf45	TSS200;Body	hg19	-0.128249283678703	0.000769391107338473	0.0421511197387219
cg08563982	chr6	32306373	OpenSea	C6orf10	Body	hg19	-0.123430346197858	1.26721270918309e-05	0.00433567655813708
cg18802138	chr16	85981780	Island			hg19	-0.097099060044201	6.21215899883891e-05	0.0105960372180108
cg24674269	chr13	52093016	OpenSea			hg19	-0.161164739543589	3.70886303969067e-05	0.00795874557582174
cg09846180	chr1	210829403	OpenSea	HHAT;HHAT;HHAT;HHAT;HHAT;HHAT	Body;Body;Body;Body;Body;Body	hg19	-0.113406196070071	3.68175336260228e-07	0.00060971078470639
cg05366024	chr8	75227148	N_Shore	JPH1	Body	hg19	-0.113401262058914	0.000319012644952409	0.0265154771052354
cg01678802	chr7	51393192	OpenSea			hg19	-0.137185739288181	0.000269815101172718	0.0241278265910841
cg22935933	chr14	85010778	OpenSea			hg19	-0.132851558571883	4.96795926902948e-05	0.00924525677529014
cg17942219	chr2	132160418	OpenSea			hg19	-0.155078079164821	0.000977871701134082	0.0477773042774934
cg11663008	chr17	45198207	OpenSea	CDC27;CDC27	3'UTR;3'UTR	hg19	-0.186043638411117	1.57824750493069e-05	0.00492002049829385
cg10639029	chr5	151946019	OpenSea			hg19	-0.198198413396523	1.13649902243322e-06	0.00114628880570032
cg13637269	chr19	22697330	N_Shelf			hg19	-0.112258797505671	6.36470735779152e-05	0.0107441735216603
cg14305641	chr19	1576714	N_Shore	MBD3	3'UTR	hg19	0.0418928012334297	0.000147308044788701	0.0171231191882928
cg02025871	chr7	26467725	OpenSea	LOC441204	Body	hg19	-0.129871007990557	7.82333408080986e-07	0.000958162197992095
cg09500171	chr4	42460818	OpenSea	ATP8A1;ATP8A1	Body;Body	hg19	-0.125322531930466	0.000499566621194318	0.0335219537504438
cg15871969	chr4	77665102	S_Shelf	SHROOM3	Body	hg19	-0.114959796324772	0.000906354039930003	0.0459111895254409
cg07538364	chr8	17401122	OpenSea	SLC7A2;SLC7A2;SLC7A2	Body;Body;Body	hg19	-0.0646058655007871	0.000828846366534029	0.0437591635643363
cg16712155	chr11	6007249	OpenSea	OR52L1	1stExon	hg19	-0.134505065972177	3.7576658944663e-07	0.00061707477416742
cg11468193	chr17	75282040	S_Shelf	SEPT9	Body	hg19	-0.0483216642573894	0.000809533562162351	0.0431870330375328
cg03480068	chr10	1749547	OpenSea	ADARB2	Body	hg19	-0.124722087560257	0.000291100638650841	0.0252098805511214
cg17601209	chr1	3191678	N_Shelf	PRDM16;PRDM16	Body;Body	hg19	-0.0584719603496658	0.000152210321178878	0.0174371006585774
cg23470538	chr5	4295348	OpenSea			hg19	-0.177829862878176	4.47170942275897e-06	0.00238458765522342
cg03425609	chr12	6952374	OpenSea	GNB3	Body	hg19	0.104203986861181	0.0010350758420253	0.0491813488110199
cg04548926	chr11	2219053	OpenSea			hg19	-0.0829418880546926	0.000358099663258762	0.0282392919099455
cg23338195	chr8	118146418	OpenSea	SLC30A8	TSS1500	hg19	-0.143828724247272	8.50654082537992e-05	0.012456049126293
cg12583970	chr1	27190330	N_Shore	SFN	1stExon	hg19	0.0178512714660832	0.000751188204022957	0.0415495718719109
cg22020813	chr5	177805003	OpenSea	COL23A1	Body	hg19	-0.0930564325999561	3.0658427645237e-05	0.00717597500939915
cg08133848	chr1	84719678	OpenSea			hg19	-0.0695402137498617	6.81609160093659e-05	0.0110770864317384
cg10949632	chr13	94520094	OpenSea	GPC6	Body	hg19	-0.21057031762041	8.68286207271338e-07	0.000998985138198532
cg03212634	chr19	54292238	OpenSea			hg19	-0.116564045619051	0.000688215372506887	0.0395766695093777
cg03343013	chr1	43473097	Island			hg19	0.1133540323859	3.7943483165329e-05	0.00806747336338855
cg00116418	chr8	921945	N_Shore			hg19	-0.140107910490724	0.000274978970607334	0.0244377554419513
cg00519537	chr16	7796774	OpenSea			hg19	-0.120375946671732	3.51019617180805e-05	0.00771378383824873
cg20201177	chr10	6162780	OpenSea			hg19	0.104559794982	0.000542125643630377	0.0350359744133131
cg17484237	chr5	156536107	OpenSea	HAVCR2;HAVCR2	5'UTR;1stExon	hg19	-0.127841786110877	5.48512987987655e-05	0.00986312593280664
cg13168617	chr2	107419745	OpenSea	ST6GAL2;ST6GAL2	3'UTR;3'UTR	hg19	-0.149830358583014	2.6404132928445e-06	0.0018149026430396
cg01286624	chr2	242874617	N_Shore			hg19	-0.154851411898047	4.47126357850052e-06	0.00238458765522342
cg25957114	chr5	147582460	OpenSea	SPINK6;SPINK6	1stExon;5'UTR	hg19	-0.0810762713653879	0.000648055955430263	0.0383923020961916
cg18719395	chr11	114426393	OpenSea	FAM55A	5'UTR	hg19	-0.0601346992275935	0.000241269127307335	0.0225508910768084
cg11805852	chr19	58297796	Island			hg19	0.0326969435460476	9.44376289799068e-05	0.0132374573650121
cg10236631	chr14	36899948	OpenSea			hg19	-0.142488119158715	0.000372355864591648	0.0288305838893135
cg24612991	chr13	41130000	OpenSea	FOXO1	3'UTR	hg19	-0.00694677059618733	0.0010685786028665	0.0499680714830479
cg11844042	chr4	153602251	OpenSea	TMEM154	TSS1500	hg19	-0.0478394303733485	0.000584460713433342	0.0365153041719704
cg12572827	chr12	15125509	OpenSea	PDE6H	TSS1500	hg19	-0.0379336946203261	0.000782282744639443	0.0425236993345854
cg16694354	chr17	71473714	OpenSea	SDK2	Body	hg19	-0.0817098083951745	0.000124574714702212	0.01561552383235
cg11430075	chr5	264123	S_Shore			hg19	-0.0981359927129542	6.01377326381544e-06	0.0028437177476895
cg02925848	chr8	119030705	OpenSea	EXT1	Body	hg19	-0.078301420417227	0.00090739943261102	0.0459469851748595
cg16284000	chr8	21638355	N_Shore	GFRA2;GFRA2;GFRA2	Body;Body;Body	hg19	-0.103924667904311	0.000349593696305889	0.0278866142808141
cg19039367	chr6	30012436	OpenSea	NCRNA00171	Body	hg19	-0.134346156916896	0.000772965209677759	0.04223943740914
cg25668093	chr15	95399279	Island			hg19	-0.113460594948656	4.5798146735597e-05	0.00891167904352359
cg01148073	chr16	82126267	OpenSea	HSD17B2	Body	hg19	-0.0915485792765022	0.000182482218716006	0.0192891519530455
cg00281100	chr10	90041434	OpenSea	RNLS	Body	hg19	-0.141421453180146	0.000360692673436168	0.0283388031596692
cg13277493	chr2	124783698	S_Shore	CNTNAP5	Body	hg19	-0.14089972451162	4.28976701581551e-05	0.00855947004762212
cg16035667	chr3	197359987	OpenSea			hg19	-0.0348952112342785	0.000423813691150556	0.0307977036665007
cg02990705	chr13	43380907	OpenSea			hg19	-0.0489580849158851	0.000522586476627317	0.0343041880492874
cg17339905	chr2	135808617	OpenSea	RAB3GAP1	TSS1500	hg19	-0.0588063370348001	0.000696204168342643	0.0398171826859809
cg08712336	chr5	168464351	OpenSea	SLIT3	Body	hg19	-0.200827806681344	1.37696708828171e-06	0.0012656488121986
cg11948865	chr11	70333232	Island	SHANK2;SHANK2	Body;Body	hg19	-0.0994327607061051	0.000373641776862386	0.0288961450273035
cg03418563	chr21	45979129	OpenSea	KRTAP10-3;C21orf29	TSS1500;Body	hg19	-0.106858890991233	0.000702787555984973	0.0400198422071644
cg24894353	chr11	2444462	S_Shelf	TRPM5	TSS200	hg19	-0.145043109187898	0.00071141500153396	0.0403025634818199
cg05450336	chr10	729916	OpenSea	DIP2C	Body	hg19	-0.0737065910298761	0.000275339000011421	0.0244538987951418
cg10557009	chr11	1707044	OpenSea	HCCA2;FAM99B	Body;TSS200	hg19	-0.157623410117567	1.98301833361373e-06	0.00158190047881446
cg02604522	chr22	46330821	S_Shelf	WNT7B	Body	hg19	-0.0574805590218202	0.000129566543878128	0.0159561585005609
cg04937029	chr16	89351359	N_Shore	ANKRD11	Body	hg19	0.0120375928263539	0.000393621092724705	0.0296985004642037
cg11401908	chr1	12820994	OpenSea	C1orf158	3'UTR	hg19	-0.10574689423393	7.81375597235045e-05	0.0118452798147088
cg25737891	chr2	12061277	OpenSea			hg19	-0.0967822444003884	0.000208159459314961	0.0208308068821866
cg12762449	chr13	113672808	S_Shore	MCF2L;MCF2L	Body;Body	hg19	-0.137642673192704	0.000675159103869711	0.0391606117940869
cg03002586	chr1	242653362	OpenSea	PLD5	5'UTR	hg19	-0.0877706407126221	0.000904493903418132	0.0458532378214348
cg23310143	chr11	11376244	OpenSea	CSNK2A1P;GALNTL4	TSS1500;Body	hg19	-0.155395180403575	7.34232642143949e-05	0.0115268650955463
cg00159764	chr20	35059674	N_Shore	DLGAP4	5'UTR	hg19	-0.141711369822046	0.000390928755787112	0.0296165262247164
cg26413708	chr6	42306808	OpenSea	TRERF1	5'UTR	hg19	-0.0211522342728907	0.000140821667907108	0.0167028371774499
cg05927401	chr19	54311615	OpenSea	NLRP12;NLRP12;NLRP12	Body;1stExon;5'UTR	hg19	-0.128049608131381	0.000695492904300836	0.0398035496193719
cg24696967	chr6	165747029	N_Shore	PDE10A;PDE10A	Body;Body	hg19	-0.142518380339619	4.35380108035198e-07	0.000680788784070337
cg13385568	chr11	134263043	OpenSea	B3GAT1;B3GAT1	5'UTR;5'UTR	hg19	-0.108248204496023	0.000994887484411739	0.0481709153567628
cg02129962	chr14	106240524	OpenSea			hg19	-0.101732474450515	0.000180860479407422	0.019184141016093
cg22825220	chr15	54582445	OpenSea	UNC13C	Body	hg19	-0.10380903939138	0.000424239389695559	0.0308183483909377
cg04230050	chr6	166144874	OpenSea			hg19	-0.110139061523732	8.80814969107284e-06	0.00351443467902138
cg17192862	chr12	130921663	OpenSea	RIMBP2	Body	hg19	-0.140142394853988	3.64261595085344e-06	0.00211174875685518
cg22839180	chr5	175117697	OpenSea			hg19	-0.144569625016408	2.28979040675677e-05	0.00605954696070556
cg02423030	chr19	12968505	N_Shore	MAST1	Body	hg19	-0.0767613696477759	0.00105834699380661	0.0497341987702609
cg13018639	chr14	30027969	OpenSea			hg19	-0.166079399941928	1.26481071250236e-06	0.00121017780855227
cg09351848	chr2	50623873	OpenSea	NRXN1;NRXN1	Body;Body	hg19	-0.136705335325536	0.00031687874479876	0.0264164336785509
cg02902915	chr1	111145889	N_Shelf	KCNA2	3'UTR	hg19	-0.133056872969385	0.000239892065482918	0.0225192149870212
cg06418973	chr6	162683961	OpenSea	PARK2;PARK2;PARK2	Body;Body;Body	hg19	-0.12430769305386	0.000128902429313423	0.0159093161814253
cg07599819	chr19	57308239	S_Shore	ZIM2;ZIM2;ZIM2	Body;Body;Body	hg19	-0.139550320682547	5.59854662817707e-05	0.00996064179794622
cg00083616	chr19	35981371	OpenSea	KRTDAP	TSS200	hg19	-0.0993043604258251	0.000968762499286547	0.0475272861086253
cg07581070	chr6	40291048	OpenSea			hg19	-0.0738133388751179	2.79780402702008e-05	0.00682297467257535
cg23986375	chr8	144155292	Island			hg19	-0.0288467167208569	0.00106513996010044	0.0499398078533294
cg18360873	chr10	133051669	OpenSea	TCERG1L	Body	hg19	-0.102326649630419	4.84114457439714e-05	0.00914471897082453
cg22676000	chr19	42259081	OpenSea	CEACAM6	TSS1500	hg19	-0.0154746432599428	0.000358362140294102	0.0282486388476861
cg23766918	chr17	9559589	OpenSea	USP43	Body	hg19	-0.0949408205557067	0.000513254807163601	0.0340028157707828
cg07185425	chr1	234365756	N_Shore	SLC35F3	Body	hg19	-0.139472466622543	0.000158917016338985	0.0178658968491447
cg09788008	chr13	31773808	N_Shore	B3GALTL	TSS1500	hg19	-0.163931440046638	0.000187323568478668	0.0195585938165755
cg14302308	chr9	38694110	OpenSea			hg19	-0.15685139084782	1.95052212553668e-09	3.47973147195744e-05
cg23435387	chr13	25416561	OpenSea	RNF17	Body	hg19	-0.224402178190538	1.00180867421221e-07	0.000326463097271039
cg24140586	chr10	96697436	OpenSea	CYP2C9	TSS1500	hg19	-0.1619847759043	1.04063031023682e-05	0.00385671939718363
cg19537511	chr17	8213813	OpenSea	ARHGEF15	5'UTR	hg19	-0.144179551248947	1.28585020559758e-05	0.00436188840702626
cg09858767	chr1	14742375	OpenSea			hg19	-0.19334680954948	1.18415312734299e-08	9.29512838839154e-05
cg19029214	chr1	223889345	OpenSea	CAPN2;CAPN2	5'UTR;1stExon	hg19	-0.0456419484461741	0.000148239887324499	0.0171777947969056
cg26744407	chr16	77868531	OpenSea	VAT1L	Body	hg19	-0.0889603174952476	6.33227666426329e-05	0.0107105776677457
cg09424759	chr1	234040781	Island	SLC35F3;SLC35F3	1stExon;5'UTR	hg19	0.0401082877443737	0.00106827808989818	0.0499616044713105
cg00179940	chr12	126978053	OpenSea			hg19	-0.171423076993854	0.000184314074471812	0.0193939914071573
cg17250262	chr2	30457110	S_Shore	LBH	Body	hg19	-0.0620393723225148	0.000982318658488595	0.0478694347012172
cg27542948	chr7	64453684	OpenSea			hg19	-0.0598179418457043	0.000278970075876335	0.0245973358323459
cg20250316	chr1	79943970	OpenSea			hg19	-0.0746572480988747	0.000830004491547267	0.0437910772942515
cg02538337	chr10	110326748	OpenSea			hg19	-0.0357395562453561	3.55266279462894e-05	0.0077838375624836
cg21597487	chr6	170500638	OpenSea			hg19	-0.0679751452797461	5.29373434043614e-05	0.00963228954072497
cg08230648	chr8	69245801	S_Shore			hg19	-0.136840065557496	0.000187149011638526	0.0195559755292568
cg13094274	chr6	890230	S_Shelf			hg19	-0.18872015340592	6.2670228489201e-08	0.000241145208602369
cg25713214	chr10	120921239	N_Shelf	SFXN4	Body	hg19	-0.0876408985347772	0.000748743796904882	0.0414761524651173
cg11425656	chr7	44791211	S_Shelf	ZMIZ2	5'UTR	hg19	0.0255440414972186	0.000111319952333525	0.0145733338531894
cg02785332	chr9	94647670	N_Shore	ROR2	Body	hg19	-0.112902788482678	2.53426582751126e-05	0.00642769985522126
cg05235171	chr11	117958104	OpenSea	TMPRSS4;TMPRSS4	Body;Body	hg19	-0.087506578768458	0.000208407155891701	0.0208362747073033
cg07651080	chr3	77145918	N_Shore	ROBO2;ROBO2	TSS1500;Body	hg19	-0.0651105201282341	0.00023887173883757	0.0224888700955632
cg07268332	chr11	10476494	S_Shelf	AMPD3;AMPD3;AMPD3	TSS200;TSS1500;Body	hg19	-0.0903304334536942	4.65061354218636e-05	0.00897822333023759
cg08872313	chr3	69292290	OpenSea	FRMD4B	Body	hg19	-0.0798394140756151	3.25351139013651e-05	0.00741903735602995
cg24952640	chr12	3108225	OpenSea	TEAD4;TEAD4;TEAD4	Body;Body;5'UTR	hg19	-0.0169586115253061	8.04093463869983e-05	0.0120362548703162
cg06107216	chr21	40124363	OpenSea	NCRNA00114;NCRNA00114;NCRNA00114	TSS200;Body;Body	hg19	0.0765820985972656	0.000135630856368009	0.0163289565973363
cg11886260	chr14	63451319	OpenSea	KCNH5;KCNH5;KCNH5	Body;Body;Body	hg19	-0.0411868513072825	0.00101175498192291	0.0486128049210766
cg19145320	chr11	75130069	OpenSea			hg19	-0.0887754016369676	6.69503721847307e-05	0.0110249291687703
cg21221557	chr5	83639995	OpenSea	EDIL3	Body	hg19	-0.073724748331607	6.87751334179978e-05	0.0111161571389125
cg03602071	chr6	137843609	OpenSea			hg19	-0.10238320174825	3.30737573546492e-05	0.00744738283795338
cg24132632	chr13	114872787	N_Shelf	RASA3	Body	hg19	0.0541962932801415	0.000443680672996226	0.0315389095518108
cg07739188	chr8	132790307	OpenSea			hg19	-0.158612730198367	0.000637053923300365	0.038053642655866
cg00640456	chr6	29274829	OpenSea	OR14J1	1stExon	hg19	-0.147489289729526	0.000858432913524184	0.0445835318115617
cg08683071	chr11	2690561	OpenSea	KCNQ1;KCNQ1OT1;KCNQ1	Body;Body;Body	hg19	-0.0659071985768262	0.000446103072048592	0.0316329095097724
cg21167335	chr9	91267587	OpenSea	LOC286238	TSS1500	hg19	-0.0922135291042714	5.20244181881027e-06	0.00257683868149326
cg14249872	chr1	233749672	Island	KCNK1	TSS200	hg19	0.00477047944625329	0.000284404843680323	0.0248936692791377
cg12494138	chr7	157854309	OpenSea	PTPRN2;PTPRN2;PTPRN2	Body;Body;Body	hg19	-0.083498621044931	9.72609599507675e-05	0.0135038765802081
cg20546777	chr12	13025369	OpenSea			hg19	-0.0234975310181127	0.000265031233768784	0.0238412694544057
cg27363021	chr13	72202615	OpenSea	DACH1;DACH1;DACH1	Body;Body;Body	hg19	-0.12505598234836	6.8839150204107e-05	0.0111161571389125
cg27244385	chr8	142662391	OpenSea			hg19	-0.116970910380989	0.000575977779209152	0.0362333320698843
cg27118035	chr16	31891978	OpenSea	ZNF267	Body	hg19	-0.0100118498536802	0.000726586413279231	0.0407969435599188
cg11941941	chr20	44719536	S_Shore	NCOA5	TSS1500	hg19	-0.114921848000223	0.000768032923888283	0.0420998394148532
cg24082881	chr6	144570706	OpenSea			hg19	-0.0404767165384785	0.00106691245458093	0.0499551035818749
cg01708977	chr2	182824828	OpenSea			hg19	-0.065309748345631	0.000419488582065685	0.0306593815063575
cg22402261	chr1	36026611	S_Shelf	NCDN;NCDN;NCDN	Body;Body;Body	hg19	0.0414235089067497	0.000155003782363763	0.0176182694764349
cg05906166	chr19	16437057	Island	KLF2	Body	hg19	-0.0392636599815152	0.000291702931809944	0.0252264126962577
cg22671986	chr4	62799523	OpenSea	LPHN3	Body	hg19	-0.172763043230678	8.59184252568088e-08	0.000290838830693599
cg04513125	chr15	57891240	OpenSea	GCOM1;GCOM1;GCOM1;GCOM1	Body;Body;Body;Body	hg19	-0.0770111833608188	0.00106949179327061	0.0499885839017328
cg15896593	chr1	22975587	S_Shore			hg19	-0.130947339077129	0.000526559340918241	0.0344153222520552
cg19788371	chr8	143086298	OpenSea			hg19	-0.124686861322753	0.000685644356686292	0.0394924709586493
cg26166102	chr5	68527324	N_Shelf			hg19	-0.139315345984119	5.83535544219861e-05	0.0102268745519345
cg02765343	chr10	126331238	OpenSea	FAM53B	Body	hg19	0.0614318780663652	0.00101985224903844	0.0488076589077682
cg13921921	chr1	155931763	OpenSea	ARHGEF2;ARHGEF2;ARHGEF2	Body;Body;Body	hg19	-0.0144628957414727	2.99265450954963e-05	0.00707294869404519
cg08188069	chr8	57309394	OpenSea	SDR16C6	TSS1500	hg19	-0.13483608522811	0.000537045829342273	0.0348158873741117
cg01153080	chr2	168589499	OpenSea			hg19	-0.10187994100107	0.000544645990021111	0.0351257938478392
cg22834052	chr2	86362424	OpenSea	SNORD94;PTCD3	TSS1500;Body	hg19	0.0158663444213263	0.000991084539399132	0.0480702576519845
cg02414785	chr5	149570702	S_Shore	SLC6A7	Body	hg19	-0.133929760977051	0.000100033196553374	0.0136748348289585
cg25214376	chr10	1781920	S_Shore			hg19	-0.123458216199675	0.000278758699701629	0.0245858908896394
cg24834199	chr1	225613299	N_Shore	LBR;LBR	5'UTR;5'UTR	hg19	-0.0493125638962481	0.000328019180568224	0.0269218710488275
cg04348250	chr3	127321707	N_Shore	MCM2	Body	hg19	0.0465120960410792	0.000535030058725009	0.0347375678161111
cg24540603	chr6	31547917	N_Shore			hg19	-0.0504572743442227	0.00010893947372233	0.0143973254338713
cg05128056	chr15	100911974	N_Shore			hg19	-0.0983716349477165	0.000178931057023536	0.019096150286782
cg27592112	chr15	27670095	OpenSea	GABRG3	Body	hg19	-0.0394134159846594	1.53300463821902e-05	0.00481724307772778
cg15771735	chr6	57614321	OpenSea			hg19	-0.142463103494188	7.37849653105646e-05	0.0115392605511272
cg07665650	chr5	20303818	N_Shore			hg19	-0.0781437736539052	0.000717526913692015	0.040461919983598
cg18253971	chr18	21900171	OpenSea	OSBPL1A;MIR320C2	Body;TSS1500	hg19	-0.0223302198463243	0.00106530452623203	0.0499415576272752
cg04663692	chr12	97885669	OpenSea	RMST;MIR1251	Body;TSS200	hg19	-0.104511385478111	0.00031641204705782	0.0263943464886829
cg07205085	chr2	221641528	OpenSea			hg19	-0.0705963490081749	3.8862643795263e-05	0.0081565831212646
cg11405544	chr13	112517408	OpenSea			hg19	-0.140391093076662	2.0647781165862e-05	0.00567495878990023
cg19726546	chr8	979220	S_Shore			hg19	-0.132148043047168	0.000139616689173427	0.0166101012146099
cg15923943	chr5	140383566	OpenSea	PCDHA7;PCDHA12;PCDHA6;PCDHA10;PCDHA4;PCDHA11;PCDHAC2;PCDHA8;PCDHA6;PCDHA1;PCDHA2;PCDHA1;PCDHA9;PCDHA13;PCDHA5;PCDHAC1;PCDHA3;PCDHA10	Body;Body;Body;Body;Body;Body;Body;Body;Body;Body;Body;Body;Body;Body;Body;Body;Body;Body	hg19	-0.0937652561466155	0.000322644692594275	0.0266817507268018
cg14330143	chr14	78450828	S_Shelf			hg19	-0.0518721615992183	0.000558035623637236	0.0355952903567597
cg26432088	chr5	156486840	OpenSea	HAVCR1;HAVCR1	TSS1500;TSS1500	hg19	-0.104947834191667	0.000646650328252508	0.0383609438562468
cg01651169	chr7	98960493	OpenSea	ARPC1A	Body	hg19	-0.0773718893821067	0.000141600968244767	0.0167751318349759
cg22978384	chr3	35785107	OpenSea	MIR128-2;ARPP-21	TSS1500;Body	hg19	-0.0959216918857096	0.000557057368441728	0.0355741784920115
cg15737554	chr6	32974897	N_Shore	HLA-DOA	Body	hg19	-0.106618446908548	0.000293350753584774	0.0253153702214055
cg14084896	chr6	40530702	OpenSea	LRFN2	5'UTR	hg19	-0.134988312511642	0.000421150076335775	0.0307236025948448
cg01899154	chr8	56689211	S_Shelf	TGS1	Body	hg19	-0.0240322214976553	0.000851428750291002	0.0443547592134607
cg17362001	chr2	444504	OpenSea			hg19	-0.13600276407325	0.000460287827566104	0.0321447983208442
cg04988978	chr17	56359578	S_Shelf	MPO	TSS1500	hg19	-0.0597162307610872	2.4078872162827e-05	0.00625859320958037
cg17430979	chr4	6034828	OpenSea	JAKMIP1	Body	hg19	-0.0995918868615919	0.000279310104680661	0.0246179272142524
cg03469869	chr13	111000343	OpenSea	COL4A2	Body	hg19	-0.00735465766336202	0.000406005681947413	0.0301448941901084
cg27081230	chr16	50715529	OpenSea	SNX20;SNX20;SNX20	TSS1500;TSS1500;TSS1500	hg19	-0.103950464448139	0.000195344293380931	0.0200417411235644
cg22025210	chr5	116356275	OpenSea			hg19	-0.131886110654698	0.00014300031032187	0.0168408936895996
cg00248713	chr20	61980283	N_Shore	CHRNA4	Body	hg19	-0.115615177507612	0.000215858098470895	0.0212431807257843
cg26748758	chr11	77792715	S_Shore	NDUFC2	TSS1500	hg19	-0.058235025674614	0.000905085484998372	0.0458773022280978
cg21670828	chr2	102410963	OpenSea	MAP4K4;MAP4K4;MAP4K4	Body;Body;Body	hg19	0.0326737751019011	0.00103377011308924	0.0491739297037042
cg27394817	chr17	78848679	N_Shore	RPTOR;RPTOR	Body;Body	hg19	0.0167903117008935	0.000797954249048366	0.0428662857468523
cg05982017	chr15	55564203	OpenSea	RAB27A;RAB27A	TSS1500;5'UTR	hg19	-0.138268215186513	0.000374559974247642	0.0289270560198179
cg07793905	chr2	173945050	S_Shelf	ZAK;ZAK	5'UTR;5'UTR	hg19	-0.0805506812853808	0.000885974780799876	0.0453774477317415
cg03560424	chr16	891605	N_Shelf			hg19	0.0406818717021905	0.000443186336797578	0.0315321263466425
cg18961501	chr2	147612852	OpenSea			hg19	-0.178519499154862	3.51674470942858e-06	0.00207664041277552
cg20516176	chr10	71598949	OpenSea	COL13A1;COL13A1;COL13A1;COL13A1;COL13A1;COL13A1;COL13A1;COL13A1;COL13A1;COL13A1;COL13A1;COL13A1;COL13A1;COL13A1;COL13A1;COL13A1;COL13A1;COL13A1;COL13A1;COL13A1	Body;Body;Body;Body;Body;Body;Body;Body;Body;Body;Body;Body;Body;Body;Body;Body;Body;Body;Body;Body	hg19	-0.139133805775328	0.000206449522466318	0.020744318632253
cg04370182	chr19	54228123	OpenSea	MIR516B2	TSS1500	hg19	-0.121063382227308	2.45828739245937e-05	0.00633921574108052
cg17208530	chr17	49810062	OpenSea	CA10;CA10;CA10	Body;Body;Body	hg19	-0.142161529693039	0.000345340514166382	0.0276667166768773
cg07392482	chr18	10524910	N_Shore	NAPG	TSS1500	hg19	-0.124907174291062	0.000138131981703495	0.0164834418300358
cg10355965	chr14	96350608	OpenSea			hg19	-0.13283473568425	3.39419787886142e-06	0.00205052455090909
cg17342759	chr5	146461855	OpenSea	PPP2R2B;PPP2R2B	TSS1500;TSS1500	hg19	-0.165471195533484	4.0239069737728e-06	0.00222750777019231
cg12165685	chr19	47288109	N_Shelf	SLC1A5;SLC1A5;SLC1A5;SLC1A5	1stExon;5'UTR;Body;5'UTR	hg19	-0.0334753815674139	1.93782874241907e-05	0.00551929626142697
cg09876440	chr3	10325981	OpenSea	GHRLOS;GHRLOS;GHRLOS;C3orf42;GHRLOS	TSS1500;TSS1500;TSS1500;TSS200;TSS1500	hg19	0.0285547609100514	0.000153675372975197	0.0175250389154126
cg09635768	chr1	8601318	OpenSea	RERE;RERE	Body;Body	hg19	-0.112159036287052	0.000298962519704584	0.0255972791336706
cg18908419	chr10	75800004	OpenSea	VCL;VCL	Body;Body	hg19	0.0602251180768333	0.000618302961207196	0.0375641900387529
cg14286256	chr9	98318448	S_Shelf			hg19	-0.127980282747859	1.6305758034713e-06	0.0014127337557316
cg15184797	chr20	42979839	OpenSea	R3HDML	3'UTR	hg19	-0.0946544327036628	0.000609320116124647	0.0372966249495635
cg04505972	chr2	173508040	OpenSea			hg19	-0.0417204644965568	0.000299094916846952	0.0255972791336706
cg08330217	chr20	57982969	S_Shelf			hg19	-0.17061336290745	6.34490537582491e-07	0.000855660330469646
cg26851500	chr19	6433858	OpenSea	SLC25A41	TSS200	hg19	-0.150995987502366	0.000624632795757377	0.0376898129231784
cg26138073	chr13	22979750	OpenSea			hg19	-0.16773587387597	1.59982932522026e-05	0.00494410246899564
cg09084320	chr10	33553435	OpenSea	NRP1;NRP1;NRP1	Body;Body;Body	hg19	-0.0553268818201196	0.000240730406620332	0.0225332387289167
cg22975712	chr22	38218945	N_Shore	GALR3	TSS1500	hg19	-0.105530587996785	0.000636219537110035	0.038048668120704
cg11935459	chr15	49563246	OpenSea	GALK2;GALK2	Body;Body	hg19	-0.0791644724573854	0.000857733647957055	0.0445649062947028
cg06333800	chr7	151442481	OpenSea	PRKAG2;PRKAG2	Body;Body	hg19	-0.0765966674531572	0.000812211506153445	0.0432449926012297
cg03511671	chr1	203019520	OpenSea	PPFIA4	TSS1500	hg19	-0.100616036091816	0.000400212022212119	0.0299325002696737
cg26859016	chr1	206643375	OpenSea	IKBKE	TSS1500	hg19	-0.0560922236911875	3.96074651760601e-05	0.0082336535658369
cg09422355	chr19	48547158	OpenSea	CABP5	1stExon	hg19	-0.0717583931335131	0.000147171588003303	0.0171231191882928
cg23044087	chr15	97328778	OpenSea	SPATA8	3'UTR	hg19	-0.141144149820611	0.000411581063020335	0.0303893366581317
cg03930532	chr17	74398145	OpenSea	UBE2O	Body	hg19	0.0131857504217378	7.85487725519038e-05	0.0118612911492587
cg09822726	chr17	61443331	OpenSea	TANC2	Body	hg19	-0.212408564369709	1.79148641076169e-06	0.00149919528037473
cg00308503	chr5	160171384	OpenSea	ATP10B	5'UTR	hg19	-0.185348855624458	8.35089339756132e-07	0.000982868261710607
cg21030416	chr11	62693396	Island			hg19	0.122186973470609	0.000443177145677769	0.0315321263466425
cg06717814	chr1	2038593	Island	PRKCZ;PRKCZ;PRKCZ	5'UTR;Body;5'UTR	hg19	-0.095249238652941	0.000513472014288769	0.0340028157707828
cg13057167	chr14	103750565	OpenSea			hg19	-0.10470901460903	0.000241448635654581	0.0225548922248853
cg16127242	chr8	130598845	OpenSea			hg19	-0.0327556854337001	0.00104930099005855	0.0495225652450913
cg14387505	chr16	31538946	OpenSea	AHSP	TSS1500	hg19	-0.0765933935985079	0.000443736900084334	0.0315389095518108
cg11118615	chr1	18703404	Island	IGSF21	Body	hg19	-0.0844175703520913	0.000840332635684855	0.0440691813005868
cg06090362	chr3	140396963	OpenSea	TRIM42;TRIM42	1stExon;5'UTR	hg19	-0.0917352583814735	0.000220821015831556	0.0215110032994711
cg25127692	chr3	185406536	OpenSea	IGF2BP2;IGF2BP2	Body;Body	hg19	-0.0233364477152976	1.2829519546352e-05	0.00435959292775085
cg21275838	chr15	59608124	OpenSea	MYO1E	Body	hg19	-0.113443429093769	2.36958194034438e-05	0.00618658361822298
cg15355719	chr11	64503521	OpenSea	RASGRP2;RASGRP2;RASGRP2	Body;Body;Body	hg19	-0.117827937161187	0.000527725570885314	0.0344342031689224
cg07236958	chr8	140624727	OpenSea			hg19	-0.105799358225435	0.000311762087005072	0.0261789439254923
cg16800162	chr11	90739454	OpenSea			hg19	-0.153022385729019	1.00647255324592e-07	0.000326463097271039
cg17339440	chr8	37743949	OpenSea	RAB11FIP1;RAB11FIP1	Body;Body	hg19	-0.0807200795914157	0.000972032997207247	0.047595407015479
cg10216717	chr12	128899290	N_Shore	TMEM132C	Body	hg19	-0.101887569502227	0.000440332311776586	0.0314578368039002
cg17763019	chr5	140593332	N_Shore	PCDHB13	TSS200	hg19	-0.116200426992968	0.000789866988803466	0.0427239463869353
cg13531637	chr2	240060808	N_Shore	HDAC4	Body	hg19	0.046373728992258	0.00105299188487196	0.0496132358913023
cg06961237	chr14	38217808	OpenSea			hg19	-0.206469686504169	9.953830662501e-05	0.0136597183860783
cg02400942	chr15	76006125	OpenSea	CSPG4	TSS1500	hg19	0.1148324012964	0.00100666624799203	0.0484697728022355
cg27437413	chr16	15596215	OpenSea	C16orf45;C16orf45	1stExon;Body	hg19	-0.067300445022262	0.000593415449843574	0.0367954264991194
cg15536663	chr5	111665548	OpenSea	EPB41L4A	Body	hg19	-0.127106366497703	0.000933434287095264	0.0465340261842421
[truncated: 6,400 more rows]
