# Supplementary material for: Functionally enriched epigenetic clocks reveal tissue-specific discordant aging patterns in individuals with cancer
Source: Commun Med (Lond). 2025 Apr 2;5:98. doi: 10.1038/s43856-025-00739-4 (PMC11965555; doi:10.1038/s43856-025-00739-4)
Supplement: Supplementary file 8 — Supplementary Data 6 [file 43856_2025_739_MOESM8_ESM.csv]

Name	chr	pos	Relation_to_Island	UCSC_RefGene_Name	UCSC_RefGene_Group	hg	coef	pval	pval_adj
cg04680436	chr2	242842668	N_Shore			hg19	0.0218937523491882	0.00257179591746509	0.0499349439413974
cg09591072	chr3	184301468	Island			hg19	0.0382593622492453	0.000415707030095217	0.0160240790669993
cg10287137	chr11	72929054	Island	P2RY2;P2RY2;P2RY2	TSS1500;TSS1500;TSS1500	hg19	0.0390075800187115	0.00223366032593487	0.0457178203249008
cg02623400	chr1	50513749	Island	ELAVL4;ELAVL4	1stExon;5'UTR	hg19	0.0381093947433647	0.0016085935284996	0.0372868395294735
cg15830544	chr14	104898358	S_Shore			hg19	-0.0383358020263968	0.00149013888744184	0.0355833822475059
cg00236302	chr12	69004867	Island	RAP1B;RAP1B	5'UTR;5'UTR	hg19	0.0279404395050332	9.47595472277223e-06	0.00143353863189451
cg15971980	chr6	150254442	OpenSea			hg19	-0.0460094075862676	0.00123631570530991	0.031671516530045
cg22950223	chr7	1403628	OpenSea			hg19	-0.0552447297640886	0.00222022364127247	0.0455543052593999
cg20747266	chr6	142409507	Island	NMBR	1stExon	hg19	0.0228326727007123	0.00084926333570036	0.0249568319553762
cg21891490	chr4	21470137	OpenSea	KCNIP4;KCNIP4;KCNIP4	Body;5'UTR;5'UTR	hg19	0.0154287987878776	0.00140646322197395	0.034337968465562
cg09865348	chr11	119674048	OpenSea			hg19	-0.0307530151141191	0.000906248645137525	0.0260209489008929
cg24833737	chr8	142632451	S_Shore			hg19	-0.11155705577093	6.02694957039242e-06	0.00106841082671472
cg22347967	chr12	128241974	N_Shelf			hg19	-0.0587081349690721	8.94895986736337e-05	0.00603882216247058
cg24591451	chr6	166355962	S_Shore	LINC00473;LINC00473	Body;Body	hg19	-0.054279424736325	7.63631660988299e-05	0.00544697433009058
cg26305896	chr16	2286937	Island	DNASE1L2;DNASE1L2	Body;Body	hg19	0.0233565699629886	0.00254497968867658	0.04962954970809
cg06464962	chr4	74719289	Island	PF4V1	Body	hg19	0.0255652440925434	0.000542101974594051	0.0189022263162218
cg13681781	chr9	139102396	OpenSea	QSOX2	Body	hg19	0.00542795995319223	0.00198148754603968	0.0424997746123304
cg15007222	chr19	46288852	N_Shore	DMWD	Body	hg19	0.0315857209513803	0.000248251161017882	0.0115454086433855
cg20709110	chr22	19946873	OpenSea	COMT;COMT;COMT	5'UTR;5'UTR;5'UTR	hg19	0.0316999879108003	0.00148394871475229	0.0354828532756602
cg12177182	chr6	168918116	N_Shore	SMOC2;SMOC2	Body;Body	hg19	-0.0518909148601646	0.000791429304429106	0.0239132492830828
cg06931179	chr11	131780798	Island	NTM;NTM;NTM;NTM;NTM;NTM;NTM	5'UTR;5'UTR;5'UTR;1stExon;1stExon;1stExon;Body	hg19	-0.00531390511757853	0.000618301735342636	0.0205250120230237
cg09465698	chr5	140787623	Island	PCDHGA4;PCDHGA6;PCDHGB6;PCDHGA9;PCDHGA1;PCDHGA8;PCDHGA5;PCDHGB1;PCDHGB4;PCDHGA3;PCDHGA2;PCDHGA7;PCDHGB2;PCDHGB5;PCDHGB6;PCDHGB3	Body;Body;TSS200;Body;Body;Body;Body;Body;Body;Body;Body;Body;Body;Body;TSS200;Body	hg19	0.034379994199739	0.00197864333380398	0.0424627082443493
cg02291365	chr13	25317267	N_Shelf			hg19	-0.0410532979389047	0.000728968544803559	0.0227236257122868
cg05447100	chr6	168188992	OpenSea	C6orf123	Body	hg19	-0.038973416660744	0.000263606837611686	0.0119863060806752
cg08847919	chr11	68854196	S_Shelf	TPCN2	Body	hg19	0.0160311887811107	0.00210155883067671	0.0440731830858027
cg11464216	chr19	51293500	N_Shore	ACPT	TSS200	hg19	-0.0163744178746925	0.00185010709041705	0.0407080062455327
cg19282928	chr2	241570341	S_Shore	GPR35;GPR35	3'UTR;1stExon	hg19	-0.034369883332565	0.000704033510464324	0.0222394204750741
cg24111710	chr7	152063974	Island	MLL3	Body	hg19	0.0593607681049901	0.00152013903836521	0.0360109968503483
cg26279822	chr5	5652693	OpenSea			hg19	-0.0440260143932196	0.00066899142730899	0.0215774869812658
cg09282500	chr20	56136078	OpenSea	PCK1	TSS200	hg19	-0.00452668154714707	0.00146365342309612	0.0351866389076776
cg12142685	chr10	12391596	Island	CAMK1D;CAMK1D;CAMK1D;CAMK1D	5'UTR;5'UTR;1stExon;1stExon	hg19	0.0281465309348098	6.21319904664737e-05	0.00477518955150912
cg27119318	chr21	40759574	N_Shore	WRB;WRB	Body;TSS200	hg19	0.0526626190086638	0.000114196184292362	0.00707114035712588
cg16334849	chr8	36636869	OpenSea			hg19	-0.0317835587181619	0.00153277838457249	0.0361909865149956
cg10500147	chr12	6881601	N_Shore	LAG3	TSS200	hg19	0.0515599299362806	0.000892401235434287	0.0257643147133594
cg01854776	chr2	235904366	OpenSea	SH3BP4	5'UTR	hg19	0.0519476923675653	7.92577972340323e-05	0.00556772720955421
cg19076702	chr17	55193605	OpenSea	AKAP1	Body	hg19	-0.0153928314514376	0.00210183416109461	0.044073421534832
cg19571304	chr2	96952768	OpenSea	SNRNP200	Body	hg19	0.0217238031845951	0.000175432969392018	0.0092724311842709
cg10907062	chr1	6266210	Island	LOC102724450;RNF207;RNF207	TSS1500;1stExon;5'UTR	hg19	0.0275982295820789	0.00136879109363563	0.0337451395169037
cg14361526	chr14	101512732	OpenSea	MIR487B;MIR539	TSS200;TSS1500	hg19	-0.040771162629472	0.00146622714324861	0.0352284786073569
cg19854787	chr1	40712202	OpenSea	TMCO2	TSS1500	hg19	-0.0124304395471429	0.00175937219790063	0.0394492440662372
cg03734594	chr13	111297400	N_Shelf	CARS2	Body	hg19	0.0472080145162544	0.00159616323502378	0.0371027500367069
cg08569979	chr13	41053715	OpenSea	LOC646982;LOC646982;LOC646982	Body;Body;Body	hg19	-0.057519781713149	0.000254185741118498	0.0117149016655189
cg11213574	chr22	50623692	Island	TRABD	TSS1500	hg19	-0.0177311675621727	0.00187456669712819	0.0410665295661322
cg04698650	chr16	57760170	Island	CCDC135	Body	hg19	-0.0486263909246359	1.30418586057897e-05	0.00174948560856878
cg00154950	chr8	3974030	OpenSea	CSMD1	Body	hg19	-0.0262075628045082	0.00165598923164151	0.0379817354748746
cg04437966	chr5	60954562	OpenSea	FLJ37543	Body	hg19	-0.0112973234910604	0.000907623528942354	0.0260506613977604
cg12718519	chr1	2058417	OpenSea	PRKCZ;PRKCZ;PRKCZ	5'UTR;Body;5'UTR	hg19	-0.0277819232945924	0.000343173891603738	0.0141567101394883
cg25493764	chr8	1112803	N_Shore			hg19	-0.0294023405047929	0.0017480154473133	0.0392853873809548
cg17070988	chr12	115103351	Island			hg19	0.032808935329854	0.00197832339460683	0.0424582370305699
cg09144608	chr1	2098929	OpenSea	PRKCZ;PRKCZ;PRKCZ	Body;Body;Body	hg19	-0.0742261979885888	4.95847336192754e-05	0.00411689626769086
cg07076816	chr7	38351154	Island			hg19	-0.0365612656191786	0.00134770409386654	0.0334346968119467
cg02630277	chr12	10704074	OpenSea			hg19	-0.0371338052129076	1.52169106479426e-05	0.00192314607321375
cg01599099	chr11	66649832	OpenSea	PC;PC;PC	5'UTR;5'UTR;5'UTR	hg19	-0.0233017106532551	0.00145197320276463	0.0350073351580268
cg13266018	chr7	5637739	S_Shelf	FSCN1	Body	hg19	0.0531111273943731	0.00208704181417194	0.0438891310589662
cg21629166	chr7	1589473	N_Shore	TMEM184A	Body	hg19	-0.0302388727726442	0.00152157896045894	0.0360316470163797
cg24037389	chr8	27845182	OpenSea	SCARA5	5'UTR	hg19	-0.0606947949770129	0.000674940414869974	0.0216832547880959
cg14378084	chr22	42736914	S_Shelf			hg19	-0.0262990969263659	0.00254723646510833	0.0496570155867906
cg08251598	chr19	34268333	N_Shore			hg19	-0.0188843807889915	0.000507513139240408	0.0181634352060034
cg06959103	chr17	45810436	N_Shore	TBX21	TSS200	hg19	0.0113603597537489	0.00164488535981667	0.0378262490146997
cg15025403	chr8	27182906	N_Shore	PTK2B;PTK2B;PTK2B;PTK2B	TSS200;TSS200;5'UTR;5'UTR	hg19	-0.00759600333159265	0.00179018356651135	0.0399066875602303
cg17827477	chr22	49487343	Island			hg19	-0.0464214116919631	9.77562483358196e-07	0.000359915788195768
cg12241532	chr10	3162117	S_Shore	PFKP	Body	hg19	0.0187564516057482	0.00195891685982407	0.0422024265375428
cg20042171	chr12	48111464	OpenSea	ENDOU;ENDOU;ENDOU	Body;Body;Body	hg19	-0.0139952083837015	0.000527753014021927	0.0186085942616627
cg09103658	chr17	78442672	Island	NPTX1	3'UTR	hg19	-0.0396863789617144	0.000813117219769192	0.024295022913316
cg26477488	chr5	153858936	Island	HAND1	TSS1500	hg19	-0.0168253710582296	0.00229520610759215	0.04650773526815
cg00522231	chr2	9549277	OpenSea	ITGB1BP1;ITGB1BP1	Body;Body	hg19	0.0436381235914704	0.0018418129261506	0.0406066128769011
cg10612096	chr2	231865097	OpenSea	SPATA3	Body	hg19	0.0344081577045983	0.000563379166357207	0.0193709335626737
cg10435952	chr5	81884312	OpenSea			hg19	-0.0434628488780294	0.000874088410350848	0.0254237043647751
cg22151446	chr5	140810805	Island	PCDHGA4;PCDHGA11;PCDHGA11;PCDHGA9;PCDHGA1;PCDHGB1;PCDHGB6;PCDHGA12;PCDHGB3;PCDHGB7;PCDHGA6;PCDHGA8;PCDHGA10;PCDHGA12;PCDHGA5;PCDHGB4;PCDHGA3;PCDHGA2;PCDHGA7;PCDHGB2;PCDHGB5	Body;Body;Body;Body;Body;Body;Body;1stExon;Body;Body;Body;Body;Body;1stExon;Body;Body;Body;Body;Body;Body;Body	hg19	0.0410276460186954	0.00239695800970602	0.047796389156777
cg27455470	chr3	46448702	OpenSea	CCRL2;CCRL2;LOC102724297	TSS1500;TSS200;TSS200	hg19	-0.0235479558429965	8.45889578439074e-05	0.00581831023665609
cg11496466	chr12	132048922	S_Shelf			hg19	-0.0326085252308821	6.35415102447236e-05	0.00484653682458547
cg26144458	chr21	38070148	Island			hg19	0.0427960372244487	0.00162040225000487	0.0374704540351431
cg22626858	chr19	51220273	Island	SHANK1	TSS200	hg19	0.0214203454569705	0.00175755139192382	0.0394200329834719
cg05790197	chr12	130646752	Island	FZD10-AS1;FZD10	TSS1500;TSS1500	hg19	0.0186377247454804	0.00248690701181621	0.0489436035153372
cg18076399	chr15	25423404	OpenSea	SNORD115-9;SNORD115-5;SNORD115-12;SNORD115-10	TSS1500;TSS1500;TSS1500;TSS1500	hg19	-0.0356314605610975	0.00248476647987548	0.0489141275012756
cg05027458	chr15	100882165	Island	ADAMTS17;ADAMTS17	5'UTR;1stExon	hg19	0.0260537299458843	0.000169090754043875	0.00906287467449235
cg24376802	chr11	2485050	OpenSea	KCNQ1;KCNQ1	Body;Body	hg19	-0.0231416687579754	0.000873641470392804	0.0254145904110021
cg13794588	chr9	137772544	OpenSea	FCN2;FCN2	TSS200;TSS200	hg19	-0.0189338293160185	0.000397036629172606	0.0155438257055066
cg02289343	chr1	9131622	Island	SLC2A5	Body	hg19	-0.0300726967842881	0.000172841806284808	0.00918451573956773
cg20815683	chr9	37002510	Island	PAX5;PAX5;PAX5;PAX5;PAX5;PAX5;PAX5;PAX5;PAX5;PAX5;PAX5;PAX5;PAX5	Body;Body;Body;Body;Body;Body;Body;Body;Body;Body;Body;Body;Body	hg19	0.0280947194284886	0.00142211674566683	0.0345581998871093
cg26502666	chr2	29034052	S_Shore	SPDYA;SPDYA	5'UTR;5'UTR	hg19	0.0738367056595892	0.00183317878134152	0.0404984574408839
cg16015267	chr16	71660028	Island	MARVELD3;MARVELD3;MARVELD3	TSS200;TSS200;TSS200	hg19	0.0381041901013119	0.00103335463174076	0.0282354162432847
cg27596495	chr6	55039295	Island	HCRTR2;HCRTR2	5'UTR;1stExon	hg19	0.0271785888987901	0.00077209297307577	0.0235435302731737
cg25481680	chr10	105110878	Island	PCGF6;PCGF6;PCGF6;PCGF6	5'UTR;5'UTR;1stExon;1stExon	hg19	0.0243220232698506	0.000864201634861058	0.0252345219279592
cg10263682	chr3	181413847	Island	SOX2OT	Body	hg19	-0.0152425190891473	0.00094240692355612	0.0266404889919068
cg21640187	chr6	4282172	Island			hg19	0.0480421035255394	0.00128625731277001	0.0324968838069125
cg14896926	chr10	132891650	N_Shore	TCERG1L	Body	hg19	-0.0260744642203089	0.00119977212805276	0.0310615605965886
cg10143811	chr12	16757985	OpenSea	LMO3;LMO3	5'UTR;5'UTR	hg19	0.0250400931044977	0.00153700117898163	0.0362515564683472
cg10622643	chr17	935191	S_Shore	ABR;ABR;ABR;ABR;ABR	TSS200;Body;Body;Body;Body	hg19	0.044848582583276	0.00158964748174541	0.037002156015164
cg20216928	chr10	134735508	N_Shore			hg19	-0.0506211583635133	0.000594043949638486	0.0200166479805853
cg23567562	chr11	75141735	Island	KLHL35	TSS200	hg19	0.0336321463381225	0.000735883616645858	0.0228428012742031
cg21485895	chr2	200321016	Island	SATB2	5'UTR	hg19	-0.0556575231156168	0.00232361824032923	0.0468607635196598
cg12134633	chr15	32934004	OpenSea	SCG5;SCG5	5'UTR;5'UTR	hg19	0.0684777027218174	0.000373745402738589	0.0149613574084761
cg01036296	chr5	80597395	Island	RNU5E;ZCCHC9;ZCCHC9;RNU5D;ZCCHC9	Body;TSS200;TSS200;Body;TSS200	hg19	-0.00168595340334839	0.00222138334670896	0.0455694989358965
cg19777067	chr4	174440103	Island			hg19	0.0638466044368758	0.0002782498609894	0.0124043083826289
cg01975877	chr1	9324232	Island	H6PD	Body	hg19	0.0313177586950218	0.00073578321636211	0.0228422063010572
cg17953764	chr4	48492845	Island	ZAR1	1stExon	hg19	0.0576789002835458	0.000206782081837588	0.0102927897655023
cg13929734	chr4	1623883	N_Shore			hg19	0.0342076723382983	0.00087224657819461	0.0253837164195141
cg21436444	chr18	76073275	Island			hg19	-0.0435967615344676	0.000423165155951942	0.0161964551889943
cg25697492	chr19	2950919	Island			hg19	-0.0148452001439308	0.000886171278984993	0.0256525802194923
cg26161329	chr17	56832991	Island	PPM1E	TSS1500	hg19	0.0165504457634486	8.30670142416443e-05	0.00574789445177198
cg01641792	chr19	10572362	OpenSea	PDE4A;PDE4A;PDE4A;PDE4A	Body;Body;Body;Body	hg19	0.0626456072540074	0.00085010037933614	0.0249732206059027
cg03040848	chr16	88993053	N_Shore	CBFA2T3;CBFA2T3	5'UTR;Body	hg19	-0.0582908745587271	0.000493007234583037	0.0178346744061925
cg27090062	chr5	92939842	Island			hg19	0.0532710079071258	0.00147413102929522	0.0353419289136654
cg23944251	chr10	25464719	Island	LOC100128811;GPR158	Body;1stExon	hg19	0.0205295903752767	0.00126256713384582	0.0320997886000193
cg01248385	chr13	113636953	S_Shore	MCF2L;MCF2L	Body;Body	hg19	-0.028634850821338	0.000250455708434149	0.0116048005134786
cg04164499	chr14	77738721	S_Shore	NGB	TSS1500	hg19	-0.0425374027385866	0.00222630208291196	0.0456277010056192
cg11990770	chr10	134721172	N_Shore			hg19	-0.0224819994319198	0.00127214602860126	0.0322549548189404
cg15705536	chr5	7825292	OpenSea	ADCY2	Body	hg19	-0.0285692916062638	0.0021152906878849	0.0442374567986025
cg23606718	chr2	131513927	Island	FAM123C;FAM123C;FAM123C;FAM123C;FAM123C;FAM123C	5'UTR;5'UTR;1stExon;1stExon;5'UTR;5'UTR	hg19	0.0327214036085963	0.00131649450196684	0.0329436200397305
cg18744355	chr2	1906949	OpenSea	MYT1L	Body	hg19	-0.0679388676932143	0.000395568728086641	0.0155095371088818
cg26341619	chr1	29676588	OpenSea			hg19	-0.046064315998422	0.000957775008072938	0.0269164242371045
cg19308497	chr1	160147442	OpenSea	ATP1A4;ATP1A4	Body;1stExon	hg19	-0.0841755270128939	4.83100730922978e-06	0.000937790948708284
cg23130131	chr4	111544299	Island	PITX2;PITX2;PITX2	Body;TSS200;Body	hg19	0.0264404089552267	0.00188469426132128	0.0411947045461494
cg08060936	chr19	47113222	OpenSea	CALM3	3'UTR	hg19	0.0273957411117835	0.00187107164420021	0.0410171224486984
cg02054964	chr7	157643770	OpenSea	PTPRN2;PTPRN2;PTPRN2	Body;Body;Body	hg19	-0.0373968761176581	0.000918255844791	0.0262370092492557
cg23180593	chr13	111301487	Island	CARS2	Body	hg19	0.0329859498457145	0.000411056320256482	0.0159149320102885
cg08023458	chr14	101438461	OpenSea	SNORD114-14;SNORD114-15;SNORD114-16	Body;TSS1500;TSS1500	hg19	-0.0227063716737173	0.00222582647627034	0.0456225179700603
cg27625886	chr20	62060443	S_Shore	KCNQ2;KCNQ2;KCNQ2;KCNQ2	Body;Body;Body;Body	hg19	-0.0651934445675503	0.00141092335032795	0.0343971387134208
cg25597138	chr6	28511790	OpenSea			hg19	0.0488925477748109	0.000350472679791897	0.014358754806476
cg12035625	chr16	26332794	OpenSea			hg19	-0.0366799087833823	0.00108801516527519	0.0291695780579005
cg25337514	chr2	9285975	OpenSea			hg19	0.00683460628254204	0.000808484761672441	0.0242057780115029
cg22545206	chr2	118617499	Island			hg19	0.0409752857397149	0.000676126759399964	0.0217095428698
cg10001905	chr1	15498298	OpenSea	C1orf195;C1orf195;TMEM51;TMEM51;TMEM51;TMEM51	TSS200;TSS200;5'UTR;5'UTR;5'UTR;5'UTR	hg19	0.025276066943382	0.00254072587380292	0.0495745463086928
cg23196720	chr8	713642	OpenSea			hg19	-0.0419986526432682	3.9639400347919e-05	0.00356626658507306
cg02008416	chr1	55445880	N_Shore	TMEM61	TSS1500	hg19	0.053482584025615	0.000106085532684638	0.00674681863811683
cg02838784	chr11	62652985	S_Shelf	SLC3A2;SLC3A2;SLC3A2;SLC3A2;SLC3A2;SLC3A2	Body;Body;Body;Body;Body;Body	hg19	-0.0268265894292915	0.00211564998466108	0.0442401074162653
cg22082706	chr11	70001938	Island	ANO1;ANO1	Body;Body	hg19	0.0341576709908042	0.00114664988773418	0.0301685061573118
cg21016855	chr11	31819444	N_Shore	PAX6;PAX6;PAX6	Body;Body;Body	hg19	0.0407792927876648	0.00214406351677037	0.0445904151765794
cg01824931	chr7	1642224	N_Shore			hg19	-0.0331782069956545	0.000762176457661783	0.0233531664557423
cg01405582	chr6	29692365	S_Shore	HLA-F;HLA-F;HLA-F	Body;Body;Body	hg19	-0.0411837261452397	2.07772323605481e-05	0.00234694025551386
cg26070540	chr20	30225666	Island	COX4I2	TSS200	hg19	-0.0348292039421914	0.000346346627379941	0.0142498744019942
cg24517863	chr1	233601965	OpenSea			hg19	-0.0254743928732175	0.00234279955446519	0.0471189716551242
cg02969688	chr6	149751415	OpenSea			hg19	-0.0160609423521396	0.00163804652441622	0.0377266520893917
cg07352054	chr7	157092682	Island			hg19	0.0353339035352505	0.000502755733145267	0.0180602590223147
cg23022656	chr1	42628585	OpenSea	GUCA2A	Body	hg19	-0.0237972380574711	0.000327255515899091	0.0137460865012622
cg22990158	chr14	24802150	Island	ADCY4	Body	hg19	0.0483823940012992	0.000395889291929302	0.0155171921822255
cg05070268	chr16	1414687	Island	UNKL	3'UTR	hg19	-0.0293553760026579	0.00106807692856044	0.0288321662548256
cg10659886	chr19	58629719	Island	ZSCAN18;ZSCAN18	Body;1stExon	hg19	0.01915849386482	0.000724079467449391	0.0226324131656279
cg00325528	chr11	2819073	S_Shore	KCNQ1;KCNQ1	Body;Body	hg19	-0.0241737951754833	0.0015049579559799	0.0358018332988101
cg06981541	chr7	155797634	OpenSea			hg19	-0.0454609664502414	0.00026480309626749	0.0120184374147356
cg04245402	chr19	751241	OpenSea	C19orf21	5'UTR	hg19	0.0398675452096905	0.00245382788878562	0.048517200293295
cg21073511	chr8	143373628	OpenSea	TSNARE1	Body	hg19	-0.0609825060594776	5.54436985336078e-06	0.00101572396122354
cg00618626	chr17	39807901	S_Shelf			hg19	0.0475555605954021	0.000810452141892063	0.0242522759847552
cg00675156	chr17	46871867	OpenSea	TTLL6;TTLL6	Body;TSS200	hg19	-0.0372223401278614	0.00101097327952178	0.027825698416908
cg07166654	chr12	52652220	Island			hg19	0.0383873662408037	0.000327176707673883	0.0137458112949602
cg20120208	chr10	102896869	S_Shore	TLX1	3'UTR	hg19	-0.0243919146309362	0.00134131499060731	0.0333369408887425
cg05924489	chr3	49459937	OpenSea	AMT;AMT;AMT;NICN1;AMT;AMT;AMT;AMT;AMT;AMT	Body;5'UTR;1stExon;3'UTR;1stExon;1stExon;5'UTR;5'UTR;1stExon;5'UTR	hg19	0.0456450096112071	0.000763172095587876	0.0233723796281767
cg16901627	chr19	19026289	N_Shelf	COPE;COPE;COPE	Body;Body;Body	hg19	0.00613788419042501	0.00050797175538536	0.0181742313872444
cg16811443	chr17	20517129	OpenSea			hg19	-0.0288544222657092	7.96503426067439e-05	0.00558520333817848
cg07692204	chr1	57756744	OpenSea	DAB1	5'UTR	hg19	-0.0580042323680496	2.01502955274567e-05	0.00230160716462498
cg02928644	chr2	170646566	OpenSea			hg19	0.0133055718461699	0.00189361563269912	0.0413042806528548
cg23236554	chr5	132947501	Island	FSTL4	5'UTR	hg19	0.0141701090915749	0.00160002195760324	0.0371615097498959
cg24652615	chr6	44243304	Island	TMEM151B	Body	hg19	0.0398726737248829	0.000323444941816148	0.0136479477605208
cg18263587	chr11	1326508	N_Shelf	TOLLIP	Body	hg19	0.00332087660799427	0.000288002225739912	0.0126847502268975
cg00584238	chr5	135171042	Island	LOC153328	Body	hg19	0.0497061206517375	0.00197985167257093	0.0424790557347271
cg15390413	chr17	7349197	S_Shore	CHRNB1	Body	hg19	0.0421032349731889	0.00132625883830767	0.0330943657725432
cg05492735	chr7	104445402	OpenSea	LHFPL3	Body	hg19	-0.0451963956822027	0.00197453142946855	0.0424166056303596
cg14600824	chr9	134430262	Island			hg19	0.0228866236452869	0.00242829507346995	0.0482024892979477
cg13056990	chr1	4736099	OpenSea	AJAP1;AJAP1	Body;Body	hg19	-0.0563490493231812	0.000356055215255681	0.0145065667871267
cg02722214	chr10	121578137	Island	INPP5F;INPP5F	Body;TSS1500	hg19	0.0210194688430605	0.00150052344470095	0.0357332044086766
cg18521743	chr19	59025573	Island	ZBTB45	Body	hg19	0.0315405657970119	0.000678065916173956	0.0217434565830098
cg00073794	chr2	30041338	OpenSea	ALK	Body	hg19	0.0502397908931259	0.00124808529466223	0.0318680873469103
cg26032417	chr2	241185226	Island			hg19	-0.0460339357158807	0.000241304740472942	0.0113513920838689
cg13879483	chr12	95942907	Island	USP44;USP44	TSS1500;5'UTR	hg19	0.0126597050896774	0.00243299421513076	0.0482582538062013
cg07524919	chr6	32063901	Island	TNXB	Body	hg19	0.0205414239753282	0.00157107648196986	0.0367361932128421
cg22226438	chr1	854766	Island	FLJ39609	Body	hg19	-0.0338432955672931	0.000708316336294223	0.022318765223438
cg15445037	chr20	60348161	Island	CDH4	Body	hg19	0.030990150399248	0.000584265728772516	0.0198147337819634
cg05585742	chr4	812684	S_Shore	CPLX1	Body	hg19	-0.030775273563081	0.00257259571831286	0.0499390006342282
cg26656751	chr17	43910226	OpenSea	CRHR1;CRHR1;CRHR1;CRHR1	Body;Body;Body;Body	hg19	-0.0426761068654682	0.000871905276305717	0.025375724940297
cg22348345	chr11	1857477	OpenSea	SYT8	Body	hg19	-0.0319818248917388	0.00104494983372646	0.0284409271451695
cg21915313	chr5	140774426	Island	PCDHGA4;PCDHGA6;PCDHGA1;PCDHGA5;PCDHGB1;PCDHGB4;PCDHGA3;PCDHGA2;PCDHGA8;PCDHGA7;PCDHGB2;PCDHGA8;PCDHGB3	Body;Body;Body;Body;Body;Body;Body;Body;1stExon;Body;Body;1stExon;Body	hg19	0.0509541947969627	0.000552340849337458	0.0191342125230261
cg08018510	chr16	1313016	S_Shelf			hg19	-0.0329898034478804	0.000683778999661083	0.021849314623965
cg13312968	chr10	114109777	OpenSea	GUCY2G	Body	hg19	-0.0655998670158491	0.00114875872749902	0.0302074955910635
cg04540442	chr12	34445809	OpenSea			hg19	-0.0397955140654551	0.00110053681137664	0.0293555617362477
cg01275006	chr19	38876250	Island	GGN	Body	hg19	0.0167627852957475	0.000478313453440116	0.0174944093946117
cg13525697	chr10	61320994	OpenSea			hg19	-0.0317385189066105	3.84706732320704e-05	0.00350478870969923
cg16398388	chr17	42438929	N_Shore	FAM171A2	Body	hg19	0.0356246594783793	0.00144771117369797	0.0349391523784317
cg27358936	chr15	100941674	OpenSea	LASS3	3'UTR	hg19	-0.0572101957091728	4.81235611054503e-05	0.00403475974575904
cg20289913	chr4	72897868	Island	NPFFR2	1stExon	hg19	-0.0222961319534061	0.00149712453315038	0.035684649087774
cg09641248	chr15	93704534	OpenSea			hg19	-0.0565995012613252	0.000599864519469732	0.0201360936299322
cg07893892	chr12	85308152	S_Shore			hg19	-0.0141076422039197	0.00256096294103634	0.0498032361878668
cg01467836	chr8	145236076	S_Shore	HEATR7A;HEATR7A;HEATR7A	Body;Body;Body	hg19	0.00548596047297515	0.00254357910816917	0.0496111368130417
cg19608778	chr11	1939546	OpenSea	TNNT3;TNNT3;TNNT3;TNNT3	TSS1500;TSS1500;TSS1500;TSS1500	hg19	-0.043472729704167	3.83961096735584e-05	0.00349992866168726
cg20801875	chr5	128300671	N_Shore	SLC27A6;SLC27A6	TSS1500;TSS1500	hg19	-0.00649266272413641	0.00136189613431054	0.0336525662515084
cg03684571	chr16	87468092	OpenSea	ZCCHC14	Body	hg19	0.0635414165181449	0.000365540006070621	0.0147500567928423
cg26134712	chr10	32348319	S_Shelf			hg19	-0.0238257154642766	0.000390551818885693	0.0153976906711507
cg21736411	chr21	40759659	N_Shore	WRB;WRB	Body;TSS200	hg19	0.0401436726608833	0.000893931942145077	0.0257948060209878
cg08763019	chr12	58010123	N_Shelf	ARHGEF25;ARHGEF25;ARHGEF25	Body;Body;Body	hg19	-0.0297618581536028	0.000293274981606698	0.0128227256624151
cg08345719	chr17	37821661	N_Shelf	TCAP	1stExon	hg19	-0.031179666842225	9.70013013989232e-07	0.000358314802405856
cg11980944	chr1	205399731	OpenSea			hg19	0.0159116100796256	0.0015007850733729	0.0357371979981189
cg06282039	chr3	14635940	OpenSea			hg19	-0.0626770734363971	3.0621257349357e-05	0.00302157104564407
cg03529015	chr17	80885682	N_Shore	TBCD	Body	hg19	0.0332450269559233	0.00023056327340348	0.011026202287837
cg02737268	chr20	3780182	S_Shelf	CDC25B;CDC25B;CDC25B	Body;Body;Body	hg19	0.0541502033489406	0.000191345504802205	0.00980093544227461
cg17311865	chr14	22975521	OpenSea			hg19	-0.0233245384835826	0.000670799388241794	0.0216062976649211
cg25763393	chr19	52956832	Island	ZNF578;ZNF578	1stExon;5'UTR	hg19	0.0144981192736665	0.00209929716802842	0.0440493384522223
cg10739556	chr7	27192056	S_Shore			hg19	0.0439235403456365	0.000429735851720904	0.0163560349702129
cg25888561	chr10	44163067	Island			hg19	0.0462730848221324	0.00145772184774192	0.0350961547451012
cg14390656	chr9	11618691	S_Shore			hg19	-0.0478141853185508	0.000926135782195579	0.0263845357570641
cg09521703	chr19	55944864	Island	SHISA7	Body	hg19	0.0243595522397646	0.00213086733151383	0.0444316443032347
cg15713625	chr19	48232782	S_Shelf	EHD2	Body	hg19	0.037117747524115	0.0020228786477693	0.0430333703820896
cg24653772	chr7	788989	N_Shelf	HEATR2	Body	hg19	0.0434039288613219	7.06656761173081e-05	0.00518542278152722
cg09774179	chr6	36652043	Island	CDKN1A;CDKN1A	Body;Body	hg19	0.0065417815046008	0.00135788022679587	0.0335893272524426
cg13294738	chr10	2371247	OpenSea			hg19	-0.0740248942494866	3.90299481826686e-05	0.00353399833171789
cg00542545	chr2	230911344	OpenSea	SLC16A14	Body	hg19	-0.00683524037850165	0.0013323866583814	0.0331993722956008
cg05985821	chr8	328586	OpenSea			hg19	-0.0369886805327069	0.000319742572891736	0.013542644529347
cg25578967	chr7	25018440	N_Shore	OSBPL3;OSBPL3;OSBPL3;OSBPL3	5'UTR;5'UTR;5'UTR;5'UTR	hg19	0.0211721821202462	0.000966843224107829	0.0270742787537786
cg08894744	chr10	1219231	Island			hg19	-0.0437182804961405	0.000437531729051874	0.0165410600470408
cg10403753	chr19	44084658	OpenSea	PINLYP;PINLYP	Body;TSS200	hg19	0.0423205388567445	0.000563955672563752	0.0193795329285752
cg03343363	chr10	31053061	OpenSea			hg19	0.0134760914168733	0.000438334297758907	0.0165582391221578
cg25711997	chr10	106075710	Island	ITPRIP	Body	hg19	0.0158329420385179	0.00150232349618831	0.0357604028232609
cg22792449	chr11	111168594	N_Shore	C11orf93;C11orf92	TSS1500;5'UTR	hg19	-0.0246417684931076	0.000604274418523831	0.0202341388757955
cg14636113	chr2	240742128	S_Shelf			hg19	-0.0296759000638189	0.00228929551786698	0.0464428662353199
cg13826564	chr11	65306731	Island	LTBP3;LTBP3;LTBP3	Body;Body;Body	hg19	0.0482076356441999	0.000133967443814852	0.00784677266318774
cg22505075	chr8	27737223	Island	SCARA5	Body	hg19	-0.0347572991012617	0.000330653854442916	0.0138361318986403
cg09610767	chr16	86960025	OpenSea			hg19	0.0328047283327985	0.00118612715116977	0.0308247634063449
cg25307665	chr7	27183694	Island	HOXA5	TSS1500	hg19	0.0437003265503896	0.000974933823693466	0.0272177043819229
cg24398479	chr7	27192061	S_Shore			hg19	0.029050705960235	0.00118473198834993	0.0308014014552199
cg25951210	chr2	177016619	Island	HOXD4	1stExon	hg19	0.0311489027771258	0.000814973282578895	0.0243303792216215
cg03610073	chr4	154604770	N_Shore	TLR2	TSS1500	hg19	-0.0425655689310667	2.25559974134821e-05	0.00247782857857614
cg07268090	chr4	42317573	OpenSea			hg19	-0.0287524754439951	0.000292719847041829	0.0128065480047685
cg05466844	chr15	91415964	S_Shore	FURIN;FURIN;FURIN	5'UTR;5'UTR;TSS200	hg19	-0.0254315857674371	0.000174948130151667	0.00924937502914755
cg14058329	chr7	27183946	Island	HOXA5	TSS1500	hg19	0.0401410124200721	5.52319715568145e-05	0.00442080604399319
cg26394227	chr6	31600222	S_Shore	BAT2	Body	hg19	0.00475649545205339	0.00126095720450182	0.0320746164508892
cg07964113	chr17	78935289	Island	RPTOR;RPTOR	Body;Body	hg19	0.0159455589492656	0.00244775090604338	0.0484473991754926
cg17361896	chr20	3730680	Island	HSPA12B	Body	hg19	-0.0169643811843374	0.00130794915976667	0.0328236920149385
cg04263387	chr9	129289875	OpenSea			hg19	-0.0866304911085018	9.30765578272461e-07	0.00034919681909639
cg10536898	chr5	50673227	OpenSea			hg19	0.0327458912579093	0.00205452613650431	0.0434635946620668
cg11793978	chr5	135188477	Island	LOC153328	Body	hg19	-0.0544242855690437	1.30290319712814e-07	0.000131352639887925
cg25458175	chr19	59025570	Island	ZBTB45	Body	hg19	0.0216868587626994	0.000700820578275029	0.0221687279455837
cg12797746	chr8	1110520	N_Shelf			hg19	-0.0426826306156181	0.00115622253182203	0.0303262121509162
cg16616467	chr16	89642914	Island	CPNE7;CPNE7	Body;Body	hg19	0.0484803866814939	0.000858795179860408	0.025130657426905
cg02789515	chr17	25620677	N_Shore	WSB1;WSB1	TSS1500;TSS1500	hg19	0.0155933867906592	0.00226878630906055	0.0461672987169594
cg27262054	chr16	73067525	OpenSea	ZFHX3;ZFHX3	5'UTR;5'UTR	hg19	0.0251900792910013	0.00085229569765295	0.0250193601667279
cg04640675	chr16	30572739	Island			hg19	0.0557413154773421	0.000148776572846183	0.00838389591644724
cg06902607	chr1	247511400	OpenSea			hg19	0.0654842216722831	0.00191791561802413	0.041648760696982
cg17094014	chr6	41605343	Island	MDFI	TSS1500	hg19	0.0448570872475074	0.00173903793199376	0.0391675752452749
cg06729532	chr19	14376770	Island			hg19	0.0369159881130926	0.00249827602358375	0.0490692558651944
cg22205904	chr9	101137515	OpenSea	GABBR2	Body	hg19	-0.0169229875083322	0.00141211836900326	0.0344143202885466
cg02966841	chr2	1926366	OpenSea	MYT1L	Body	hg19	-0.0503431668503798	8.04578413175772e-07	0.000322168990039874
cg09176893	chr4	100574596	Island			hg19	-0.0328193888675323	0.00182080671133968	0.0403194449008787
cg18256949	chr17	41477468	Island	ARL4D	Body	hg19	0.03879979710213	0.000150531039911497	0.00844113067262595
cg18099070	chr7	157845265	OpenSea	PTPRN2;PTPRN2;PTPRN2	Body;Body;Body	hg19	-0.0625983493973966	0.00138945182271882	0.0340701574498895
cg23468927	chr11	67206263	S_Shelf	CORO1B;CORO1B;PTPRCAP	Body;Body;TSS1500	hg19	0.0262313295856041	0.00239941490374664	0.0478265814323474
cg12081253	chr17	71431773	Island	SDK2	Body	hg19	-0.0251264167331761	0.000442280148506335	0.0166611992230812
cg11217953	chr1	26051823	OpenSea	MAN1C1	Body	hg19	-0.0620741288217471	2.02132127091162e-05	0.00230671619246609
cg10937408	chr17	77478569	OpenSea	HRNBP3	TSS200	hg19	-0.0187415795767026	0.0003815728038254	0.0151757006403871
cg00331501	chr5	37209440	Island	C5orf42	Body	hg19	0.0462709551348982	0.000166425256660119	0.00896889516853734
cg13912311	chr9	127265348	Island	NR5A1	Body	hg19	0.0438175664020635	0.000715411801845857	0.0224611323340017
cg10363661	chr16	89641360	Island	CPNE7;CPNE7	TSS1500;TSS1500	hg19	0.0258365471444757	0.00127210289209005	0.0322549358377678
cg26105687	chr5	25912672	S_Shelf			hg19	-0.0416754582798644	8.09658460673075e-05	0.00564510882054054
cg18703066	chr2	105363536	OpenSea			hg19	-0.0343620848559494	0.00242622112576494	0.0481791671969587
cg10094616	chr8	53478023	Island	FAM150A	TSS200	hg19	0.0098370332086059	0.00123112846011529	0.031588613424802
cg21221840	chr19	3595778	Island	TBXA2R;TBXA2R	Body;Body	hg19	0.0131547848037915	0.000296883840403498	0.0129203813384913
cg11878452	chr6	168482845	S_Shelf			hg19	-0.0409712196102583	0.000143895384942467	0.00820569255739024
cg12111295	chr21	32253584	OpenSea	KRTAP11-1	1stExon	hg19	-0.0297159040031865	0.000100839120054696	0.00652604404560818
cg01071159	chr2	129492198	N_Shelf			hg19	-0.029462930960634	0.000294022252742619	0.0128373920747571
cg01553584	chr1	224400672	OpenSea			hg19	0.0230836380379312	0.00219202585904754	0.0452230050624772
cg02717470	chr2	241559792	N_Shelf			hg19	-0.085767442296106	4.55839155259652e-06	0.000906848203078082
cg00377344	chr10	43857301	N_Shore			hg19	0.04336308206921	7.41368222558643e-06	0.00122029401871367
cg26383138	chr2	2119533	OpenSea	MYT1L	5'UTR	hg19	-0.0526307578848898	0.000112279424872122	0.0070031714359153
cg18249027	chr7	137528924	N_Shelf	DGKI	Body	hg19	0.0261620391396472	0.00166573747308971	0.0381219520266454
cg05364412	chr19	2136934	Island	AP3D1;AP3D1	Body;Body	hg19	0.0291796313661586	0.000380658524729317	0.015148047401799
cg13070763	chr3	46448963	OpenSea	CCRL2;CCRL2;CCRL2	5'UTR;1stExon;TSS200	hg19	-0.019700234265014	0.00077921736708663	0.0236730143883374
cg13428480	chr1	160370208	Island	VANGL2	TSS200	hg19	0.0270410380060135	0.00135602072304426	0.0335607851798075
cg26856527	chr7	4247868	OpenSea	SDK1;SDK1	Body;Body	hg19	-0.0259067140131351	0.000511789888941236	0.0182505573424416
cg07931962	chr19	9846267	N_Shore			hg19	-0.0209764185189315	0.000383010314969601	0.0152153771936921
cg20458353	chr7	21260293	OpenSea			hg19	-0.0473851940131932	0.00202585387509916	0.0430725741462722
cg23802451	chr1	22922635	S_Shelf	EPHA8	Body	hg19	-0.0639661891451183	1.83925251999996e-05	0.00217055472601801
cg03327829	chr16	1133074	S_Shelf			hg19	0.0200277383412253	0.0017237775005221	0.0389529998720019
cg18138842	chr4	649845	N_Shore	PDE6B;PDE6B;PDE6B	Body;Body;Body	hg19	-0.0375826811769567	0.00164992791468051	0.037892967642302
cg23536473	chr7	19184555	Island	FERD3L	1stExon	hg19	0.017653777209349	0.00130723318662013	0.0328111347316366
cg26826434	chr1	160058314	S_Shelf	KCNJ9	3'UTR	hg19	-0.0295410242791021	0.000447714423650149	0.0167836322876008
cg14526047	chr10	50887616	Island	C10orf53;C10orf53	TSS200;TSS200	hg19	0.0166424600599824	0.000922994061083407	0.0263309711810189
cg23885809	chr8	10469370	N_Shore	RP1L1	Body	hg19	-0.0566284047041998	0.00164989411708131	0.037892967642302
cg10407722	chr4	2372761	OpenSea	ZFYVE28	Body	hg19	-0.0176120766309118	0.00217733905039441	0.0450364552493685
cg11429271	chr15	45722346	N_Shore	C15orf48;C15orf48	TSS1500;TSS1500	hg19	-0.0255057785456516	0.00184306454939961	0.0406172999762468
cg00844120	chr6	168859997	OpenSea	SMOC2;SMOC2	Body;Body	hg19	-0.0726417304520994	1.84016906967684e-07	0.000151054059661637
cg07815799	chr2	131674140	Island	ARHGEF4;ARHGEF4	TSS200;TSS200	hg19	-0.0299268325599335	0.000654903013812626	0.0212985911937443
cg01544777	chr8	6456182	OpenSea	MCPH1	Body	hg19	0.0376461497980721	0.000194165023608258	0.00989149710247262
cg05895353	chr16	54611722	OpenSea			hg19	-0.0703059755589627	0.000693096808173744	0.0220194529429436
cg00217080	chr2	4050767	Island			hg19	-0.0698540783448439	2.9135168851552e-05	0.00293091813901369
cg00750880	chr17	75681168	OpenSea			hg19	-0.0678428637295182	2.22354457340583e-06	0.000588316958449043
cg26765084	chr16	85018922	OpenSea	ZDHHC7;ZDHHC7	Body;Body	hg19	-0.0188334381691854	0.00246457312024145	0.0486424464305115
cg05768427	chr3	127634188	Island			hg19	0.024859026460272	0.00211366964213375	0.044218297384417
cg23240355	chr17	10276428	OpenSea	MYH13	TSS200	hg19	-0.0275755148908505	0.000650273361219897	0.0212006668123478
cg12578287	chr13	42846195	Island	AKAP11	TSS200	hg19	0.00861564283986456	0.00133533598959525	0.0332440854316964
cg18048071	chr7	158830035	OpenSea	VIPR2	Body	hg19	-0.0463811362229282	3.91667612238545e-05	0.00354132954527191
cg21052766	chr11	20134289	OpenSea	NAV2;NAV2;NAV2;NAV2	Body;Body;Body;Body	hg19	-0.0262768528872655	0.00143159748329607	0.0346977261473339
cg16619777	chr4	503198	OpenSea	PIGG;PIGG	Body;Body	hg19	0.0486824644182754	0.00221844338852841	0.0455349672583963
cg02331561	chr16	2391081	Island	ABCA17P;ABCA3	Body;TSS1500	hg19	0.0249758200478542	0.000671612169137417	0.0216195357541919
cg07531516	chr19	4566644	Island			hg19	-0.0294184506651601	0.00110510675311607	0.0294380616279287
cg06651505	chr5	166802425	OpenSea	ODZ2	Body	hg19	-0.0384479644440558	1.73977970228989e-05	0.00210073015728084
cg24491553	chr15	41851210	N_Shore	TYRO3	TSS200	hg19	0.0232595135004724	0.000117984019291594	0.0072164283842039
cg10321026	chr1	7104475	OpenSea	CAMTA1	Body	hg19	-0.0425989768935141	0.00168089321694489	0.0383517930723085
cg20100745	chr8	134307728	N_Shore	NDRG1;NDRG1	5'UTR;5'UTR	hg19	0.0556971806785497	0.00221871747720991	0.0455369859558978
cg21001591	chr8	145831205	Island	KIAA1688	5'UTR	hg19	-0.0171813231379042	0.00144278974903238	0.0348623946131381
cg19456996	chr6	29600642	Island	GABBR1;GABBR1;GABBR1;GABBR1	5'UTR;1stExon;1stExon;5'UTR	hg19	0.0247569879430704	0.0014318962937337	0.0347038630769749
cg20458433	chr17	71463069	OpenSea	SDK2	Body	hg19	-0.0603236439056409	9.60155459992624e-06	0.00144331733864984
cg02757970	chr2	25427350	Island			hg19	-0.0430925067213633	0.000156182091488122	0.0086352026427096
cg14409029	chr11	19138243	N_Shore	ZDHHC13;ZDHHC13	TSS1500;TSS1500	hg19	-0.061451531794216	5.66295780742661e-05	0.00449110031754857
cg07330481	chr17	37322330	S_Shore	ARL5C;ARL5C	1stExon;5'UTR	hg19	-0.0238602495438597	0.00249029215927547	0.0489854964668229
cg05363257	chr4	866225	Island	GAK	Body	hg19	0.0175561676106241	0.000337996774651331	0.0140215685373497
cg10296718	chr8	1848143	OpenSea	ARHGEF10	Body	hg19	0.066518689403829	0.00130929358552845	0.0328422674718855
cg23193497	chr6	166051206	OpenSea	PDE10A;PDE10A	Body;5'UTR	hg19	-0.0327714295234385	0.00138339396453932	0.0339737784309911
cg26673784	chr10	80787497	OpenSea	LOC283050;LOC283050;LOC283050	Body;Body;Body	hg19	-0.0672299060817466	3.86997991855631e-05	0.0035170782384876
cg18725076	chr5	11904912	S_Shore	CTNND2	TSS1500	hg19	0.0329744818511151	0.000639871350592704	0.020977475533991
cg00367962	chr2	240508665	OpenSea			hg19	-0.0438554065043674	0.000484604101398875	0.0176304282437928
cg21542643	chr7	99425614	OpenSea	CYP3A43;CYP3A43;CYP3A43	TSS200;TSS200;TSS200	hg19	-0.0563630832563858	4.29426409139535e-05	0.00374995108739387
cg15356320	chr2	127818000	Island	BIN1;BIN1;BIN1;BIN1;BIN1;BIN1;BIN1;BIN1;BIN1;BIN1	Body;Body;Body;Body;Body;Body;Body;Body;Body;Body	hg19	0.0440031672252721	0.000152799434738575	0.00852083413341966
cg09491897	chr17	78935269	Island	RPTOR;RPTOR	Body;Body	hg19	0.0373117399243297	0.000424598617198185	0.0162295079345543
cg24738655	chr2	242665334	S_Shore	ING5	3'UTR	hg19	-0.0273323982509933	0.00153639321936572	0.0362455388925319
cg08015388	chr13	112049705	OpenSea			hg19	-0.0502638599869306	0.00120057600030296	0.0310698645341557
cg05460318	chr1	232941530	Island	KIAA1383	1stExon	hg19	0.0264758499999088	0.000398065138356902	0.0155655822439823
cg06815630	chr16	88156829	S_Shore			hg19	-0.0319158635652003	0.00138583792006879	0.0340131284968662
cg06776915	chr10	106028703	Island	GSTO2;GSTO2	5'UTR;1stExon	hg19	0.0746086783376776	0.000464824326442013	0.0171810694483446
cg00509996	chr4	7595397	S_Shore	SORCS2	Body	hg19	-0.0702046622491365	0.000112668943832515	0.00701596520478894
cg24452821	chr11	113953812	Island	ZBTB16;ZBTB16	Body;Body	hg19	-0.0414252166877418	0.00126402004187297	0.0321227752330464
cg18098722	chr11	556889	S_Shore	C11orf35	Body	hg19	-0.026851485354662	0.000523735228415101	0.018524033653072
cg22879834	chr2	239169591	OpenSea	PER2	Body	hg19	0.0383121709264563	0.00256721364130557	0.0498714232138712
cg21302319	chr9	109426990	OpenSea	LINC01505	Body	hg19	-0.0245588446833147	0.000300631580169581	0.0130194467608732
cg00905584	chr14	105058234	S_Shelf			hg19	-0.0566657301796957	3.68889503200612e-05	0.00340744550609366
cg16048771	chr10	5541146	Island	CALML5	1stExon	hg19	-0.0283777428545957	0.00114348820406337	0.0301125463462758
cg08128577	chr16	27413459	OpenSea	IL21R;IL21R	TSS1500;TSS1500	hg19	-0.00635260022686034	0.000997340511143015	0.0276033786294921
cg16655240	chr20	32857072	Island	ASIP	3'UTR	hg19	-0.0243011865269169	0.00162100783763804	0.0374745233891212
cg24086266	chr19	434853	N_Shore	SHC2	Body	hg19	-0.0352440481885812	0.001748649590903	0.0392945001992991
cg02847185	chr4	8589313	S_Shore	GPR78	3'UTR	hg19	-0.0414473578775154	0.000125149339012989	0.00749917427151093
cg24251942	chr15	88576320	OpenSea	NTRK3;NTRK3;NTRK3	Body;Body;Body	hg19	-0.0316469726396601	0.000108930603795035	0.00686804343077474
cg07679492	chr16	85233194	OpenSea			hg19	0.058661140765258	0.000311516072544015	0.0133247454105762
cg26666090	chr16	58549219	Island	SETD6;SETD6	TSS200;TSS200	hg19	0.0256949549553655	0.0014866507543331	0.035526251658371
cg00691240	chr1	52498502	Island	TXNDC12;KTI12	Body;1stExon	hg19	-0.0233017228503653	0.00228049160010991	0.046310131341504
cg05252927	chr17	10732854	OpenSea	PIRT	5'UTR	hg19	-0.0310429954807111	0.00216864544120907	0.0449101712491962
cg27644869	chr16	86233935	OpenSea			hg19	-0.0509369059734746	0.000159551993329062	0.00874338259165848
cg01747591	chr16	89703612	OpenSea	DPEP1;DPEP1	Body;Body	hg19	-0.0370824420780095	0.000675878341374655	0.021705321638912
cg27005847	chr6	31845879	OpenSea	SLC44A4	Body	hg19	-0.0241484606418699	0.000176242213601513	0.0092977390865128
cg13246235	chr6	12749978	Island	PHACTR1	Body	hg19	0.066210184063363	0.000799956084584409	0.0240650003042598
cg01971085	chr8	1848407	OpenSea	ARHGEF10	Body	hg19	0.0301403425182089	0.00148141379671898	0.0354483056487855
cg20482698	chr1	236849994	Island	ACTN2	1stExon	hg19	0.0232550320457941	0.000373314691733129	0.0149543427421694
cg21498220	chr14	102399708	OpenSea			hg19	-0.0153916518904535	0.00171059862637161	0.0387714798481397
cg17444561	chr18	13915600	OpenSea	MC2R;MC2R	TSS200;5'UTR	hg19	-0.0402464333359431	0.0024405180161932	0.0483558094745
cg04383154	chr17	80968667	N_Shore	B3GNTL1	Body	hg19	0.0270888048569398	0.00185093246802717	0.0407152172042861
cg09328979	chr16	88700622	Island			hg19	0.049502328831847	0.000549411434971495	0.0190743580432619
cg11522804	chr22	19438246	S_Shelf	UFD1L;UFD1L	3'UTR;Body	hg19	-0.0441449982170149	5.7677904945434e-06	0.00104079671163342
cg18148375	chr2	1926535	OpenSea	MYT1L	Body	hg19	-0.0532809870799712	0.000692585941786953	0.0220087360997643
cg15442737	chr8	141370229	OpenSea	TRAPPC9;TRAPPC9	Body;Body	hg19	0.0489343632265981	0.00224523060783715	0.0458449047899296
cg25095032	chr6	31696423	Island	DDAH2	Body	hg19	0.069175896129037	0.00016422055486389	0.0089001208070619
cg04859466	chr3	181444563	Island	SOX2OT	Body	hg19	0.03672391624821	0.000753047241553138	0.0231764607340177
cg24267283	chr3	181414021	Island	SOX2OT	Body	hg19	-0.0230826432121093	0.000998680173943988	0.0276262096408584
cg03923561	chr12	54447220	N_Shore	HOXC4;HOXC4	5'UTR;TSS1500	hg19	0.0479662265550798	0.00204944286833337	0.0433880894419512
cg26638505	chr2	31806183	Island	SRD5A2	TSS200	hg19	0.038495764644168	0.00207471331634603	0.0437217002390973
cg11036962	chr13	99004479	OpenSea	FARP1	Body	hg19	0.0290701139045453	0.0011349769965524	0.029964426166089
cg16519911	chr4	135122914	OpenSea	PABPC4L	TSS200	hg19	0.0403449214516517	0.000782126380567131	0.023732224376482
cg00813162	chr14	69443362	N_Shore	ACTN1;ACTN1;ACTN1	Body;Body;Body	hg19	0.0425130422154293	0.000659574837249862	0.0213784377774622
cg13868111	chr4	103940711	Island	NHEDC1;NHEDC1	5'UTR;5'UTR	hg19	-0.0237146145312474	0.00238010046799642	0.0475724513992987
cg13078847	chr4	3664401	OpenSea			hg19	-0.0327177287642452	0.00117874137159559	0.0306994218605968
cg01205338	chr14	101509249	OpenSea	MIR1185-2;MIR1185-1	TSS1500;TSS200	hg19	-0.0256685021490053	0.00022061507292573	0.0107214444946746
cg00905524	chr7	27206907	N_Shore			hg19	-0.0183145809102827	0.00161163651398346	0.0373296306963868
cg27449836	chr1	179846920	Island	TOR1AIP2;TOR1AIP2;TOR1AIP2;TOR1AIP2	5'UTR;1stExon;1stExon;5'UTR	hg19	-0.0236841044468842	1.40066895029998e-05	0.00183479916633485
cg03214325	chr17	1850539	OpenSea	RTN4RL1	Body	hg19	-0.0353260456581217	8.25083243180508e-05	0.00572224406351146
cg02584760	chr5	196067	S_Shore			hg19	-0.0349340846945175	0.00191179470167691	0.0415709227848819
cg17907889	chr5	124385622	OpenSea	LOC101927421	Body	hg19	0.0732770029866806	0.00187575817054988	0.0410796221897605
cg08145067	chr19	3688176	Island	PIP5K1C	Body	hg19	0.0184699297353232	0.000810717472552456	0.0242583079150003
cg20787382	chr11	627170	Island	SCT;SCT	1stExon;5'UTR	hg19	0.0449163722231871	0.00125022916838538	0.0319022881524881
cg00784671	chr22	46762841	Island	CELSR1	Body	hg19	-0.0469036060103709	0.000495963654479317	0.017909270392686
cg03806261	chr4	165854246	OpenSea			hg19	-0.0428870613922559	0.00097602571625095	0.0272367450311064
cg20068402	chr13	72965365	OpenSea			hg19	-0.0924537284484968	0.000144210320895665	0.00821687840169176
cg19270469	chr11	64023919	N_Shore	PLCB3	Body	hg19	0.00694794389130235	0.00107893984436029	0.0290195802876333
cg04493143	chr5	147862421	OpenSea	HTR4;HTR4;HTR4;HTR4;HTR4;HTR4	3'UTR;Body;3'UTR;Body;Body;3'UTR	hg19	-0.0406901159700807	0.00025790993589486	0.0118183663729607
cg01650818	chr15	29247458	OpenSea	APBA2;APBA2	5'UTR;5'UTR	hg19	-0.0585015372669557	0.000275103753791939	0.0123155298350815
cg20494738	chr12	124985889	OpenSea	NCOR2;NCOR2	5'UTR;5'UTR	hg19	0.0237300959694455	0.0023297441305357	0.0469507086230766
cg01259360	chr11	66034992	Island	KLC2;RAB1B;KLC2;KLC2;KLC2	3'UTR;TSS1500;3'UTR;3'UTR;3'UTR	hg19	-0.00804570802082797	0.00133550262128125	0.0332440854316964
cg07466463	chr8	141574207	OpenSea	EIF2C2;EIF2C2	Body;Body	hg19	0.0416274332271312	0.00128270308515032	0.0324426332691578
cg13972986	chr7	4857070	Island	RADIL	Body	hg19	0.0382186560536157	0.00149753867735894	0.0356866956006593
cg14557787	chr19	50305342	S_Shore	AP2A1;AP2A1	Body;Body	hg19	0.0578928641354824	0.000192619908819906	0.00983971803558172
cg13104298	chr7	130131905	Island	MEST;MEST;MEST;MESTIT1	5'UTR;TSS200;5'UTR;TSS1500	hg19	0.0156960051555916	0.000991309889163148	0.0275022536789818
cg23358564	chr5	131608775	S_Shore	PDLIM4;PDLIM4	3'UTR;3'UTR	hg19	-0.041626685334961	0.00070744381725766	0.0223011413236159
cg12624721	chr8	143511575	S_Shore			hg19	-0.0385968543873574	0.000217929333636222	0.0106391654996139
cg18730034	chr15	26866630	OpenSea	GABRB3;GABRB3	Body;Body	hg19	-0.107913847220847	1.5872518694821e-06	0.000480435381196021
cg14264556	chr7	138435375	OpenSea	ATP6V0A4;ATP6V0A4;ATP6V0A4	Body;Body;Body	hg19	-0.0382446497681045	8.79805056650526e-06	0.00136490319764128
cg00718036	chr4	108745325	N_Shore	SGMS2	TSS1500	hg19	0.0334278056286015	0.00181108346742504	0.04020156399537
cg14839809	chr1	2796325	OpenSea			hg19	-0.0210352135630764	0.00236053272362228	0.0473255248173417
cg18512156	chr5	172661970	Island	NKX2-5;NKX2-5;NKX2-5	1stExon;1stExon;1stExon	hg19	-0.0302827882375567	0.000245203457337972	0.0114505575483865
cg18755798	chr19	41317952	Island			hg19	0.0663346148349081	3.55823158982869e-05	0.00332918437671877
cg00037223	chr16	29821824	N_Shore	MAZ;MAZ	3'UTR;3'UTR	hg19	-0.0416227483248054	0.000747332025921992	0.0230655065150786
cg10943179	chr8	584744	OpenSea			hg19	-0.0152340404219856	0.0014921478692618	0.0356151138506056
cg27506903	chr3	193686744	OpenSea			hg19	-0.0450575169556241	0.00222830219689829	0.0456498996290965
cg12344862	chr2	87019846	S_Shore	CD8A;CD8A;CD8A;CD8A	5'UTR;TSS1500;TSS1500;TSS1500	hg19	-0.0468478704550658	1.509217527917e-05	0.00191246386380659
cg07241660	chr11	69259336	S_Shore			hg19	0.0634160210729219	1.20153035434222e-05	0.00165814457480168
cg09510921	chr6	33134325	OpenSea	COL11A2;COL11A2;COL11A2	Body;Body;Body	hg19	-0.0274927962619776	0.00249768449608898	0.0490656114272362
cg15028578	chr1	1874898	Island			hg19	-0.0270104964582271	0.000746577808138788	0.0230534489863161
cg20315346	chr15	41523051	Island	CHP;EXD1	TSS1500;TSS200	hg19	0.00897284476157171	0.0018554163880335	0.0407844498978737
cg12712184	chr7	155790801	OpenSea			hg19	-0.0410468613531337	0.00155380967287915	0.0365006887027559
cg03521620	chr15	102018272	OpenSea	PCSK6;PCSK6;PCSK6;PCSK6;PCSK6;PCSK6;PCSK6	Body;Body;Body;Body;Body;Body;Body	hg19	-0.052339090465727	0.002468811459312	0.0486945223828172
cg13726563	chr13	112599593	OpenSea			hg19	-0.065740344811054	4.38989861698807e-07	0.000231977790479251
cg23305365	chr8	105379392	N_Shore			hg19	-0.0592389101328349	0.00021159774195017	0.0104441028513491
cg06668065	chr5	92909069	S_Shore	FLJ42709;FLJ42709	Body;Body	hg19	-0.030738648994279	0.0003340837165847	0.0139268106652776
cg06048910	chr11	2925473	S_Shore	SLC22A18;SLC22A18;SLC22A18AS	Body;Body;TSS1500	hg19	0.049510132391924	0.0013743564624946	0.0338253582723941
cg02828306	chr11	44994687	OpenSea	LOC221122	TSS1500	hg19	-0.0407350862767246	0.000167170116041838	0.00899693035516574
cg11434705	chr19	1851995	Island			hg19	0.080629205844978	0.000182860644741317	0.00952345897159475
cg24163575	chr15	30261379	Island			hg19	0.039817707869581	0.0023558454779082	0.0472714668140951
cg19147428	chr4	184922646	OpenSea	STOX2	Body	hg19	-0.0412991683349997	0.00137878924416882	0.0339026574137246
cg21968535	chr13	46785562	OpenSea			hg19	-0.0156707332673037	0.00252939526537579	0.0494244341473927
cg27317046	chr14	74968209	OpenSea	LTBP2	Body	hg19	0.0617170024590759	0.000435017214651953	0.016478106889442
cg13280803	chr11	30255943	OpenSea	FSHB;FSHB	3'UTR;3'UTR	hg19	-0.0574792729120078	3.64596281499997e-05	0.00338146490789126
cg01375869	chr10	134828713	S_Shore			hg19	-0.0832356592252099	0.00150728521146463	0.0358370304580026
cg17410412	chr12	19557137	OpenSea			hg19	-0.0193359309296775	5.85660676085784e-06	0.00105033404309557
cg22099441	chr6	170531660	S_Shore			hg19	-0.044529695369662	0.00210839160314756	0.044148989137048
cg21962953	chr5	2180824	S_Shore			hg19	-0.0207589539537558	0.000731240315284569	0.0227580827891553
cg16587838	chr6	31704705	N_Shelf	CLIC1	TSS1500	hg19	-0.0248741043282204	0.00109663664318093	0.0293068189828827
cg10700424	chr11	134201952	Island	GLB1L2;GLB1L2	1stExon;5'UTR	hg19	0.0423865369744448	0.00153202255149805	0.0361832448088019
cg13847977	chr18	30253144	OpenSea	KLHL14	3'UTR	hg19	-0.0444703405052588	0.000119590281651026	0.0072739689371256
cg13049357	chr7	44367340	S_Shelf			hg19	-0.0260104614713209	9.49877974562249e-05	0.00628145298608864
cg03212862	chr20	47662828	Island	CSE1L	TSS200	hg19	-0.00181532984734427	0.00208934148096571	0.0439198979190025
cg19923650	chr5	172659730	Island	NKX2-5;NKX2-5;NKX2-5	3'UTR;Body;3'UTR	hg19	0.0468433474511661	0.000841808525360808	0.0248100227008413
cg17121176	chr6	107956004	Island	SOBP	Body	hg19	0.0160793364969654	0.000421016885746178	0.0161476604023739
cg21182416	chr8	86065151	OpenSea			hg19	-0.0240291864904158	0.00246632465632253	0.0486609978247734
cg14095607	chr1	2827034	N_Shore			hg19	-0.0398198627685529	0.000705103380706562	0.0222596374974492
cg16868776	chr4	976565	OpenSea	SLC26A1	Body	hg19	-0.0470648717662872	0.00214989343547672	0.0446591766773779
cg07759394	chr11	134201954	Island	GLB1L2;GLB1L2	1stExon;5'UTR	hg19	0.0242869593275172	0.00189078923569739	0.0412662879749964
cg17131435	chr7	150065182	Island	REPIN1;REPIN1;REPIN1	TSS1500;TSS1500;TSS1500	hg19	0.0769207206714509	0.000914772630849713	0.0261699119939545
cg25423009	chr11	119524243	OpenSea	PVRL1	Body	hg19	-0.026797732672909	0.000597973530656975	0.0200903423653509
cg19876216	chr4	13338008	OpenSea	HSP90AB2P	Body	hg19	-0.0392135325411327	0.000278201569244215	0.0124031315626715
cg24551579	chr1	9884600	Island	CLSTN1;CLSTN1	TSS200;TSS200	hg19	-0.00264387304095992	0.00100658690191227	0.0277532107608131
cg09470142	chr2	190744385	OpenSea			hg19	0.013726720111273	0.00100214493628293	0.0276814781822581
cg24524379	chr3	46600244	OpenSea	LRRC2;LRRC2	5'UTR;5'UTR	hg19	0.0323486612325517	0.00197417002812381	0.0424140221087603
cg00590063	chr19	17918795	Island	B3GNT3	Body	hg19	-0.0399069561061071	0.00234341117760865	0.0471250450678587
cg18888655	chr19	17403176	Island	ABHD8	3'UTR	hg19	-0.0237513629955492	6.94258342845025e-05	0.00512002654149457
cg02869459	chr2	220349208	Island	SPEG	Body	hg19	0.0266107340469727	0.00131062925101536	0.0328606061506551
cg24984147	chr12	665887	OpenSea	B4GALNT3	Body	hg19	-0.0422563693389405	9.64287367135387e-07	0.000357082656365482
cg06976250	chr11	113258750	Island	ANKK1	1stExon	hg19	0.0452142564550746	0.000211167869247285	0.0104334493681562
cg20273485	chr6	161185585	N_Shelf			hg19	-0.0404097171320061	6.62164846498471e-05	0.00496915535945239
cg02251567	chr3	49459940	OpenSea	AMT;AMT;AMT;NICN1;AMT;AMT;AMT;AMT;AMT;AMT	Body;5'UTR;1stExon;3'UTR;1stExon;1stExon;5'UTR;5'UTR;1stExon;5'UTR	hg19	0.0294135810519965	0.00109227662807351	0.0292371401375703
cg23236325	chr22	49637702	Island			hg19	-0.0362268743397245	2.29039381718607e-05	0.00250316774247367
cg09222269	chr11	119978055	OpenSea			hg19	-0.0461638379597953	7.09569432113275e-05	0.00520077760217974
cg25814383	chr19	19336240	S_Shore	NCAN	Body	hg19	-0.0204177210209257	0.00215190034059286	0.0446825690635827
cg24891660	chr8	145003653	Island	PLEC1;PLEC1;PLEC1;PLEC1;PLEC1;PLEC1;PLEC1;PLEC1	Body;Body;Body;Body;Body;Body;Body;Body	hg19	0.0284870553628309	0.000524057591462892	0.0185280886517174
cg10444491	chr4	7394790	OpenSea	SORCS2	Body	hg19	-0.0403504563485369	0.000138432251849373	0.00800392118744967
cg07448319	chr3	40547217	N_Shore	ZNF620;ZNF620	TSS1500;TSS1500	hg19	0.0381711749558185	0.000625389081657375	0.0206737019644613
cg10633334	chr17	17487011	OpenSea	PEMT;PEMT	Body;TSS1500	hg19	-0.0233616667843101	0.000863399603046352	0.0252188445316794
cg26827394	chr16	1362626	N_Shore	UBE2I;UBE2I;UBE2I;UBE2I	5'UTR;5'UTR;5'UTR;5'UTR	hg19	0.0239843583159458	0.00143609349449211	0.0347635131653663
cg05512111	chr3	118734756	OpenSea	IGSF11;IGSF11	Body;Body	hg19	-0.0258018249254029	0.000214255023026784	0.0105239295770179
cg03101580	chr11	1302893	Island	TOLLIP	Body	hg19	0.0504582261119441	0.000555680688198652	0.0192009605232358
cg12131208	chr17	58499700	S_Shore	C17orf64	TSS200	hg19	0.054850493450886	0.00153912890369899	0.0362790174978482
cg27181047	chr7	155174754	Island			hg19	-0.0380086731503715	0.00121601991243167	0.0313297349092811
cg19509393	chr2	177016490	Island	HOXD4	1stExon	hg19	0.0473976832333996	0.000661850086447767	0.0214208221098765
cg24693053	chr4	682834	Island	MFSD7	1stExon	hg19	0.0367820850840193	0.00061751132392801	0.0205084963409814
cg19844326	chr8	41755409	S_Shore	ANK1	TSS1500	hg19	0.0300424856890258	0.00105055808811847	0.0285335953627022
cg10168086	chr16	26499966	OpenSea			hg19	-0.0454469185933942	0.000359755487381317	0.0145976750259349
cg11030264	chr17	55213656	OpenSea			hg19	0.0604821098179197	0.00232120547897726	0.0468245147556149
cg27338807	chr16	87739385	S_Shore	LOC100129637	TSS200	hg19	0.0385143062630185	0.000628874145907544	0.020751946864957
cg20383948	chr21	46898137	Island	COL18A1;COL18A1;COL18A1	Body;Body;Body	hg19	0.0495038923741229	0.00225220997930776	0.045941787130718
cg24046083	chr19	3835664	S_Shore	ZFR2	Body	hg19	-0.0283709245175895	0.00151703630398439	0.0359733320164541
cg20884887	chr7	27208285	N_Shore			hg19	-0.0487512564314743	0.000426768853269347	0.0162838328530687
cg10361281	chr22	24811256	OpenSea	CYTSA;CYTSA	3'UTR;3'UTR	hg19	0.0444335677439609	0.000471855856450065	0.0173390621208281
cg02091185	chr5	170288766	N_Shore	RANBP17	TSS1500	hg19	0.039945945786199	0.00105122713738723	0.0285423583998216
cg05238495	chr4	682836	Island	MFSD7;MFSD7;MFSD7	1stExon;1stExon;1stExon	hg19	0.0438506902052989	2.97816601099826e-05	0.00296898531582745
cg05924171	chr11	67471737	OpenSea			hg19	-0.0784590798135727	0.000196431728193969	0.00996005147507096
cg08604785	chr4	899970	Island	GAK	Body	hg19	0.00513610475663105	0.000997865963277626	0.0276117494966625
cg06716283	chr19	45504390	N_Shore	RELB	TSS1500	hg19	-0.0169799189032651	0.00133976827433086	0.0333146902576586
cg00911290	chr19	10450361	OpenSea	ICAM3	TSS200	hg19	0.0362194026407165	0.00249365060065663	0.0490222598652166
cg26582733	chr17	47547707	Island			hg19	-0.0162331838905121	0.00142627815157945	0.0346151075017518
cg06523516	chr2	794646	OpenSea			hg19	-0.0414339719108945	0.00164359738296491	0.0378011998360333
cg12194832	chr5	177734534	OpenSea	COL23A1	Body	hg19	-0.0285919078745478	0.000790965758574469	0.0239032176763291
cg02543993	chr7	5736195	OpenSea	RNF216;RNF216	Body;Body	hg19	0.0142810210062489	0.00124672949128351	0.0318427070029657
cg24458300	chr11	1302168	N_Shore	TOLLIP	Body	hg19	0.0197769147750635	0.00208906707707211	0.0439172830759072
cg17893934	chr10	858817	S_Shelf	LARP4B	3'UTR	hg19	0.00340107788323342	0.00176090521929197	0.0394661741253702
cg09794615	chr17	78895206	N_Shore	RPTOR;RPTOR	Body;Body	hg19	0.0444278122916531	0.0003567623392819	0.0145226708014201
cg18980554	chr15	70233856	OpenSea			hg19	0.0381104067217341	0.00158265297364673	0.0368935156798565
cg07842327	chr1	2174725	OpenSea	SKI	Body	hg19	0.0357906272089222	0.000626489947421448	0.0207028985981895
cg09024435	chr3	62360893	N_Shore			hg19	-0.0262749142102779	0.000337810545910769	0.0140161353042073
cg20322093	chr17	72931788	Island	OTOP3	TSS200	hg19	-0.00380057311070808	0.000263711431462476	0.0119889128113919
cg15236483	chr22	46285682	Island			hg19	-0.0314592482763452	0.00038333007656913	0.0152185460309412
cg05447673	chr11	116659557	N_Shore	ZNF259	TSS1500	hg19	0.0230215093293107	0.00256911042487639	0.0498974097067475
cg01329509	chr2	50338	S_Shelf			hg19	-0.0823433882142165	0.000245166417591937	0.0114495305000204
cg13028700	chr11	31836254	Island	PAX6	5'UTR	hg19	0.0147996006241743	0.00213190967288177	0.0444445431591015
cg23056539	chr2	242977619	OpenSea			hg19	-0.0222130946768093	0.00184235075370283	0.0406106833620719
cg06500727	chr2	1417164	OpenSea	TPO;TPO;TPO;TPO	TSS1500;TSS200;TSS200;TSS1500	hg19	-0.0752247987868166	0.000676824364264782	0.0217192033700583
cg20218907	chr21	38338454	Island	HLCS	5'UTR	hg19	-0.00311512332383391	0.00155051407046106	0.0364468994926211
cg18092363	chr18	77202678	Island	NFATC1;NFATC1;NFATC1;NFATC1;NFATC1	Body;5'UTR;Body;Body;Body	hg19	0.0465493696742833	0.000790572521328862	0.0238941807358952
cg22712883	chr13	31579374	OpenSea			hg19	-0.0217411187380163	0.000855330656434989	0.0250657059254894
cg20897046	chr14	102680187	N_Shore	WDR20	Body	hg19	0.00662527049176787	0.00109408645573425	0.0292633323807245
cg13799850	chr16	79704257	OpenSea			hg19	-0.0410490982854005	0.0024631170311151	0.0486250587733083
cg04736833	chr9	99013591	OpenSea	HSD17B3	Body	hg19	-0.0678574126757351	0.000136870101993052	0.00795489995558963
cg04033390	chr12	128887209	OpenSea	TMEM132C	Body	hg19	-0.0441361691810201	0.000346497634624941	0.0142531019414542
cg08822417	chr10	1669312	OpenSea	ADARB2	Body	hg19	-0.0514913458142519	0.000255852536780509	0.0117637595350766
cg05089527	chr2	594509	OpenSea			hg19	-0.032635814701597	4.41144665864927e-05	0.0038161977716094
cg10217975	chr3	52091484	Island	DUSP7	TSS1500	hg19	-0.00225176296479071	0.0018879104391677	0.0412294737961585
cg17290127	chr8	1728777	OpenSea	CLN8	3'UTR	hg19	0.0415706602615743	0.000646557686598704	0.0211250051216263
cg01811882	chr13	22493739	OpenSea			hg19	-0.0454303579047317	0.000393867708172951	0.0154690297254752
cg01296889	chr3	54122032	Island			hg19	0.0355418421852791	0.000141169544153228	0.00810323749354422
cg11315449	chr7	158770241	S_Shelf			hg19	-0.0523984727607128	7.73407465003923e-06	0.00125084397507405
cg21899473	chr14	104980775	OpenSea			hg19	-0.0430312103691088	0.000669005397680789	0.0215774869812658
cg12893736	chr17	72429636	S_Shore	GPRC5C;GPRC5C	TSS200;Body	hg19	-0.0441123758429729	0.000796997561274943	0.0240092202398846
cg11444072	chr2	9427798	OpenSea	ASAP2;ASAP2	Body;Body	hg19	-0.0855475647111054	0.000134220855309099	0.00785653516806867
cg06649856	chr7	158355003	OpenSea	PTPRN2;PTPRN2;PTPRN2	Body;Body;Body	hg19	-0.050984851533121	8.62931296102543e-05	0.00589289222808347
cg02177646	chr11	63439120	Island	ATL3	TSS200	hg19	-0.00296476718341124	0.00158255442401659	0.0368935156798565
cg05408831	chr5	179220797	N_Shore	LTC4S	TSS200	hg19	0.0430149015893946	0.000306189854387526	0.0131798413904417
cg03582047	chr17	9729235	OpenSea	GLP2R	TSS200	hg19	-0.0514859322921792	3.44656092670745e-06	0.000764844035431687
cg12664951	chr10	117817567	OpenSea	GFRA1;GFRA1;GFRA1	3'UTR;3'UTR;3'UTR	hg19	-0.0582503787525075	0.000171269487779637	0.00913421663284635
cg12066477	chr9	115653285	Island	SLC46A2	TSS200	hg19	0.0249595267467551	0.000493345557740711	0.0178413582576481
cg00225905	chr1	189837946	OpenSea			hg19	-0.101521418454071	5.03967638085921e-05	0.00416613129253529
cg23732472	chr7	45497242	OpenSea			hg19	-0.0711514078058042	8.81269783408065e-07	0.000338857805899453
cg22387550	chr1	152733337	Island	KPRP	Body	hg19	-0.0208140893683767	0.00123552607250086	0.0316619471371761
cg17009807	chr2	182003823	OpenSea	LOC101927156	Body	hg19	-0.049488985192074	0.00256635228192041	0.0498636010078259
cg21282837	chr1	2104641	OpenSea	PRKCZ;PRKCZ;PRKCZ	Body;Body;Body	hg19	-0.0493537556803189	0.000411133507312288	0.0159166578031178
cg03338522	chr7	4913562	OpenSea	RADIL	Body	hg19	-0.032569211743903	0.000216294737101553	0.0105876125441783
cg05194102	chr16	2088960	Island	SLC9A3R2;SLC9A3R2	3'UTR;3'UTR	hg19	0.0331677417736797	0.00163879077024612	0.0377362742917895
cg08655953	chr1	2425888	OpenSea	PLCH2	Body	hg19	-0.031065751240838	8.39449952544277e-05	0.00578549880480672
cg15944459	chr22	38507857	OpenSea	PLA2G6;BAIAP2L2;PLA2G6	3'UTR;TSS1500;3'UTR	hg19	-0.0570456479050326	9.21820111955912e-06	0.00140798122989264
cg15735417	chr7	1263551	Island			hg19	-0.0577831701033894	0.000210371666598602	0.0104084322875947
cg03985801	chr1	202182603	N_Shore	LGR6;LGR6;LGR6	TSS1500;Body;Body	hg19	-0.0430142965590001	0.000828698974880252	0.024578630942977
cg14299455	chr19	55235472	OpenSea	KIR3DL3	TSS1500	hg19	-0.079567499695861	0.000514167083485188	0.0183094154933222
cg00643311	chr5	1924173	OpenSea			hg19	-0.0399422612193039	0.000262642907565844	0.011952805585057
cg05028795	chr19	52872855	N_Shore	ZNF880	TSS1500	hg19	0.0081883158252919	0.00131270552737692	0.0328920719464219
cg26542218	chr12	129461043	OpenSea	GLT1D1	Body	hg19	0.0449418859692033	0.0010233765245363	0.0280482470876606
cg14550145	chr10	7618474	Island	ITIH5;ITIH5;ITIH5	Body;Body;Body	hg19	-0.0191293101640604	0.00246619837961249	0.0486609978247734
cg21543589	chr20	30225685	Island	COX4I2	TSS200	hg19	-0.023893956040791	0.000544111986584184	0.0189526862517292
cg24408769	chr6	15506085	OpenSea	JARID2	Body	hg19	0.0452439487039956	0.000174394886033362	0.00923167063251679
cg21511976	chr6	168708497	Island	DACT2	Body	hg19	-0.0122084019748666	0.00227076947209935	0.0461965355974117
cg26379705	chr6	168813334	N_Shore			hg19	-0.055500063565086	0.000958288227473289	0.0269231421381167
cg04551967	chr17	1837764	Island			hg19	-0.025434190303071	1.50147898888075e-05	0.00190737600704338
cg24216893	chr2	1426674	OpenSea	TPO;TPO;TPO;TPO	Body;Body;Body;Body	hg19	-0.0439354969287814	0.000605298677548236	0.0202568481301916
cg19685156	chr1	34631551	S_Shore	C1orf94;CSMD2;CSMD2	TSS1500;TSS1500;TSS200	hg19	0.0162962319942009	0.000270998592669545	0.0121909514424026
cg14247444	chr7	171238	OpenSea			hg19	-0.0307000223686243	0.00033425088634068	0.0139307267613255
cg01723606	chr7	101944275	Island	SH2B2	Body	hg19	0.0739943766647445	0.00021029346865028	0.0104065932294352
cg25112414	chr13	71498322	OpenSea			hg19	-0.0364738568688351	0.000120108176727447	0.00729417053122269
cg03174931	chr2	108446590	S_Shore	RGPD4	Body	hg19	-0.0489339096655472	5.21790266525093e-05	0.00426947176786986
cg08404221	chr19	39523309	S_Shore	FBXO27	TSS200	hg19	0.0532663961803809	0.000574107714893019	0.0195947765563893
cg04543115	chr19	12958913	S_Shore	MAST1	Body	hg19	-0.0225512371302411	5.6778013824201e-05	0.00450005825283661
cg22376706	chr12	71314612	OpenSea	PTPRR	TSS200	hg19	0.00641911200202323	0.000906290962411535	0.0260211820916187
cg27298817	chr1	21742753	OpenSea			hg19	-0.0497839293649363	3.98510706736362e-05	0.00357938534890126
cg24906410	chr19	44249756	OpenSea	C19orf61	Body	hg19	-0.0066872655186428	3.10112501543528e-05	0.00304489261563926
cg06547966	chr3	6903067	Island	GRM7;GRM7;GRM7;GRM7	5'UTR;5'UTR;1stExon;1stExon	hg19	0.0237842873939871	0.00218954939116297	0.0451966970637286
cg06766016	chr1	45278971	Island	BTBD19	Body	hg19	0.0594992270439265	3.5234166671066e-06	0.00077403424607182
cg10861897	chr8	49835988	Island			hg19	0.0249333844937012	0.000485135387194817	0.0176463822887062
cg06902555	chr11	30601987	N_Shelf	MPPED2;MPPED2;MPPED2	1stExon;5'UTR;5'UTR	hg19	-0.0952320101323064	0.000741402568233562	0.0229637936744585
cg20977170	chr7	8302229	Island	ICA1;ICA1;ICA1	TSS200;TSS1500;TSS1500	hg19	0.0176438640635375	0.000447293723517156	0.0167722298146421
cg11390151	chr1	2387810	Island			hg19	-0.0399404248889184	0.000581612882689447	0.0197552371666244
cg23944102	chr22	45330386	OpenSea	PHF21B;PHF21B	Body;Body	hg19	-0.026738873930317	0.00194724306675418	0.0420485476295409
cg16053651	chr6	168857803	OpenSea	SMOC2;SMOC2	Body;Body	hg19	-0.0521335494524106	0.0015009583069727	0.0357390863263019
cg20471297	chr14	102516856	OpenSea	DYNC1H1	Body	hg19	0.0254077754555856	0.0016864940794685	0.0384127812951395
cg06866712	chr8	18743898	OpenSea	PSD3	Body	hg19	0.0543898412070108	0.00043789237380407	0.0165470285481434
cg23079012	chr2	8343710	OpenSea			hg19	0.0322801774314625	0.00163159372079559	0.0376230852352226
cg26859878	chr8	63307589	OpenSea	NKAIN3	Body	hg19	-0.0587916434615905	0.00168588136175712	0.0384080226515671
cg03575765	chr14	103551944	S_Shore			hg19	-0.0382657529757169	0.00172785879134976	0.0389978903598262
cg16171281	chr18	73167422	Island			hg19	0.028836351807213	0.000555756309123426	0.019201735903336
cg10134527	chr6	33283015	Island	ZBTB22;TAPBP;TAPBP;TAPBP;ZBTB22	Body;TSS1500;TSS1500;TSS1500;Body	hg19	0.0549686129073291	0.0018413424708056	0.0406031497841811
cg26737130	chr2	558070	Island			hg19	-0.0580481281263976	2.18613997742889e-05	0.00243128219176348
cg15126975	chr2	175208605	Island			hg19	0.0419278502768106	3.2213131718862e-05	0.00312062201681386
cg25618439	chr1	149158099	S_Shore			hg19	-0.0565961191912795	0.00104528266316336	0.0284438816580665
cg03190130	chr11	43543270	N_Shore			hg19	-0.0588851728206071	8.05508399341789e-08	0.000101818803979059
cg00899644	chr19	32078917	OpenSea	THEG5;THEG5;THEG5;THEG5	TSS200;TSS200;TSS200;TSS200	hg19	-0.0669054431816802	0.00224081109149978	0.0457890512001795
cg21915910	chr5	140182627	Island	PCDHA2;PCDHA1;PCDHA3;PCDHA3;PCDHA1	Body;Body;1stExon;1stExon;Body	hg19	0.0368636582939549	0.000895314387370437	0.0258200105027807
cg20521198	chr4	27102907	OpenSea			hg19	-0.0630704699385374	0.000317970669612262	0.0135027800718268
cg17881200	chr7	27138850	S_Shelf			hg19	0.0332164829100885	0.00209421194237247	0.0439742899890312
cg10701560	chr14	103589437	Island			hg19	0.0226410737144409	0.00176971750366433	0.0395948729899403
cg11990702	chr6	10320044	Island			hg19	-0.0344375765298259	0.00058933177465996	0.019911652869735
cg27292028	chr12	119196359	OpenSea			hg19	-0.0443022317847851	0.000254887814045778	0.0117352791033304
cg10869957	chr10	104605280	OpenSea			hg19	-0.0493997813474139	0.000219635098426199	0.0106881543289711
cg16185152	chr17	77142186	OpenSea	HRNBP3	5'UTR	hg19	-0.0364694298566318	0.00126944338715317	0.0322164866970399
cg09169874	chr5	603562	S_Shore			hg19	-0.0256291282126756	0.000975318151820264	0.0272264361008538
cg04164838	chr19	14591148	Island	GIPC1;GIPC1;GIPC1;GIPC1;GIPC1;GIPC1	Body;Body;Body;Body;Body;Body	hg19	0.036274990783885	0.000989389210369678	0.0274720945616922
cg01428378	chr12	123259789	OpenSea	CCDC62;CCDC62;CCDC62	Body;Body;Body	hg19	0.0596522091034804	0.000865716715754595	0.0252642200461481
cg07805940	chr12	130909013	Island	RIMBP2	Body	hg19	-0.0322260874290914	0.00175239969408115	0.0393499350969798
cg24033103	chr19	37797500	S_Shelf			hg19	-0.0261342854575596	0.00168796168170074	0.0384335540935108
cg07185068	chr3	53801915	OpenSea	CACNA1D;CACNA1D;CACNA1D	Body;Body;Body	hg19	-0.0345522923871548	0.000435160821573028	0.0164801135217042
cg17093615	chr17	3585069	OpenSea	P2RX5;P2RX5	Body;Body	hg19	-0.0579611348249301	0.000468845354782208	0.0172759898399814
cg01897902	chr1	226862959	OpenSea	ITPKB-IT1;ITPKB	TSS200;Body	hg19	-0.057452343159893	0.000735304827010381	0.0228332178004109
cg05205314	chr5	23411506	OpenSea			hg19	-0.0837636160940188	0.0010642266748313	0.0287659880481973
cg10204707	chr19	53794711	Island	BIRC8;BIRC8	5'UTR;1stExon	hg19	-0.0222340704463637	0.00181194219226144	0.0402132579512575
cg05958020	chr7	140401455	OpenSea	NDUFB2	Body	hg19	0.0370047219076498	0.00163003995869213	0.0376019042788644
cg14136893	chr17	872770	OpenSea	NXN	Body	hg19	0.0539591867753918	0.0014120219865434	0.0344143202885466
cg13164743	chr1	27950612	OpenSea	FGR;FGR;FGR	5'UTR;5'UTR;5'UTR	hg19	-0.0376150382134567	0.000370179893371579	0.0148651578419033
cg20149840	chr2	240135077	OpenSea	HDAC4	Body	hg19	0.0494371454913888	0.000577985422451595	0.019685626768341
cg04207084	chr7	157477846	Island	PTPRN2;PTPRN2;PTPRN2	Body;Body;Body	hg19	-0.0134436732116317	0.00249708404920999	0.049058881957921
cg20003034	chr8	1245143	N_Shore			hg19	-0.0765774760167837	0.00201477261090976	0.0429401516343813
cg00672359	chr9	137967411	Island	OLFM1;OLFM1;OLFM1;OLFM1	5'UTR;1stExon;5'UTR;1stExon	hg19	0.0326551510663268	0.00093525906275494	0.0265305714082454
cg25319188	chr1	2041103	Island	PRKCZ;PRKCZ;PRKCZ	5'UTR;Body;5'UTR	hg19	-0.0301580342370818	0.00053270955913451	0.0186975895246646
cg06775073	chr17	17603749	Island	RAI1	5'UTR	hg19	0.0431805612463943	1.83226860386457e-05	0.00216399083859217
cg06650256	chr17	72527724	OpenSea	CD300LB	TSS200	hg19	-0.0475041421683108	0.00196070595977418	0.0422247367257873
cg21555435	chr14	106380360	OpenSea			hg19	-0.0371001819869414	0.000118710239976	0.00724420881242663
cg08710739	chr12	111470672	N_Shore	CUX2	TSS1500	hg19	-0.0440395727685483	0.000121277836264448	0.00734351919089064
cg01252526	chr16	711033	N_Shore	WDR90	Body	hg19	0.0542868702411042	0.000811646517932714	0.0242679757517228
cg13548189	chr7	975358	N_Shore	ADAP1	Body	hg19	-0.0222813893479505	0.000585227673844741	0.0198310593606017
cg13144059	chr2	201245077	OpenSea	SPATS2L;SPATS2L;SPATS2L;SPATS2L	5'UTR;5'UTR;5'UTR;5'UTR	hg19	0.00655581538520522	0.00131888209625885	0.0329860106656331
cg12243133	chr11	66823616	N_Shore	RHOD	TSS1500	hg19	0.0474151920993757	0.000404710523052349	0.0157429331553581
cg14318679	chr17	700464	OpenSea			hg19	0.0261731755543128	0.00157343760940709	0.0367676768383951
cg23059091	chr17	32548556	OpenSea			hg19	-0.0301343135182516	4.16855137989265e-05	0.0036764564984645
cg07830126	chr1	3477690	OpenSea	MEGF6;MIR551A	Body;TSS1500	hg19	-0.0343756015529548	0.00149016375921223	0.0355833822475059
cg00409552	chr8	42275220	OpenSea	SLC20A2	3'UTR	hg19	0.0308999174235998	0.000634441161597206	0.0208614846854496
cg18733967	chr17	76437211	OpenSea	DNAH17	Body	hg19	-0.0277676796396217	0.00191288361093071	0.0415875581345494
cg11104088	chr10	7859676	N_Shore	TAF3	TSS1500	hg19	0.0570306657027689	0.00114165648345206	0.0300862364021954
cg18400751	chr19	4045029	Island			hg19	0.039541415916697	0.00158619672029983	0.0369444349950107
cg26211126	chr7	158284889	S_Shore	PTPRN2;PTPRN2;PTPRN2	Body;Body;Body	hg19	-0.0382868017020288	0.000344272946472712	0.0141906432912394
cg23350904	chr17	4648580	OpenSea	ZMYND15;ZMYND15	Body;Body	hg19	0.0396175235749153	0.00218879558520679	0.0451909440573135
cg10408178	chr14	72219272	OpenSea			hg19	0.0244140567741206	0.000592160758550961	0.019981506484727
cg15745205	chr8	1957008	Island			hg19	-0.0320556833615933	6.96693509161741e-07	0.000295866205044327
cg02769687	chr1	3128286	OpenSea	PRDM16;PRDM16	Body;Body	hg19	-0.0351072662048707	0.000432699935320102	0.0164282725933909
cg23671189	chr11	68830561	OpenSea	TPCN2	Body	hg19	0.00999432860008402	0.0024384024519992	0.0483332063730315
cg20658081	chr5	175293550	OpenSea	CPLX2	5'UTR	hg19	-0.00599283847750703	0.00160698258124775	0.0372688602679812
cg20728105	chr7	12610689	Island	SCIN	Body	hg19	0.0118652100770448	0.00189704957705788	0.0413566590606923
cg04074004	chr6	31696462	Island	DDAH2	Body	hg19	0.0633439303840882	1.63656695801199e-05	0.00201863516133042
cg20864214	chr11	73054121	Island	ARHGEF17	Body	hg19	0.0276294983343367	0.0020810688817092	0.0438119552449848
cg20941820	chr15	100882334	Island	ADAMTS17	TSS200	hg19	0.0198184294373891	0.0017651417004348	0.0395331787591465
cg16151261	chr18	75691297	S_Shore			hg19	-0.0593435032868926	0.00172925266925581	0.0390141612580705
cg01758588	chr16	5257240	OpenSea			hg19	0.0188441063317508	8.94890349819365e-05	0.00603882216247058
cg27600813	chr17	9808167	Island	RCVRN	1stExon	hg19	-0.0302838528230736	5.3089171843503e-05	0.00431290680262163
cg08659047	chr1	2022951	N_Shelf	PRKCZ;PRKCZ	Body;5'UTR	hg19	-0.0302729072265416	0.000614856932958111	0.0204606436595826
cg07442105	chr16	66962501	S_Shelf			hg19	0.00647866305574192	0.00100805823017705	0.0277776167328819
cg25432738	chr13	21009861	Island	CRYL1	Body	hg19	-0.0348238983394788	0.00124063352372752	0.0317297871804485
cg15345672	chr16	50913308	OpenSea			hg19	-0.0426061861200462	0.000137499764076633	0.00797849877800986
cg05833351	chr10	11088146	OpenSea	CUGBP2;CUGBP2	Body;Body	hg19	0.0879726397356147	0.00100941538947264	0.0277999135857052
cg23205034	chr8	98116447	OpenSea	PGCP	Body	hg19	-0.0634772726014337	0.000656359965707072	0.0213196374621121
cg08878447	chr5	1769471	Island			hg19	-0.0348928012627359	4.87169900949519e-05	0.0040661453835454
cg16244544	chr11	30446982	OpenSea	MPPED2;MPPED2	Body;Body	hg19	-0.0972752912375568	0.00203720791847973	0.0432254175293904
cg14409810	chr9	140172908	Island	C9orf167	5'UTR	hg19	0.0345769069922443	0.000932209718093521	0.0264855388998286
cg03216846	chr1	119543883	Island			hg19	0.0521965480788245	0.00239741874510792	0.0478025439107004
cg12348202	chr7	158381023	Island	PTPRN2;PTPRN2;PTPRN2	TSS1500;TSS1500;TSS1500	hg19	0.0414296215427462	0.00212189151701809	0.0443133898015853
cg09987620	chr10	18549439	OpenSea	CACNB2;CACNB2;CACNB2;CACNB2;CACNB2;CACNB2;CACNB2	Body;Body;Body;Body;Body;TSS200;Body	hg19	-0.0110871005603727	0.0025242714742804	0.0493704247231225
cg23157465	chr10	25975413	OpenSea	LINC00836;LINC00836	Body;Body	hg19	-0.0341916507415537	0.000481966760617959	0.0175739690733602
cg08659421	chr16	3117862	OpenSea	IL32;IL32;IL32;IL32;IL32;IL32;IL32;IL32	Body;Body;Body;Body;Body;Body;Body;Body	hg19	-0.0574401689992042	1.4521246503527e-05	0.0018731817194642
cg11203512	chr11	93064092	S_Shore	CCDC67	5'UTR	hg19	0.0229490904650288	0.00111885378054586	0.0296878592560511
cg26725838	chr17	35297913	Island	LHX1	Body	hg19	-0.00744709509540757	0.000512209356677737	0.0182593541336013
cg04726869	chr7	55799739	OpenSea			hg19	-0.0156521473221425	0.00128909474143715	0.0325203310686027
cg02618319	chr11	119247012	OpenSea	USP2	5'UTR	hg19	-0.035897589650312	0.000747330025964349	0.0230655065150786
cg04600000	chr13	114830313	OpenSea	RASA3	Body	hg19	-0.00199028799832349	0.00234912973606181	0.047195142709553
cg05675373	chr1	110754257	Island	KCNC4;KCNC4;KCNC4	1stExon;1stExon;1stExon	hg19	0.0355112136110725	0.000838349217750008	0.0247445530506658
cg12150406	chr18	8708612	S_Shore			hg19	0.0173489623725294	0.00125963352151277	0.0320476896350456
cg14945317	chr6	32363933	OpenSea	BTNL2	Body	hg19	-0.0435173946875237	9.8109860881053e-05	0.00640916132925371
cg21751684	chr15	89920887	Island	LOC254559	TSS1500	hg19	0.0310503062475098	0.00190161872417761	0.0414313423611859
cg18155888	chr1	2266591	S_Shore	MORN1	Body	hg19	0.0297694824451681	0.000678598431856028	0.0217564714234205
cg14084907	chr1	3634811	Island	TP73;TP73;TP73;TP73	Body;Body;Body;Body	hg19	0.0283319802353324	0.00182719482981534	0.0404083177496751
cg00176888	chr17	56408804	OpenSea	MIR142	TSS200	hg19	-0.0568123292415041	0.000496392493025291	0.0179180357547562
cg09660365	chr3	10858395	Island	SLC6A11	Body	hg19	0.025115526916998	0.000537960804925317	0.0188133489877984
cg22184096	chr19	5694592	Island	LONP1	Body	hg19	0.00787623012812241	0.00220544546615816	0.0453758655681136
cg22495150	chr4	152157274	OpenSea			hg19	-0.0167470183523706	0.000328200856372855	0.013765613789276
cg17471193	chr6	32056667	S_Shore	TNXB	Body	hg19	-0.0360981362317881	0.000159012969190263	0.00873082054018494
cg15701794	chr10	77156421	Island			hg19	-0.0249552226743052	0.00123879989239625	0.0317031365345816
cg22963843	chr12	131056992	OpenSea			hg19	-0.0420405320680713	0.000518560454566157	0.0183952739835324
cg04702335	chr5	134370331	Island	PITX1;C5orf66	TSS1500;5'UTR	hg19	-0.0301827582294719	0.000716480548823056	0.0224854095015985
cg13388983	chr11	66824140	Island	RHOD	TSS200	hg19	0.0442326692798446	0.000502283007087377	0.0180500943279395
cg06865363	chr12	130591369	OpenSea			hg19	-0.0923006007177102	3.06704147720264e-05	0.00302292237698209
cg13935480	chr1	228238511	OpenSea	WNT3A	Body	hg19	-0.0367473393534777	0.000599567906702305	0.0201305771223702
cg10426017	chr6	167591040	S_Shelf	TCP10L2	Body	hg19	-0.0258165008807732	0.0001271885741694	0.00757870530500478
cg07542748	chr7	4885643	OpenSea	RADIL	Body	hg19	0.0568869696882325	0.000669240758469499	0.0215816304368329
cg14255256	chr2	46465	Island	FAM110C	TSS200	hg19	0.0520117541638187	2.94077387664724e-05	0.00294606360360542
cg23220083	chr5	68711028	Island	MARVELD2;MARVELD2	5'UTR;5'UTR	hg19	0.0602458798081522	0.000397168632269528	0.015545546530181
cg03917158	chr8	1381012	OpenSea			hg19	-0.0541698160025448	0.000325396246346871	0.0136969001495854
cg22773066	chr15	40531891	S_Shore	PAK6;PAK6;PAK6;PAK6;PAK6	1stExon;TSS200;5'UTR;5'UTR;5'UTR	hg19	-0.0518566441035	0.00195493802089489	0.0421525097669634
cg24025538	chr19	50364499	N_Shore	PNKP	3'UTR	hg19	0.0752741162618806	1.50703000194082e-05	0.00191192057166866
cg01665559	chr2	127963459	OpenSea	CYP27C1	TSS200	hg19	-0.0627059161007508	0.000293238522326677	0.0128226050941799
cg03671266	chr16	989969	OpenSea	LMF1	Body	hg19	-0.0432231179790177	0.00144109087057544	0.0348379380084433
cg04731518	chr2	11300549	OpenSea	PQLC3	Body	hg19	0.039069295614066	0.0012844732545016	0.0324669014978652
cg20916523	chr3	10184584	S_Shore	VHL;VHL	Body;Body	hg19	0.0419514760723361	0.000848851503403343	0.024950017573497
cg22241850	chr7	44581071	OpenSea	NPC1L1;NPC1L1;NPC1L1	TSS200;TSS200;TSS200	hg19	-0.0292449413722833	0.00174792359559517	0.0392853873809548
cg14467181	chr17	47516312	OpenSea			hg19	-0.0388519365112315	7.01821573783613e-05	0.00515889703541266
cg01295399	chr10	50820278	Island	SLC18A3;CHAT;CHAT;CHAT	1stExon;TSS1500;5'UTR;TSS1500	hg19	0.0516582205580035	4.3430838836985e-06	0.000879419013317915
cg19212949	chr19	57323840	OpenSea	PEG3;PEG3;PEG3;ZIM2;ZIM2;PEG3;ZIM2;PEG3;PEG3AS	3'UTR;3'UTR;3'UTR;Body;Body;3'UTR;Body;3'UTR;TSS200	hg19	-0.0971507226863366	3.62352455525044e-06	0.000789381660390541
cg14978033	chr5	116791458	OpenSea			hg19	-0.0742240342469156	0.0024970640344462	0.049058881957921
cg24930856	chr8	143396999	N_Shore	TSNARE1	Body	hg19	-0.0219089399316874	0.000116062465350079	0.00714137501582811
cg07433499	chr12	133351687	S_Shore	GOLGA3	Body	hg19	0.0037646154558104	0.00151763630991682	0.0359801591721102
cg23871276	chr7	1577697	S_Shore	MAFK	5'UTR	hg19	-0.0133842544523029	0.00198632164227038	0.0425626688083103
cg12817154	chr4	864995	N_Shore	GAK	Body	hg19	0.0398731697068094	0.000449013107029571	0.0168150676138202
cg05090759	chr2	165812146	OpenSea	SLC38A11	TSS200	hg19	0.0561767080088239	0.00220985685614085	0.0454266086103187
cg14621053	chr10	128077315	Island	ADAM12;ADAM12	TSS200;TSS200	hg19	0.0480032270081397	0.000493946412819977	0.0178567647392334
cg16330359	chr6	168815048	S_Shore			hg19	-0.0284832501345223	0.000719916904364133	0.0225611888492419
cg08338281	chr12	56322667	S_Shore	WIBG	TSS1500	hg19	0.00847615155668953	0.000613831490080617	0.0204381390952295
cg22869706	chr10	357284	OpenSea	DIP2C	Body	hg19	0.0304593628624627	0.000535995441376365	0.0187665590587726
cg12921173	chr9	123691600	Island	TRAF1	TSS200	hg19	0.0329243420851728	0.000291983621827572	0.0127857823517986
cg04030486	chr17	6358599	Island	PITPNM3;PITPNM3	3'UTR;3'UTR	hg19	-0.0290382282160613	0.00106341133543933	0.0287509805682694
cg20209499	chr2	26929892	OpenSea	KCNK3	Body	hg19	-0.0419250713247001	0.00151625854584263	0.0359627338990527
cg18116971	chr19	3285973	Island	BRUNOL5	Body	hg19	0.0137978373769489	0.000878363409361446	0.025500598814567
cg18143535	chr1	95285405	N_Shore	SLC44A3;SLC44A3	TSS1500;TSS1500	hg19	0.0608360273060049	0.000443193478473353	0.0166788698251168
cg20854580	chr4	39640592	Island	C4orf34	TSS200	hg19	-0.00209634221584646	0.00142183536361501	0.0345565525629337
cg00142402	chr17	75956190	S_Shore			hg19	0.0315593105542654	0.00138797618828445	0.0340470271851834
cg26857315	chr19	932759	Island	ARID3A	Body	hg19	0.0550392558339869	0.000709145539510444	0.0223344303155438
cg07785717	chr19	54485321	Island	CACNG8;MIR935	Body;TSS1500	hg19	0.0260083377053445	0.00166276261997406	0.0380715684742152
cg00757933	chr6	29760864	Island	HCG4	TSS200	hg19	0.0378387525454998	0.00038563121383377	0.0152812015931309
cg23198793	chr15	42694406	OpenSea	CAPN3;CAPN3;CAPN3;CAPN3;CAPN3;CAPN3;CAPN3	Body;Body;TSS200;Body;Body;Body;Body	hg19	-0.0311814786996059	0.0015633058603518	0.0366373351560666
cg25568066	chr5	126205045	OpenSea	MARCH3	3'UTR	hg19	0.0405545757633645	0.000838594617563364	0.0247473606301156
cg00981070	chr1	2046702	Island	PRKCZ;PRKCZ;PRKCZ	5'UTR;Body;5'UTR	hg19	-0.0509573878228333	0.000979994983090716	0.0273125421061593
cg11924452	chr2	241185198	Island			hg19	-0.0316533534780138	0.000769997061757361	0.0235074127537382
cg01319583	chr16	224928	N_Shore			hg19	0.0423403885660372	0.000784723052657926	0.0237825654273893
cg21576003	chr5	6182368	OpenSea			hg19	-0.0624825819590785	0.00104136229544574	0.0283747453945125
cg19936016	chr4	1206045	Island	CTBP1;CTBP1	Body;Body	hg19	0.0193222584760374	0.00094275537452289	0.026648843758435
cg06825448	chr2	240884925	OpenSea			hg19	-0.0305886126839642	0.00100410179075388	0.0277127505483585
cg27129656	chr14	101840437	OpenSea			hg19	-0.0566514360948595	1.22502233636252e-05	0.00167959832754603
cg12739914	chr3	195552429	OpenSea			hg19	-0.0571716494962807	2.6032746737527e-07	0.000178947972282574
cg06080571	chr11	2349807	OpenSea			hg19	-0.0882817767542807	7.00484741718536e-08	9.53545192766538e-05
cg14641333	chr7	157546794	N_Shelf	PTPRN2;PTPRN2;PTPRN2	Body;Body;Body	hg19	-0.0290942709667703	0.00208444285961426	0.0438550802005886
cg19861741	chr5	170742608	Island			hg19	0.0252713488789783	0.00182842308834822	0.0404292748244702
cg03088106	chr14	21994412	OpenSea	SALL2;SALL2;SALL2;SALL2;SALL2;SALL2	Body;1stExon;5'UTR;Body;Body;Body	hg19	0.0268811895718749	0.000137598511564548	0.00798071068340342
cg17701146	chr7	157387361	S_Shore	PTPRN2;PTPRN2;PTPRN2	Body;Body;Body	hg19	-0.0474916182969699	0.000384881691479518	0.0152618326464963
cg18004701	chr7	157481628	Island	PTPRN2;PTPRN2;PTPRN2	Body;Body;Body	hg19	-0.0270598239736159	0.00134846263430298	0.0334455213880362
cg25993216	chr10	135003995	S_Shore	KNDC1	Body	hg19	-0.0735227153387517	4.66487693541284e-05	0.00395661776166948
cg02921269	chr14	75894323	Island	JDP2;JDP2;JDP2	TSS200;TSS1500;TSS1500	hg19	0.00903203861524771	0.00242934235511105	0.0482160582259344
cg21610815	chr2	113994035	Island	PAX8;PAX8;LOC654433;PAX8;PAX8;PAX8;LOC440839	Body;Body;Body;Body;Body;Body;Body	hg19	0.020659621064201	0.00235384983397235	0.0472520056234709
cg02827029	chr12	121890907	Island	KDM2B;KDM2B	Body;Body	hg19	0.00372101249118767	0.000318603867826797	0.0135188214775897
cg07598082	chr1	110738233	OpenSea	SLC6A17	Body	hg19	-0.0257417170689332	0.00108547347341636	0.0291333162801835
cg04222358	chr3	2140256	Island			hg19	0.0173331853010049	0.00125880017047683	0.03203956296216
cg01606596	chr7	67162032	OpenSea			hg19	-0.0749184664746522	0.000186593191251178	0.00964065243773834
cg04551318	chr1	2823297	OpenSea			hg19	-0.0623153776241398	4.2587026181835e-07	0.000228053974750097
cg26882487	chr17	77375807	OpenSea	HRNBP3	5'UTR	hg19	-0.0298183214309421	0.000385291067198327	0.0152732903579582
cg17807479	chr17	11145042	Island	SHISA6	1stExon	hg19	0.0369199161378142	9.99653297392992e-05	0.0064907028431868
cg26578983	chr16	85075249	OpenSea	KIAA0513	5'UTR	hg19	0.0279069971083014	0.000677843491509942	0.02173907242104
cg01599714	chr8	142285223	OpenSea			hg19	-0.0387036321868329	0.000284060915074385	0.0125730054839243
cg16155858	chr2	28636031	OpenSea	FOSL2	3'UTR	hg19	0.0437285442672653	0.00205476056836182	0.0434651838334529
cg12231373	chr6	36628103	N_Shore			hg19	0.0226478595079246	0.000994741397270496	0.0275613705952808
cg22679813	chr7	154068736	OpenSea	DPP6;DPP6;DPP6	Body;Body;Body	hg19	-0.0539539736811866	0.00011180048750316	0.00698360249253545
cg18605213	chr3	184264316	OpenSea			hg19	-0.0308999064366649	0.00157164709385718	0.0367431087004132
cg25065723	chr10	132892405	N_Shore	TCERG1L	Body	hg19	-0.0350855205136108	0.00147926543030518	0.0354126227439295
cg05923105	chr6	168748492	OpenSea			hg19	-0.0894307860217358	0.000582044975408786	0.0197655024054976
cg20837803	chr1	9959210	OpenSea	CTNNBIP1;CTNNBIP1	5'UTR;5'UTR	hg19	-0.068950300811594	0.000336680269250023	0.013992890974111
cg22512973	chr7	73113710	OpenSea	STX1A;STX1A	3'UTR;3'UTR	hg19	0.0388248250042209	0.000564208340576975	0.019383342918605
cg14115325	chr10	128275008	OpenSea			hg19	0.029729328593379	0.000928599640488645	0.0264253968074388
cg26298722	chr19	46283045	Island	DMPK;DMPK;DMPK;DMPK;DMPK;DMPK;DMPK;DMPK;DMPK;DMPK;DMPK;DMPK	TSS200;ExonBnd;ExonBnd;ExonBnd;ExonBnd;ExonBnd;1stExon;Body;Body;Body;Body;Body	hg19	0.0522527235146413	0.00245138232065066	0.048487744606383
cg05124021	chr7	157487066	S_Shore	PTPRN2;PTPRN2;PTPRN2	Body;Body;Body	hg19	-0.0286116254928337	0.000483644930474765	0.0176090028186594
cg05168012	chr2	102867275	Island			hg19	0.0361129286428931	0.00137258077866459	0.0337947720760527
cg10860578	chr14	101689815	OpenSea			hg19	-0.0628404939243911	0.000169160201808586	0.00906428759141171
cg10062109	chr16	89761133	Island	CDK10;CDK10;CDK10;CDK10;CDK10;CDK10	Body;Body;Body;Body;Body;Body	hg19	0.0428944587469953	0.00174007423053736	0.0391809896869444
cg10893014	chr6	35461236	N_Shelf	TEAD3	5'UTR	hg19	0.0991296993444057	0.00142206250931653	0.0345579855100721
cg24696012	chr11	7597513	OpenSea	PPFIBP2	Body	hg19	0.0320428488081547	0.000385823703421441	0.0152864411979296
cg01310118	chr6	168855168	OpenSea	SMOC2;SMOC2	Body;Body	hg19	-0.0439511516008764	0.00147937273894304	0.0354134971555458
cg13121377	chr13	78234348	OpenSea			hg19	-0.0706408754742008	0.000181653329599716	0.00947809628352407
cg06315569	chr7	157785721	OpenSea	PTPRN2;PTPRN2;PTPRN2	Body;Body;Body	hg19	-0.0450272800736103	0.000609685376785941	0.0203499543121823
cg19128463	chr9	139715736	Island	RABL6;RABL6;RABL6	Body;Body;Body	hg19	0.0275309086539654	0.000750722205002919	0.0231268660813804
cg26261627	chr2	31806173	Island	SRD5A2	TSS200	hg19	0.0233171454332503	0.00109774813031653	0.0293251938395638
cg01283201	chr5	77806169	Island	LHFPL2	5'UTR	hg19	0.0463938229597184	0.000240948343802897	0.0113415702262941
cg27459435	chr13	30056312	S_Shore	MTUS2;MTUS2	Body;Body	hg19	-0.0196548461489157	0.00013856064533164	0.00800951894433117
cg14142627	chr13	111301379	Island	CARS2	Body	hg19	0.0224988626817827	0.00087589879252704	0.0254579490781937
cg18108753	chr7	155367436	S_Shore			hg19	-0.0348559963232398	0.00155518478645222	0.0365154012263165
cg09941406	chr12	54391325	S_Shore			hg19	-0.0397616565223956	0.000956752901684186	0.0268994100324552
cg00952054	chr1	9437047	OpenSea			hg19	-0.0442202590695338	0.000952950025141363	0.0268343434400786
cg23357526	chr5	177790659	OpenSea	COL23A1	Body	hg19	-0.0171253256406531	0.000549940180721743	0.0190849332193035
cg07706367	chr4	3342725	S_Shore	RGS12;RGS12	Body;Body	hg19	0.00502173566996834	0.00132925168226406	0.0331516528420501
cg01773689	chr1	3351615	Island	PRDM16;PRDM16	3'UTR;3'UTR	hg19	-0.0386297336343956	0.000276652351476912	0.0123572303885479
cg13992493	chr6	169092333	OpenSea			hg19	-0.017309182958276	0.00209454369106293	0.0439776154208725
cg14004847	chr7	1930337	OpenSea	MAD1L1;MAD1L1;MAD1L1	Body;Body;Body	hg19	-0.0123841857228107	0.00242777980625964	0.0482000563617683
cg26793518	chr7	56892232	N_Shore			hg19	-0.0334386256020055	0.000526103884869058	0.0185652340557692
cg24719138	chr15	24921412	S_Shore	C15orf2	1stExon	hg19	-0.0344495981820623	0.00134200041421237	0.0333494648914951
cg19637560	chr5	2335316	OpenSea			hg19	-0.0509776445865987	3.61453515137191e-05	0.00336202136637452
cg22443651	chr4	40453161	OpenSea	RBM47;RBM47	5'UTR;5'UTR	hg19	-0.0499234101913596	0.00241492422833394	0.0480365209735661
cg14446604	chr7	150823386	Island	AGAP3	Body	hg19	0.0218211357827743	0.00109024173290974	0.0292015549430647
cg08572454	chr7	157341619	OpenSea	PTPRN2;PTPRN2;PTPRN2	Body;Body;Body	hg19	-0.0453679559485163	8.54622658018879e-05	0.0058603455686356
cg01567751	chr14	101908331	N_Shore			hg19	-0.0503952143277624	0.00017480382531514	0.0092450595634957
cg21711862	chr2	554363	N_Shelf			hg19	-0.0753888507295034	0.00211283511564286	0.044211619489704
cg07540520	chr1	14925170	Island	KAZN;KAZN	TSS200;TSS200	hg19	0.0123739086042547	0.000897072699437129	0.0258511239649544
cg14505616	chr18	13300968	OpenSea	C18orf1;C18orf1	5'UTR;5'UTR	hg19	-0.0385189006720449	9.02147372714646e-07	0.00034358252713351
cg15663173	chr17	7132748	OpenSea	DVL2	Body	hg19	-0.0326857237661148	0.000834356910215382	0.0246757856673904
cg07841477	chr16	23724901	S_Shore	ERN2	TSS200	hg19	0.0437857127067746	0.000718989017568508	0.0225464656701435
cg09898318	chr2	7172724	S_Shore	RNF144A	Body	hg19	-0.00851954238267274	0.00045031321510886	0.0168333614085495
cg20643952	chr12	54398809	N_Shore			hg19	-0.03643770478316	0.000521934093133168	0.0184847892752213
cg23367339	chr17	36622717	S_Shore	ARHGAP23	Body	hg19	0.0339475570400365	0.000847606681320775	0.0249201669627927
cg23585686	chr2	242787243	Island			hg19	0.0260231814978288	0.00136439068969832	0.0336835805130542
cg08248964	chr22	46785222	Island	CELSR1	Body	hg19	-0.0256831695658506	1.48506059702945e-05	0.001896061084107
cg18328206	chr1	206681378	Island	RASSF5;RASSF5	1stExon;1stExon	hg19	0.0578952266020854	9.68686676980995e-05	0.0063580384626242
cg06550711	chr7	22396927	S_Shore	RAPGEF5	TSS1500	hg19	0.0170626612722499	0.00227718897504445	0.0462801164198801
cg10645483	chr1	248903236	OpenSea	LYPD8;LYPD8	TSS200;TSS200	hg19	-0.0375558192913881	2.96993927518403e-06	0.000697305270482401
cg23205400	chr22	20731737	OpenSea			hg19	-0.0435371214793242	2.15211305261644e-05	0.0024040575030084
cg09600088	chr11	1464485	Island	BRSK2	Body	hg19	-0.0500816991079133	0.000442462138640689	0.0166628841439284
cg01057741	chr20	61639324	S_Shore	BHLHE23;LOC63930	TSS1500;TSS1500	hg19	0.0238582422093561	0.000672441788951042	0.0216339767812155
cg03516452	chr10	44806558	Island			hg19	0.0236602443760946	0.00202604987371251	0.043074114745656
cg12044654	chr8	139890342	Island	COL22A1	Body	hg19	-0.0183100107055846	6.50172762587885e-05	0.00491043539756112
cg19043778	chr18	61143291	OpenSea	SERPINB5	TSS1500	hg19	-0.033787648914123	0.00161154851640085	0.0373296306963868
cg08120584	chr4	150587040	OpenSea			hg19	-0.0265229017772332	0.000566753949151426	0.0194424181095756
cg03574306	chr16	85470662	OpenSea			hg19	0.0757570557960367	0.000535708566491659	0.0187604503910041
cg12634932	chr5	43397230	Island	CCL28	Body	hg19	0.0143056010531046	0.00125464390510864	0.0319747395028485
cg14450273	chr5	35266759	OpenSea			hg19	-0.065515132430154	0.00177197586337369	0.03962675867125
cg00535622	chr5	140250046	Island	PCDHA11;PCDHA11;PCDHA1;PCDHA1;PCDHA2;PCDHA3;PCDHA4;PCDHA5;PCDHA6;PCDHA6;PCDHA7;PCDHA8;PCDHA9;PCDHA10;PCDHA10	1stExon;1stExon;Body;Body;Body;Body;Body;Body;Body;Body;Body;Body;Body;Body;Body	hg19	0.0362256180390894	0.000685218455243116	0.0218734437928265
cg15662465	chr13	70682004	Island	KLHL1;KLHL1;KLHL1;KLHL1;ATXN8OS	1stExon;1stExon;5'UTR;5'UTR;Body	hg19	0.0295785617890921	0.00232343062551798	0.0468582217326874
cg09360824	chr7	157643722	OpenSea	PTPRN2;PTPRN2;PTPRN2	Body;Body;Body	hg19	-0.0360266394804941	2.55876000517823e-06	0.000636717053518758
cg06184325	chr1	2863098	OpenSea			hg19	-0.0503183695656193	6.78457245626176e-07	0.000291842852282364
cg00087067	chr5	5265509	OpenSea	ADAMTS16	Body	hg19	-0.0281003301543561	8.36401197443634e-06	0.00131818630286424
cg06126864	chr13	110781645	OpenSea			hg19	-0.0358809338513231	0.000869093466725052	0.0253245208721827
cg10389385	chr7	77427730	Island	TMEM60;PHTF2;PHTF2;TMEM60	1stExon;TSS1500;TSS1500;5'UTR	hg19	-0.00909016641799692	0.0014930271605153	0.035627161049661
cg14436106	chr9	116817641	OpenSea	ZNF618	3'UTR	hg19	0.0323005652409932	0.000264210815767336	0.0120044439709641
cg10911980	chr3	43146909	N_Shore	C3orf39	5'UTR	hg19	0.0634015670755966	0.000184941100609293	0.00958788190457758
cg15147841	chr19	46033285	S_Shore	OPA3	Body	hg19	0.00315934289324453	0.000434900333752837	0.016478106889442
cg22755546	chr9	93405139	Island	DIRAS2;DIRAS2	5'UTR;1stExon	hg19	0.00852044548235593	0.00159261668718511	0.037050869493517
cg00768993	chr2	200335874	Island	FLJ32063	Body	hg19	0.0351739112362881	0.00220211257607586	0.0453331667169207
cg24436906	chr2	242498081	Island	BOK	TSS200	hg19	-0.00970134574589574	0.00156696965734147	0.0366863842177411
cg02632227	chr16	1404914	Island	GNPTG	Body	hg19	0.00728690390824482	0.001932995353055	0.0418489534232713
cg05410012	chr17	72857095	Island	GRIN2C	TSS1500	hg19	-0.0402412858397322	8.99721898112254e-12	1.36928135840565e-06
cg08005093	chr17	63532898	N_Shore	AXIN2	Body	hg19	0.0168831821788628	0.00128924420002167	0.0325226754939132
cg01890568	chr17	31437649	OpenSea	ACCN1;ACCN1	Body;Body	hg19	-0.0739516520176232	5.47392136540319e-05	0.00439523482245379
cg23931360	chr18	76738053	Island			hg19	-0.0025488589841819	0.00109872843526958	0.0293410811241651
cg08248579	chr6	17988937	S_Shore	KIF13A;KIF13A;KIF13A;KIF13A	TSS1500;TSS1500;TSS1500;TSS1500	hg19	0.0731241453055257	0.000471455415130143	0.0173285313131931
cg17914378	chr3	139924705	OpenSea	CLSTN2	Body	hg19	-0.037548204002642	0.000220674891729532	0.0107236666988257
cg20660624	chr11	117307972	OpenSea	DSCAML1	Body	hg19	-0.0263875360099746	0.0010040431216333	0.0277121364264597
cg26472690	chr10	134458209	N_Shelf	INPP5A	Body	hg19	0.0224115454009413	0.000849702378830313	0.0249644199252429
cg20417527	chr5	128300708	N_Shore	SLC27A6;SLC27A6	TSS1500;TSS1500	hg19	-0.0119030545816001	0.00188612881947015	0.0412047561664376
cg12058507	chr1	19209742	Island	ALDH4A1;ALDH4A1;ALDH4A1	Body;Body;Body	hg19	-0.0137990707196156	0.00181679143461326	0.0402703755256236
cg14904115	chr13	113488382	S_Shore	ATP11A;ATP11A	Body;Body	hg19	-0.0221584830025137	0.000934921754369906	0.0265239692872462
cg13875012	chr1	11710610	Island	FBXO2	Body	hg19	0.0461010849995173	0.00125280905082041	0.0319413418479742
cg09015973	chr2	131673771	Island	ARHGEF4;ARHGEF4	TSS1500;TSS1500	hg19	-0.0370558075006202	0.000164067635279604	0.00889501085893028
cg04874969	chr17	72244421	OpenSea	TTYH2;TTYH2	TSS200;Body	hg19	-0.0270832393779978	0.000319622134101343	0.0135395956005725
cg16008476	chr19	57306640	N_Shore	ZIM2;ZIM2;ZIM2	Body;Body;Body	hg19	-0.0504049479085087	7.01015326531375e-05	0.00515446429295652
cg01026256	chr3	183959088	Island	VWA5B2;MIR1224	Body;TSS200	hg19	0.0496786989987663	0.0016190870613326	0.0374482604506944
cg04941831	chr10	1491207	OpenSea	ADARB2	Body	hg19	-0.0374964995548359	0.000839840184098258	0.0247683023260478
cg27508545	chr1	10240017	OpenSea	UBE4B;UBE4B	3'UTR;3'UTR	hg19	0.0636522535980219	0.000498708522166063	0.0179700953629075
cg10721538	chr17	6817578	OpenSea			hg19	0.0414048853273071	0.00244582857779387	0.0484305255853766
cg16657886	chr11	1855502	OpenSea	SYT8	TSS200	hg19	-0.0574149511538394	6.62979713858673e-05	0.00497134828854568
cg13141065	chr6	30633399	OpenSea	DHX16;DHX16	Body;Body	hg19	-0.0325752916634056	0.000587676554860709	0.0198733762061858
cg18449189	chr19	46283074	Island	DMPK;DMPK;DMPK;DMPK;DMPK;DMPK;DMPK	TSS200;1stExon;Body;Body;Body;Body;Body	hg19	0.0363196581720639	0.00210706976823464	0.0441395297709249
cg20902757	chr8	67454892	Island			hg19	0.0390402796027281	0.000782624053307039	0.0237425916155098
cg13572172	chr11	2874395	S_Shelf			hg19	-0.0337326271731845	6.0932486080102e-05	0.00471826523712174
cg18047961	chr6	33878466	OpenSea			hg19	-0.0508457244374221	0.00104876355200071	0.0284991916688018
cg26912592	chr17	37074981	Island	LASP1	Body	hg19	0.00708057568477401	0.00226591535650368	0.0461298489160845
cg11862551	chr6	29817963	N_Shore			hg19	0.0656424220465895	0.00195432502906968	0.0421440691443162
cg09935282	chr10	118897280	Island	VAX1;VAX1	Body;Body	hg19	-0.0050224416126853	0.00235811402038969	0.047303205290069
cg21864304	chr3	11746722	Island	VGLL4	5'UTR	hg19	0.0273865710840178	0.00230747312477059	0.0466427082447817
cg23727087	chr12	133300001	N_Shelf			hg19	0.017002935529486	0.00174492319713008	0.0392478517361752
cg18588499	chr5	27523974	OpenSea			hg19	-0.0131406092014524	0.00246960175602884	0.0487050603215031
cg02931058	chr2	239047245	N_Shore	KLHL30	TSS200	hg19	-0.0496610618074192	2.16997074731256e-05	0.00241832561548806
cg08837627	chr19	22715300	Island			hg19	0.0182400606155937	0.00209580961079734	0.0439976244861195
cg14106680	chr19	50733985	Island	MYH14;MYH14;MYH14	Body;Body;Body	hg19	0.0287158822113186	0.00123884512834957	0.0317032279765333
cg07611351	chr3	9258512	OpenSea	SRGAP3;SRGAP3	Body;Body	hg19	0.0189624650435143	0.00256181706209944	0.0498072768326575
cg24673043	chr11	63281471	OpenSea	LGALS12;LGALS12;LGALS12;LGALS12;LGALS12	Body;Body;Body;Body;Body	hg19	-0.0667147857317333	2.32780011666417e-08	5.72134796067449e-05
cg13005202	chr5	1555844	S_Shelf			hg19	0.0266255950955471	0.00210100752766141	0.0440671272092439
cg09252766	chr10	134722243	Island			hg19	-0.0317153008033629	0.000914751912367627	0.0261699119939545
cg21164509	chr1	9689803	S_Shelf			hg19	0.0392305337768789	0.000316587752502212	0.0134629764448028
cg10703481	chr11	6518792	OpenSea	DNHD1;DNHD1	5'UTR;5'UTR	hg19	0.0606181654990167	0.000589235552645737	0.0199092858256346
cg05528187	chr9	112887616	OpenSea	AKAP2;PALM2-AKAP2;PALM2-AKAP2;AKAP2;AKAP2	TSS200;Body;Body;Body;Body	hg19	-0.0375303904080441	2.67673502122236e-06	0.000653675700960876
cg17382990	chr11	1857531	OpenSea	SYT8	Body	hg19	-0.0685884129394948	0.00233428118715047	0.0470035529642389
cg16073378	chr2	468413	Island			hg19	0.015169824529122	0.00231438841295049	0.0467402775994436
cg26725047	chr6	166836730	OpenSea	RPS6KA2;RPS6KA2	Body;Body	hg19	-0.0285959737886153	0.000723459808015533	0.0226203551356673
cg14040931	chr9	36249297	OpenSea	GNE;GNE	Body;Body	hg19	0.026189019297817	7.38843362806109e-05	0.0053321380917794
cg25088009	chr14	74188055	S_Shelf	C14orf43;C14orf43	Body;Body	hg19	0.038238950347786	0.000160976949113347	0.00879676312365915
cg11335323	chr8	143578616	N_Shelf	BAI1	Body	hg19	-0.0384221798831189	0.000656987937978586	0.0213314822748342
cg22344703	chr2	219736312	Island	WNT6	Body	hg19	0.0255189721417887	0.00231673815741255	0.0467678724146068
cg11209624	chr9	131683857	OpenSea	PHYHD1;PHYHD1;PHYHD1;PHYHD1;PHYHD1	TSS1500;1stExon;1stExon;5'UTR;5'UTR	hg19	0.0372161837856775	0.00125415933608233	0.0319650584242309
cg26310429	chr17	71024449	OpenSea	SLC39A11;SLC39A11	Body;Body	hg19	0.0477685632510335	0.00167094858603952	0.0381952959426882
cg12845021	chr7	105446089	OpenSea	ATXN7L1;ATXN7L1	Body;Body	hg19	-0.0303753540874836	0.000875901429161544	0.0254579490781937
cg06829299	chr8	65286632	Island			hg19	0.0320768109017378	0.000703545015599448	0.0222296711767749
cg27349909	chr4	746564	OpenSea	PCGF3	Body	hg19	0.0163599235334743	0.00197457070704161	0.0424166056303596
cg04822808	chr15	100882162	Island	ADAMTS17;ADAMTS17	5'UTR;1stExon	hg19	0.0206115251740584	0.000748919528509224	0.0230910886734404
cg22702979	chr2	213586056	OpenSea			hg19	-0.0474720890060698	0.000722244895526356	0.0225992058273816
cg16883061	chr11	25537660	OpenSea			hg19	-0.0151370377818986	0.00113734938922842	0.0300080651047189
cg26135573	chr5	179059668	Island			hg19	0.0416452544326244	0.000812474753523333	0.0242823179106903
cg08214990	chr16	971579	Island	LMF1	Body	hg19	0.0483133522398488	0.00178696661974078	0.0398557283566027
cg14250740	chr3	175244596	OpenSea	NAALADL2	Body	hg19	0.0827133906113359	0.000617465802304506	0.0205084963409814
cg03777414	chr16	10868974	OpenSea	FAM18A	Body	hg19	-0.0459139702073576	0.00115485494328444	0.0303040953100132
cg15355015	chr7	101943990	Island	SH2B2	Body	hg19	0.0292589044166824	0.00249419324228223	0.0490258483588349
cg05713149	chr5	2289221	OpenSea			hg19	-0.0643426505098951	1.49729646258927e-05	0.00190537741746505
cg05141333	chr8	145048363	Island	PLEC1;PLEC1	Body;TSS1500	hg19	0.0269879202633678	0.000385640479299122	0.0152812015931309
cg25356719	chr10	1638893	OpenSea	ADARB2	Body	hg19	-0.037869783085712	1.49391624200519e-05	0.00190289769435073
cg15053253	chr4	84583851	OpenSea			hg19	-0.0546756367356886	0.00187724503407035	0.0411026042826612
cg09563846	chr11	875758	OpenSea	CHID1;CHID1;CHID1;CHID1;CHID1	Body;Body;Body;Body;Body	hg19	0.060597349951143	0.000691115652331305	0.021980973775909
cg25590335	chr19	14552072	Island	PKN1;PKN1	Body;Body	hg19	0.0313625077044967	0.000838076077527723	0.0247393698877527
cg09730801	chr17	48048875	N_Shore	DLX4;DLX4	Body;TSS1500	hg19	-0.0371929567212877	0.000729266325899978	0.0227282529036128
cg27525731	chr7	47343605	OpenSea	TNS3	Body	hg19	-0.0250332177193243	0.0011298641550055	0.029876650279552
cg21637826	chr17	80845337	OpenSea	TBCD	Body	hg19	0.0125699170549818	0.00149657848073107	0.0356772213401274
cg20436037	chr20	33879989	Island	FAM83C	1stExon	hg19	0.0145546204008712	0.00123676313862173	0.0316755141208572
cg27494100	chr16	537705	OpenSea	RAB11FIP3;RAB11FIP3	Body;Body	hg19	0.0261345074194643	0.00152853915093646	0.0361352565459834
cg06027620	chr17	36909606	S_Shore	PSMB3	Body	hg19	0.0190190143394266	0.00108448642660799	0.0291140128018369
cg24197935	chr10	133315183	N_Shelf			hg19	-0.037582223296385	0.00125719676207385	0.0320135228895964
cg03641492	chr6	168859954	OpenSea	SMOC2;SMOC2	Body;Body	hg19	-0.0193433372016492	0.00220468341736103	0.0453712470897508
cg19125082	chr8	71382682	OpenSea	LOC101926892	TSS1500	hg19	-0.0244159228970098	0.00127117356655625	0.0322421156611538
cg27312652	chr21	38073517	Island	SIM2;SIM2	Body;Body	hg19	0.0327200490443589	0.00101163054647953	0.0278337212803978
cg11938014	chr5	145316210	Island	SH3RF2;SH3RF2	1stExon;5'UTR	hg19	-0.00341308774614595	0.00167354503936254	0.0382414665345727
cg22209355	chr11	133208307	OpenSea	OPCML	Body	hg19	-0.0673869226352605	0.00221001794006463	0.0454281996120467
cg00019841	chr18	48256146	Island	MAPK4	Body	hg19	-0.0538494842974441	0.00113463382198021	0.0299592700279113
cg15416279	chr5	3606795	Island			hg19	0.0481266297505864	0.000310330155885638	0.0132941958639142
cg13032736	chr14	50506638	OpenSea	LINC01599	Body	hg19	0.0100890788069737	0.00161225715631585	0.0373388394049085
cg21516302	chr2	131085498	OpenSea			hg19	0.015143802188791	0.0011732086729334	0.0305987667960877
cg07299736	chr8	135490787	Island	ZFAT;ZFAT	Body;Body	hg19	0.0513344477577029	0.0022909368800439	0.0464693739145499
cg26598918	chr16	89761195	Island	CDK10;CDK10;CDK10;CDK10;CDK10;CDK10	Body;Body;Body;Body;Body;Body	hg19	0.0429662718490679	0.000902210917482681	0.0259480947549208
cg19245381	chr17	15847977	Island	ADORA2B	TSS1500	hg19	0.0329610324479813	0.00107865210264761	0.0290195379439977
cg12486795	chr1	162337320	Island	NOS1AP;NOS1AP;NOS1AP	3'UTR;3'UTR;3'UTR	hg19	-0.0308885656217107	0.000779139088765089	0.0236717860008995
cg16936421	chr10	729226	OpenSea	DIP2C	Body	hg19	0.0632470854789945	0.000694425789448262	0.0220487866645784
cg16279999	chr12	117476838	Island	TESC;TESC;TESC	Body;3'UTR;3'UTR	hg19	-0.0144540591836123	0.000172052817793105	0.00915967391111916
cg19523505	chr2	64559457	OpenSea			hg19	-0.0591195796872826	0.00120361529843825	0.0311166491302811
cg08248134	chr13	113659597	N_Shelf	MCF2L;MCF2L	Body;Body	hg19	-0.0344753193203809	0.00204723427677964	0.0433619547203291
cg04341097	chr13	114871575	S_Shore	RASA3	Body	hg19	0.0322275748340663	0.00102276354442887	0.0280416823103882
cg19642470	chr2	102868023	S_Shore			hg19	0.0289457527816884	0.000861597372929335	0.0251851608023312
cg25100962	chr12	31782808	OpenSea			hg19	-0.0296746677632352	0.000795852153885162	0.0239905768323507
cg04929759	chr12	133016214	S_Shore			hg19	-0.0329770376027791	0.000745690332422343	0.0230363275976691
cg04246763	chr1	87617811	Island	LOC339524	Body	hg19	-0.0332470497460525	0.00117374409436365	0.0306085348654468
cg08264805	chr1	155291224	N_Shore	RUSC1;RUSC1;C1orf104	5'UTR;5'UTR;Body	hg19	0.0563595091273599	1.10398093947683e-05	0.00157250531516999
cg27309702	chr16	57792310	N_Shelf	KIFC3;KIFC3;KIFC3	3'UTR;3'UTR;3'UTR	hg19	0.0248004238610923	0.00175513607494896	0.0393832723172973
cg11740099	chr17	80279430	Island	SECTM1	3'UTR	hg19	-0.0223673035180766	0.000873208465261936	0.0254049077429048
cg19598416	chr1	223936812	Island	CAPN2;CAPN2	Body;Body	hg19	0.0294463106414027	0.000902470441355876	0.0259535969364486
cg23821359	chr13	112903015	OpenSea			hg19	-0.0393629435575185	0.000102559558238971	0.00659985811978388
cg14400541	chr2	206692685	OpenSea			hg19	-0.0457660114171535	5.38807404828862e-05	0.00434971226694577
cg23346544	chr8	80731144	OpenSea			hg19	-0.0421333748182328	0.00120729646575589	0.031174747148785
cg10878976	chr5	1257084	Island	TERT;TERT	Body;Body	hg19	-0.0297143191137829	0.0018805193528936	0.0411412673229351
cg07944907	chr3	184098758	N_Shore	THPO;THPO;THPO;THPO;THPO;THPO;CHRD;CHRD;CHRD;CHRD;CHRD	TSS1500;TSS1500;TSS1500;TSS1500;TSS1500;TSS1500;5'UTR;5'UTR;Body;Body;Body	hg19	-0.0157421062823512	0.00223724181982125	0.0457603563736956
cg15894722	chr12	54447596	N_Shore	HOXC4;HOXC4	5'UTR;TSS200	hg19	0.0323975950563153	0.00200928546295677	0.0428724331563668
cg07704934	chr11	44332940	S_Shore	ALX4	TSS1500	hg19	0.0528860253305415	0.000712591432915172	0.022406789797624
cg02021485	chr11	65959730	OpenSea	PACS1	Body	hg19	0.0469942747550844	0.000211259769694225	0.0104354591711181
cg10313167	chr1	157485456	OpenSea	FCRL5	3'UTR	hg19	-0.0410963177793102	0.000177114021454286	0.0093282380456516
cg19716004	chr3	82857285	S_Shore			hg19	-0.0504248536749919	0.00148787959629347	0.0355398152755428
cg14233295	chr8	142517186	OpenSea	FLJ43860	1stExon	hg19	-0.0343301017179297	0.000725346469193903	0.0226571249001968
cg19684207	chr21	40759686	N_Shore	WRB;WRB	Body;TSS200	hg19	0.0513311593876691	6.10393446234158e-05	0.00472317532775619
cg16836311	chr1	25944712	Island	MAN1C1	1stExon	hg19	0.02393248510266	0.00113654319340019	0.0299940741273599
cg22851420	chr1	40149650	Island	HPCAL4	Body	hg19	0.0264868279995234	7.58836485287094e-05	0.0054224565616491
cg26547698	chr16	89489058	S_Shore	ANKRD11	5'UTR	hg19	-0.0621681340254044	0.000669614952610322	0.0215870822463975
cg17222755	chr15	40570508	N_Shore			hg19	-0.0420221197322212	0.000164835808065633	0.00891987723226562
cg07700581	chr17	36712784	N_Shore	SRCIN1	Body	hg19	-0.0827092494933296	5.9219986118422e-06	0.00105730290616645
cg13519035	chr12	34261006	Island			hg19	0.0238015892639543	0.000888756970734188	0.025699078530524
cg14004685	chr11	1750302	OpenSea	HCCA2	Body	hg19	0.0299403747959498	0.00027853916567193	0.0124103825486016
cg20302957	chr11	58870494	S_Shore			hg19	-0.0510915930271889	0.00131169364253027	0.0328764605468538
cg03423767	chr13	114876390	N_Shore	RASA3	Body	hg19	0.0373998029105408	0.00197308146424019	0.0423983514336717
cg25670583	chr4	715865	N_Shore	PCGF3	5'UTR	hg19	0.0151545829500746	0.000375504763233671	0.015006523978172
cg10956848	chr22	48027641	Island			hg19	-0.0536750556628518	0.000134109750747008	0.00785154254500205
cg03790170	chr2	240547222	OpenSea			hg19	-0.0636879965306288	4.7738326491552e-06	0.000930448215510257
cg05343689	chr11	75852437	OpenSea	UVRAG	Body	hg19	0.0157143372898914	0.00163150337671097	0.0376230852352226
cg25260564	chr10	133985960	OpenSea	JAKMIP3	3'UTR	hg19	0.0558686143524514	0.00041023440173537	0.0158952409642713
cg19648552	chr19	56200391	S_Shelf	EPN1;EPN1;EPN1	Body;Body;Body	hg19	0.0330035175105782	0.0016932478270988	0.038503031647178
cg06918474	chr5	126205081	OpenSea	MARCH3	3'UTR	hg19	0.0404890555655001	0.00229450726689867	0.0465016757989917
cg04624689	chr16	85690349	OpenSea	KIAA0182;KIAA0182	Body;Body	hg19	0.0241158907712499	0.00230386925801233	0.0466057635122476
cg22542632	chr4	59362677	OpenSea			hg19	-0.0474635054198781	0.00048523133042975	0.0176481849343527
cg00215587	chr15	23810843	OpenSea	MKRN3;MKRN3	5'UTR;1stExon	hg19	0.0247640884573657	0.00135466843080603	0.0335404073149136
cg09461851	chr16	921161	S_Shore	LMF1	Body	hg19	-0.0415616964685747	0.000294573712437052	0.0128514495331864
cg26232553	chr8	101471097	OpenSea			hg19	-0.0332229190592467	0.000551856603224249	0.0191217898389729
cg04422562	chr7	155247170	Island			hg19	-0.0142839101597871	0.000616463673704924	0.0204926033425687
cg21053509	chr7	113723569	N_Shore			hg19	-0.0334920456049196	0.00156975123687263	0.0367187450261141
cg03190219	chr7	25898688	Island			hg19	0.0204575352659701	0.00257444727027639	0.0499621466323161
cg08975915	chr12	90050928	OpenSea	ATP2B1;ATP2B1	TSS1500;TSS1500	hg19	-0.00965200846417603	0.00184475041865113	0.0406414967232577
cg00040312	chr12	54424679	Island	HOXC4;HOXC5	5'UTR;Body	hg19	0.0254171289406004	0.00119869433975489	0.0310453307155463
cg14533651	chr12	13715927	Island	GRIN2B	Body	hg19	-0.0213245179266789	0.00222496195316429	0.0456113977444137
cg04046669	chr22	30476206	Island	HORMAD2	TSS1500	hg19	0.0445090389652693	0.00250365241822136	0.0491321498904396
cg19760072	chr3	42699933	N_Shore	ZBTB47	Body	hg19	0.0316305211184783	0.00193348691813818	0.0418560231542913
cg25482786	chr3	238496	Island	CHL1	TSS200	hg19	0.0442110023388939	0.000253674986988697	0.0117039483613708
cg08330011	chr4	4232220	S_Shelf			hg19	-0.0358504916750953	0.000201708402226903	0.0101280092572902
cg20156659	chr2	48982832	Island	LHCGR;LHCGR	1stExon;5'UTR	hg19	0.0319162174308079	0.000170539391099912	0.0091064665397239
cg09180566	chr13	24736095	S_Shore	SPATA13;MIR2276;SPATA13	5'UTR;TSS1500;5'UTR	hg19	-0.0208145998022031	0.00240525271695273	0.0479115687863414
cg25545503	chr6	160680162	S_Shore	SLC22A2	TSS1500	hg19	-0.0116542207934729	0.00115863937783076	0.0303676216251226
cg03103944	chr7	1601985	OpenSea			hg19	0.0237026490451023	0.00163713513025461	0.0377152694729755
cg05650846	chr16	3078142	Island	CCDC64B	Body	hg19	0.050038322294163	8.03206625276353e-05	0.00561659319871499
cg11487526	chr17	6358928	Island	PITPNM3;PITPNM3	Body;Body	hg19	0.0502937368850852	0.00155734510541753	0.0365510173935029
cg05052501	chr8	69240774	N_Shelf			hg19	-0.0820134692994867	0.000720057462991293	0.0225621762869306
cg02890566	chr17	71434142	S_Shelf	SDK2	Body	hg19	-0.00745174702743278	0.0021166840328917	0.044251616845609
cg12305265	chr6	162065571	N_Shore	PARK2;PARK2;PARK2	Body;Body;Body	hg19	-0.114068998366	4.62375670426972e-08	7.78414555938923e-05
cg00339769	chr6	24489855	OpenSea	GPLD1;GPLD1	TSS200;TSS200	hg19	-0.0421660130925721	0.000783284896395864	0.0237530910415344
cg21478180	chr19	22866768	OpenSea			hg19	-0.053468645724557	0.000365695857977682	0.0147532163100702
cg01852522	chr12	132686912	N_Shore	GALNT9;GALNT9	Body;Body	hg19	-0.0647114642430784	0.00169857537823305	0.0385874683048814
cg13145504	chr11	2594840	N_Shore	KCNQ1;KCNQ1	Body;Body	hg19	-0.0594328926992822	5.17618054911039e-06	0.000977854781604742
cg21230578	chr6	32030188	OpenSea	TNXB	Body	hg19	-0.0397355843782053	1.65739383089698e-05	0.0020348936988954
cg27205858	chr7	56149104	OpenSea	PHKG1	Body	hg19	-0.0303529226934284	5.0173802890103e-05	0.00415085940289358
cg19260567	chr7	147303836	OpenSea	CNTNAP2	Body	hg19	-0.030595169562531	0.00012044812069975	0.00730933194568631
cg18450293	chr11	2548955	OpenSea	KCNQ1;KCNQ1	Body;Body	hg19	-0.0330364613378944	0.00114821922703797	0.0301953959136322
cg00532492	chr10	79471700	S_Shore			hg19	-0.0242698066240615	0.00105970298432807	0.0286854899084162
cg01914455	chr7	77649564	S_Shore	MAGI2	Body	hg19	-0.0229718815153454	3.76111843559602e-05	0.00345153375568197
cg17650622	chr7	44198725	OpenSea	GCK;GCK;GCK;GCK;GCK	1stExon;Body;5'UTR;5'UTR;1stExon	hg19	-0.0383387710200003	0.000969761433984391	0.0271220616695869
cg27657983	chr16	12183850	OpenSea	SNX29	Body	hg19	0.0323856897893292	0.000763906252810919	0.0233898262349739
cg09347306	chr17	79078315	S_Shore	BAIAP2;BAIAP2;BAIAP2;BAIAP2	Body;Body;Body;Body	hg19	-0.0114015252686195	0.0018159089393059	0.0402662827807086
cg25560145	chr13	41066330	OpenSea			hg19	-0.0204441798134209	0.00143807595713461	0.034793107146471
cg16696462	chr6	168645724	OpenSea			hg19	-0.023638631130629	5.07269459795384e-05	0.00418569912842028
cg26730048	chr4	153897705	Island	FHDC1	Body	hg19	-0.0270124036367396	8.74751930220359e-05	0.00594563329140665
cg15511625	chr3	10400548	Island	ATP2B2;ATP2B2	Body;Body	hg19	0.0158936095965622	0.00223226811730057	0.0457003881475293
cg21052325	chr12	131589435	OpenSea	GPR133	Body	hg19	0.0275667565128822	0.000426590211621856	0.0162794654846046
cg06422039	chr16	1128698	Island	SSTR5;LOC146336	TSS200;Body	hg19	0.0331229988287231	0.000223070359182379	0.0108000712991509
cg19687230	chr15	72490380	S_Shore	GRAMD2	TSS1500	hg19	0.0249378540189369	0.00166955448946619	0.0381755004686387
cg12810402	chr2	24240148	OpenSea	MFSD2B	Body	hg19	0.013958145494409	0.00204511126747583	0.0433300053027186
cg06862374	chr2	219736549	Island	WNT6	Body	hg19	0.0383761364278657	0.00150486071981174	0.0358006393471701
cg27380499	chr2	219233446	S_Shore			hg19	0.0260762420161766	0.000577356392241646	0.0196677238162371
cg14353258	chr7	1412822	S_Shelf			hg19	-0.033799518046038	0.00130627984174777	0.0327974516470981
cg25245569	chr2	47356596	OpenSea	C2orf61;C2orf61	Body;3'UTR	hg19	0.0249914296307156	3.87782079023708e-05	0.00351966791298818
cg10345522	chr14	105169673	S_Shore	INF2;INF2;INF2	Body;Body;Body	hg19	0.0157556714798683	0.000641714510668666	0.0210152664722753
cg23010507	chr5	1555887	S_Shelf			hg19	0.0204200217506979	0.00181284734312554	0.0402216155118334
cg20804581	chr2	197575	Island			hg19	-0.011786276262099	0.000141809693177596	0.00812675378497471
cg01782247	chr16	85317807	Island			hg19	0.0209327532937009	0.000788661593704798	0.0238620148606316
cg25916711	chr5	172660080	Island	NKX2-5;NKX2-5;NKX2-5	3'UTR;Body;3'UTR	hg19	0.051744397701403	0.000810575448371997	0.0242550120217195
cg02193032	chr1	248903207	OpenSea	LYPD8;LYPD8	TSS200;TSS200	hg19	-0.0672014804190665	0.00110750550053936	0.0294864766144965
cg04320255	chr3	71113313	N_Shore	FOXP1	Body	hg19	-0.0380875088530661	0.000927021811903511	0.0263982660991895
cg16497398	chr16	87470083	OpenSea	ZCCHC14	Body	hg19	-0.0128168147301846	0.000260616709413564	0.0118979783524192
cg20724168	chr12	130591337	OpenSea			hg19	-0.088003887693129	0.000177327601926641	0.00933464951659782
cg27060391	chr19	42416708	N_Shore			hg19	-0.00393398561293643	0.00107283194505807	0.0289174400515782
cg19598078	chr5	1556885	S_Shelf			hg19	-0.0332351952822742	0.000221486149199657	0.0107482772953798
cg02711163	chr1	153330200	OpenSea	S100A9	TSS200	hg19	-0.0497244977724502	7.05112359113314e-06	0.00118183509764361
cg16686932	chr18	77827151	OpenSea	RBFADN	TSS200	hg19	-0.0323927409478235	0.000222789050495455	0.01078988413998
cg25735572	chr11	1159315	S_Shelf			hg19	-0.0341023423906286	3.48008244927905e-05	0.00328311219877455
cg05090195	chr12	54379493	Island	HOXC10;HOXC-AS3	1stExon;TSS200	hg19	-0.0142205561117436	0.00181918735264737	0.0402988314295058
cg26416241	chr11	131557414	N_Shelf	NTM	Body	hg19	-0.0367480985419317	1.77473482105844e-05	0.00212339487088044
cg15153118	chr2	242798478	N_Shore	PDCD1	Body	hg19	-0.030141366581989	0.000100173073777361	0.00649836222220391
cg02046247	chr12	1662459	OpenSea			hg19	0.0520794292712158	0.00196289100280583	0.0422545480752522
cg23384737	chr10	1565114	OpenSea	ADARB2	Body	hg19	-0.0451325285741179	1.49027197512883e-05	0.0019001641901112
cg10272901	chr21	46677879	Island			hg19	0.0279597470062361	0.000677797666473816	0.02173907242104
cg12455441	chr17	63823983	OpenSea	CEP112;CEP112;CEP112;CEP112	TSS1500;TSS1500;Body;Body	hg19	-0.0154299354077482	0.000413310640331287	0.0159661493367501
cg09223687	chr4	1027885	Island			hg19	0.0261378535984467	0.00183336679361283	0.04049857644854
cg17235833	chr6	32039176	OpenSea	TNXB	Body	hg19	-0.0387998753079348	0.000562955675935584	0.0193628227548306
cg01711344	chr11	67770404	N_Shore	UNC93B1	Body	hg19	0.0377566700947533	0.00249460565815403	0.0490304445644006
cg11418813	chr15	70203031	OpenSea			hg19	-0.032609952163862	0.000496181958651369	0.0179146656462009
cg07973435	chr6	100905458	Island	SIM1	Body	hg19	0.0270381593749811	0.00212641249217783	0.0443724896255483
cg25004347	chr4	1352787	OpenSea	KIAA1530	Body	hg19	0.0291352268293517	0.000188925888894502	0.00972079833661453
cg23978504	chr3	181413373	Island	SOX2OT	Body	hg19	-0.0283423702027618	0.000383222885235261	0.0152168788623848
cg27390009	chr17	18150501	Island	FLII	Body	hg19	0.0307141653184087	0.000907696061207933	0.02605071263061
cg24219308	chr17	55333188	Island	MSI2;MSI2	TSS1500;TSS1500	hg19	0.0424148130391508	5.29048383062126e-05	0.00430361886404219
cg09652652	chr3	194408845	Island	FAM43A;FAM43A	3'UTR;1stExon	hg19	0.0318050290888927	0.000932567059030034	0.0264917350157811
cg16114831	chr4	8050781	OpenSea	ABLIM2;ABLIM2;ABLIM2;ABLIM2;ABLIM2;ABLIM2;ABLIM2	Body;Body;Body;Body;Body;Body;Body	hg19	-0.0175360267358744	0.00183427623162237	0.040511440836238
cg20340866	chr12	54391631	N_Shore			hg19	-0.0731799278933716	0.000949924010220635	0.0267743098039729
cg15484532	chr1	4714171	Island	AJAP1;AJAP1	TSS1500;TSS1500	hg19	0.0363699134783527	0.000538490109020533	0.0188258032247013
cg08721338	chr16	67233983	S_Shore	ELMO3	Body	hg19	0.0545053115314101	0.000511818686042133	0.0182505573424416
cg03670773	chr10	27153270	S_Shelf			hg19	-0.0459125526697117	0.0010007594913304	0.0276556120224214
cg17836247	chr10	772969	S_Shore			hg19	-0.0370471849808352	5.65074464602664e-05	0.00448608991774652
cg02436788	chr17	15245089	Island	TEKT3	TSS200	hg19	-0.00543823662993487	0.00228735674273831	0.046418573520988
cg26663636	chr1	162337134	Island	NOS1AP;NOS1AP;NOS1AP	Body;Body;Body	hg19	-0.0236952072622491	0.000104062782091447	0.00666214553627293
cg13779009	chr2	102803740	Island	IL1RL2	5'UTR	hg19	0.0650225619985976	9.26298981778449e-05	0.00617683824509732
cg04539240	chr16	87651957	S_Shelf	JPH3	Body	hg19	-0.0464335072206797	0.00115429582760987	0.0302996980624459
cg18736676	chr6	109053447	OpenSea			hg19	0.0343473947348546	0.000990400433147527	0.0274880377737689
cg10563063	chr16	70734236	OpenSea	VAC14	Body	hg19	0.0152930819632671	0.0025727381335154	0.0499390006342282
cg02069008	chr10	30248906	OpenSea			hg19	0.0554319967734305	0.00105532738068892	0.0286097903150484
cg24411961	chr1	34642396	Island	C1orf94;C1orf94	5'UTR;TSS200	hg19	0.0310647559376509	0.000940105590896466	0.0266035897759722
cg12236129	chr18	76734785	S_Shore			hg19	-0.0133651018397993	0.000935596664907342	0.0265319731736761
cg15549450	chr7	974745	N_Shore	ADAP1	Body	hg19	0.0268055871222122	0.00203820118648979	0.0432348306039597
cg04483289	chr17	46507857	S_Shore	SKAP1;SKAP1	TSS1500;TSS1500	hg19	0.0382670797279795	1.26662287561372e-05	0.00171683804298118
cg07349208	chr4	111532679	Island			hg19	0.0401653217999576	0.00154718970434309	0.036401365487146
cg00779351	chr2	127568946	OpenSea			hg19	-0.0139434847532807	0.00118150976158309	0.0307468872898541
cg11372636	chr6	110299485	Island	GPR6;GPR6;GPR6;GPR6	1stExon;1stExon;5'UTR;5'UTR	hg19	0.0959717715117764	0.000415991675465272	0.0160285390384461
cg05505584	chr6	159308627	OpenSea	C6orf99;C6orf99;C6orf99;C6orf99	TSS1500;5'UTR;5'UTR;5'UTR	hg19	-0.0205879514034226	5.6156586419641e-05	0.00446934166094648
cg05711506	chr16	1813796	N_Shore	MAPK8IP3;MAPK8IP3	Body;Body	hg19	0.0281852976584222	0.000571080867392231	0.0195352786153974
cg15684231	chr7	157578631	S_Shore	PTPRN2;PTPRN2;PTPRN2	Body;Body;Body	hg19	-0.062217569839769	0.00116129470112926	0.0304120769157246
cg19091621	chr5	176296830	Island	UNC5A	Body	hg19	-0.0396977833091672	0.00104184272406664	0.0283837705542351
cg01602621	chr19	11689813	S_Shore	ACP5;ACP5;ACP5;ACP5	TSS1500;TSS1500;TSS200;TSS200	hg19	0.060731868576436	0.00106443248069424	0.0287666663278702
cg27036376	chr4	7736057	OpenSea	SORCS2	Body	hg19	0.0327275495505714	0.00229676174732844	0.0465308088999111
cg07482222	chr19	3465714	S_Shore			hg19	0.0450800382180791	2.54212384997903e-05	0.00269118185485531
cg20648369	chr10	1411072	OpenSea	ADARB2	Body	hg19	-0.0349468844955855	0.000968748861056331	0.0271075872137824
cg08590257	chr6	159796425	OpenSea			hg19	-0.0205278829164654	0.000443452494262322	0.0166820172607984
cg25352836	chr19	19625264	Island	TSSK6;TSSK6	3'UTR;1stExon	hg19	0.0344833359298139	0.00177227001057402	0.0396310073095381
cg02560080	chr22	50313286	S_Shore	ALG12;CRELD2;CRELD2;CRELD2;CRELD2;CRELD2	TSS1500;Body;Body;Body;Body;Body	hg19	0.0100440552439682	0.00152233080081959	0.036042488556346
cg19995891	chr2	191042691	N_Shelf	C2orf88;C2orf88	5'UTR;5'UTR	hg19	-0.0496041755197286	0.000507999281827572	0.0181742313872444
cg03484402	chr10	21186180	OpenSea	NEBL;NEBL;NEBL;NEBL	1stExon;5'UTR;Body;Body	hg19	-0.0631555367269844	0.000347317999233152	0.0142696104140515
cg13130352	chr6	29796494	Island	HLA-G	Body	hg19	0.0435633196502111	0.000806628688486088	0.0241787473653755
cg04658243	chr17	78865755	S_Shore	RPTOR;RPTOR	Body;Body	hg19	-0.0341029192458642	2.95936004019706e-05	0.00295837643787156
cg16447312	chr9	33403236	OpenSea	AQP7	TSS1500	hg19	-0.0557500806303174	0.00184885248125512	0.0406988761008342
cg21159993	chr5	139554405	Island	C5orf32	TSS1500	hg19	0.0503586746468288	0.000151415818760983	0.00846952462795601
cg17519715	chr9	116225947	Island	RGS3;RGS3;RGS3	TSS200;TSS200;Body	hg19	0.0308818819235413	3.58647490150843e-05	0.00334491643201144
cg22655521	chr17	48194939	Island	SAMD14	Body	hg19	0.0301016920238131	0.00175753978245236	0.0394200329834719
cg22479402	chr4	100440288	OpenSea	C4orf17	Body	hg19	-0.0305197442731962	0.000995078617436018	0.0275656954640535
cg12483545	chr1	2198879	OpenSea	SKI	Body	hg19	0.108656755582735	4.38419961618856e-06	0.000883980801626878
cg09656164	chr8	26371428	Island	PNMA2;DPYSL2;PNMA2	5'UTR;TSS1500;1stExon	hg19	-0.0019794619405473	0.00136435472797643	0.0336835805130542
cg05618683	chr10	95040444	OpenSea			hg19	-0.0385541228103933	1.34467680286951e-05	0.00178636134621709
cg22378065	chr6	144329172	Island	HYMAI;PLAGL1;PLAGL1;PLAGL1;PLAGL1;PLAGL1;PLAGL1;PLAGL1;PLAGL1	Body;5'UTR;5'UTR;5'UTR;5'UTR;5'UTR;5'UTR;5'UTR;5'UTR	hg19	0.0136776539908166	0.00127059371703238	0.0322338548823016
cg25351353	chr12	52473451	Island			hg19	0.0588984277869196	0.000496730448234545	0.0179271644746199
cg17372657	chr7	1216933	OpenSea			hg19	-0.0889816406366352	0.000655588618156605	0.0213100484695282
cg11539883	chr19	41496043	OpenSea	CYP2B6	TSS1500	hg19	-0.0495923013584655	0.000198972515022517	0.0100362944709558
cg18454133	chr14	23835870	Island	EFS;EFS	TSS1500;TSS1500	hg19	-0.0113721598536222	0.00107613624668553	0.0289707892072744
cg20119487	chr11	61723124	Island	BEST1;BEST1	Body;Body	hg19	0.04845829747958	0.000536713662391644	0.018787002679789
cg05865451	chr4	530543	Island	PIGG;PIGG	Body;Body	hg19	0.00394893057567751	0.00150808155659421	0.0358456756919446
cg26187313	chr6	475429	OpenSea			hg19	0.0485291126865871	0.000769774180962629	0.0235036254586698
cg06862696	chr19	11470209	N_Shore	LPPR2;LPPR2	Body;Body	hg19	0.0301934126915334	0.00218061365808181	0.0450844021539567
cg06688763	chr7	92238207	OpenSea	CDK6;CDK6	3'UTR;3'UTR	hg19	0.0450650071229417	0.00225667582576099	0.0460032870656169
cg00594854	chr17	48052682	S_Shelf			hg19	-0.0467742753027079	0.00179344843974756	0.0399426115807822
cg21071075	chr11	56099798	OpenSea			hg19	-0.025681629569579	0.000169731468494149	0.00908368980631954
cg09505337	chr13	36269495	OpenSea	MIR548F5	Body	hg19	0.031108595073163	0.000640109031957649	0.0209816518432512
cg05304005	chr1	224052083	OpenSea			hg19	-0.100080602103079	0.000168367565281359	0.00903772528909103
cg14509403	chr22	30476281	Island	HORMAD2	TSS200	hg19	0.0621127852285291	0.000364770261351341	0.0147275872056305
cg19759366	chr2	236715747	OpenSea	AGAP1;AGAP1	Body;Body	hg19	0.0419996271902647	0.00239296713359598	0.0477358804593132
cg02602352	chr16	70688171	OpenSea	IL34	Body	hg19	0.0281207528781667	0.00175367755658983	0.0393621519572402
cg08502239	chr17	9808122	Island	RCVRN	1stExon	hg19	-0.0199632502300216	0.00150721905845149	0.0358365773300676
cg12934788	chr18	44099028	OpenSea	LOXHD1;LOXHD1;LOXHD1;LOXHD1	1stExon;Body;5'UTR;Body	hg19	-0.0510803113080653	3.90260483817088e-06	0.000828313504760346
cg18178010	chr6	32055629	S_Shore	TNXB	Body	hg19	-0.00830107542125882	0.00233001197114882	0.0469523759178481
cg08455778	chr5	87975798	N_Shore	LOC645323	Body	hg19	-0.0162451828610188	0.00226770377728301	0.0461551444676539
cg04118910	chr13	114875170	N_Shore	RASA3	Body	hg19	0.0420602254974879	0.0016522638982523	0.0379328784608053
cg24140597	chr19	1591449	Island	MBD3	Body	hg19	0.039698351223913	0.000236196299801308	0.0112022209359898
cg14906304	chr2	174229616	OpenSea	CDCA7;CDCA7	Body;Body	hg19	-0.0406817600544478	0.000886398350769469	0.0256552495463457
cg11607332	chr17	42019987	S_Shelf	PPY	TSS200	hg19	-0.0346863526662102	0.00202973189174558	0.0431369471813468
cg27480427	chr7	35578510	S_Shore			hg19	-0.080878741122697	0.000185059897101794	0.00958987573180527
cg06347083	chr6	39282316	S_Shore	KCNK17;KCNK17	TSS200;TSS200	hg19	-0.0358157784619343	0.000210861732755594	0.0104225139951394
cg04891328	chr8	140786393	OpenSea	TRAPPC9;TRAPPC9	Body;Body	hg19	-0.0300763459953897	0.00130810111164318	0.0328264227352685
cg13130588	chr11	2294872	S_Shore			hg19	-0.0339572819940328	0.000763398935543401	0.0233774449597547
cg00476243	chr7	150023	Island			hg19	0.0476795407112079	0.000512260087324786	0.0182603071471183
cg08217567	chr8	143373080	OpenSea	TSNARE1	Body	hg19	-0.0614630289005162	6.48135457309782e-06	0.00111759966424996
cg03045635	chr4	9783198	Island	DRD5	TSS200	hg19	0.0291078042514732	0.000573026424567908	0.0195692818730669
cg16084482	chr1	176998778	OpenSea	MIR488;ASTN1;ASTN1;ASTN1;ASTN1;ASTN1;ASTN1	TSS200;ExonBnd;ExonBnd;ExonBnd;Body;Body;Body	hg19	-0.105369194870859	3.32893565286625e-07	0.000203956811452626
cg04127739	chr19	46236493	Island	BHMG1	TSS200	hg19	0.00496476131112557	2.54834760833068e-05	0.00269552052754574
cg15331945	chr12	34756042	OpenSea			hg19	-0.0618359714950017	0.00136705276125442	0.033716484540183
cg16597157	chr21	46077604	OpenSea	KRTAP12-3;TSPEAR;TSPEAR	TSS1500;Body;5'UTR	hg19	-0.0665030005469208	8.00686508145044e-06	0.00127838857808109
cg04597393	chr8	142276533	OpenSea			hg19	0.065744901841317	2.50772273219982e-05	0.00266328554068284
cg18912209	chr4	170696239	Island			hg19	0.0264015340917615	0.00184637849152429	0.0406655911429793
cg23942526	chr7	27882598	OpenSea	JAZF1	Body	hg19	0.0568787004928422	0.000359270698782566	0.0145836957445053
cg15627357	chr16	57832055	N_Shelf	KIFC3;KIFC3;KIFC3	TSS200;Body;Body	hg19	0.0303998800315074	0.00111446589562483	0.0296168708485727
cg00480389	chr20	54580133	Island	CBLN4	TSS200	hg19	0.0199217395556006	0.00181109829636661	0.04020156399537
cg23107916	chr13	112555972	OpenSea			hg19	-0.0724516835822088	0.00015949777026429	0.00874292967794992
cg20413415	chr7	43351469	OpenSea	HECW1	Body	hg19	-0.0400350557261927	0.000260451556693833	0.0118928844448296
cg21337120	chr8	143254726	OpenSea			hg19	-0.0372628631079546	0.000112270301850857	0.0070031714359153
cg26337559	chr8	143535735	Island			hg19	0.0372548909619361	0.00010262004072443	0.00660102719475332
cg22747076	chr12	54447873	Island	HOXC4;HOXC4	1stExon;Body	hg19	0.0384954405042724	0.00168038128241521	0.0383456593744765
cg17702455	chr7	28058989	OpenSea	JAZF1	Body	hg19	0.0059886845218436	0.000297483185352644	0.0129301957756634
cg08122018	chr13	84480836	OpenSea			hg19	-0.0166621842590389	0.00166076232480759	0.0380464868971387
cg09074755	chr12	29650711	OpenSea	OVCH1	TSS200	hg19	-0.0124726336911798	0.000171433957505467	0.00913914499522997
cg21628927	chr13	110781544	OpenSea			hg19	-0.0622996009604014	0.00175983878942892	0.0394573808096753
cg05027554	chr16	646579	N_Shelf	RAB40C	Body	hg19	0.0150973683146319	0.00152922030659012	0.036140617573726
cg14639847	chr12	54389982	S_Shore			hg19	-0.0686079638546625	0.00111513445645976	0.0296282758287192
cg25414597	chr6	166571880	Island	T	Body	hg19	-0.0102121213726214	0.00216306495560528	0.0448373137775257
cg11415975	chr1	24194453	Island	FUCA1	1stExon	hg19	0.0284493154872347	0.00149351569019319	0.0356309961004238
cg01290232	chr11	110911294	OpenSea			hg19	-0.0295357495363535	0.00232738837156713	0.0469131731392252
cg17027353	chr6	168814821	S_Shore			hg19	-0.0479241962836213	1.35685595214368e-08	4.67192518649718e-05
cg22201588	chr19	11533499	Island	CCDC151	Body	hg19	0.0366469954766607	0.00180757673491499	0.0401566473681447
cg25949961	chr17	79166676	S_Shore	AZI1;AZI1	Body;Body	hg19	0.0293908211836955	0.00237276909456938	0.0474832747982982
cg13546414	chr14	37053664	Island			hg19	0.0364197951750854	0.00135381073177576	0.0335311725714471
cg00115458	chr6	33141305	OpenSea	COL11A2;COL11A2;COL11A2	Body;Body;Body	hg19	-0.0395847302107418	0.000391391503717235	0.0154099544978072
cg03004860	chr16	85684468	Island	KIAA0182;KIAA0182	Body;Body	hg19	0.0379196282036731	0.000999200534260935	0.0276315564833648
cg09813874	chr16	86371009	OpenSea	LOC732275	Body	hg19	0.0424994062043974	0.00102336934810311	0.0280482470876606
cg15212354	chr10	422330	Island	DIP2C	Body	hg19	0.0212956443458335	0.00243827843601362	0.0483328295573944
cg26681383	chr3	54700753	OpenSea	CACNA2D3	Body	hg19	-0.0830311464240021	0.000321995984892032	0.0136070349706024
cg17518550	chr1	247712383	OpenSea	C1orf150	TSS200	hg19	-0.0672460544725872	7.83757374031687e-05	0.00553039523829089
cg09758248	chr6	30878399	N_Shelf	GTF2H4	Body	hg19	-0.0212230589107505	0.00111834163777396	0.0296801356708575
cg06763467	chr8	958731	S_Shore			hg19	-0.0407248470838193	0.000463445024340243	0.0171517485013684
cg10700643	chr1	55270680	N_Shore	C1orf177;C1orf177	TSS1500;TSS1500	hg19	-0.01399753492526	0.00116499976928141	0.0304697159027059
cg18430895	chr5	10485607	OpenSea			hg19	-0.0264720231633618	0.000841947752251874	0.0248113088154599
cg03734700	chr1	1999046	OpenSea	PRKCZ	Body	hg19	-0.0356430722954176	0.00085056217095412	0.0249810001274084
cg07335619	chr17	8814822	OpenSea	PIK3R5;PIK3R5	5'UTR;5'UTR	hg19	-0.0262378163771688	0.000446146497806147	0.0167396596291235
cg10620434	chr1	5586357	OpenSea			hg19	-0.0179291724411332	0.00231622169410728	0.0467599275585879
cg00912939	chr7	102036598	Island	PRKRIP1	TSS1500	hg19	-0.00521293170081625	0.00102352367185263	0.0280493847922082
cg24634568	chr1	43250769	Island			hg19	0.0528037433976717	5.95533372970308e-05	0.00464646092034899
cg22988768	chr16	84125393	OpenSea	MBTPS1	Body	hg19	0.0360465754448404	0.00178191321180473	0.0397722164875124
cg27384338	chr17	2031545	OpenSea	SMG6;SMG6	Body;Body	hg19	0.00378564046341026	0.00021396478738955	0.0105169552030536
cg08169778	chr11	115846336	OpenSea			hg19	0.0315865572487002	0.00023617264138558	0.0112022209359898
cg16943126	chr10	134311114	OpenSea			hg19	-0.0292933770861721	0.00200258976108974	0.0427775502044173
cg20857767	chr11	113147175	OpenSea	NCAM1;NCAM1	3'UTR;3'UTR	hg19	-0.0627134007423591	0.00130789329283781	0.0328233724977756
cg15839431	chr19	19639596	Island	YJEFN3	TSS200	hg19	0.0378121748428879	0.000988322735833187	0.0274567350578292
cg23861304	chr6	169185399	OpenSea			hg19	-0.0384299175354465	0.00152882063853207	0.0361367837240723
cg18502142	chr7	96622709	OpenSea	DLX6AS	Body	hg19	0.076511252267572	0.00235366241800455	0.0472500291780322
cg04289036	chr1	43751270	OpenSea	C1orf210;C1orf210;C1orf210	1stExon;5'UTR;TSS200	hg19	0.0486496236545643	0.00159567954088295	0.0370971726985506
cg03719898	chr7	2729725	S_Shore	AMZ1;AMZ1	5'UTR;5'UTR	hg19	-0.0308928510155396	0.000538275222228426	0.0188217496337218
cg16316624	chr11	61159649	N_Shore	TMEM216	TSS1500	hg19	0.0424603778089191	0.00119768788150777	0.0310306372091378
cg00101712	chr3	123699208	OpenSea	ROPN1	Body	hg19	0.0244540020993567	0.00223400981075988	0.0457237436044083
cg04883026	chr11	66487938	OpenSea	SPTBN2	Body	hg19	0.0470527684049276	0.00042320209846375	0.0161964676970123
cg25830307	chr10	77871644	N_Shore	C10orf11	Body	hg19	0.0670392034271328	0.00188292073539426	0.0411724966906913
cg18741166	chr15	65708918	OpenSea	IGDCC4	Body	hg19	-0.0343997951415486	0.00152825904079543	0.0361347336269508
cg22991379	chr10	73491943	OpenSea	C10orf105;CDH23	5'UTR;Body	hg19	-0.0224566058830912	0.000807411569313601	0.0241841138135988
cg15077193	chr19	802989	N_Shore	PTBP1;PTBP1;PTBP1;PTBP1	Body;Body;Body;Body	hg19	0.0557842631480187	0.000149307590792844	0.00840058515848894
cg19183709	chr4	682831	Island	MFSD7;MFSD7;MFSD7	1stExon;1stExon;1stExon	hg19	0.0494701123524962	0.000174098514408037	0.00921918874344137
cg23181900	chr3	130368298	OpenSea	COL6A6	Body	hg19	-0.0107247248034109	0.00182924082710004	0.0404397208910878
cg00895196	chr6	22147182	OpenSea	FLJ22536	Body	hg19	0.0167190600990985	0.00213617961485432	0.0444884632269021
cg07929082	chr4	1671751	OpenSea	FAM53A	5'UTR	hg19	-0.0300620081338625	0.000362267949226771	0.0146685845346812
cg12106899	chr16	6069069	Island	RBFOX1;RBFOX1;RBFOX1	TSS1500;TSS200;TSS200	hg19	0.0169888968333021	0.00246798320976116	0.0486827211584308
cg12608723	chr5	176208949	OpenSea			hg19	-0.0595212634565079	0.000955049333879793	0.0268700036848771
cg23509641	chr20	30583001	Island	XKR7	Body	hg19	0.0139625624551726	0.00238412826886016	0.0476241731979927
cg03305004	chr7	73948381	OpenSea	GTF2IRD1;GTF2IRD1	Body;Body	hg19	0.0106743081836422	0.000151797562817041	0.00848277153799946
cg24126592	chr11	46389363	Island	DGKZ;DGKZ;DGKZ;DGKZ	Body;Body;Body;Body	hg19	0.0286937106580075	0.0006907976611531	0.0219757695594259
cg11869773	chr14	101489781	OpenSea	MIR299	TSS1500	hg19	-0.022491764580688	0.00172945430580925	0.0390152401542388
cg03834023	chr2	27356128	N_Shore	PREB	Body	hg19	-0.0200984239801959	0.00140406675747955	0.0342959068758641
cg18886658	chr9	125667677	Island	RC3H2;RC3H2	TSS200;TSS200	hg19	-0.00905479353154	0.000552623870869226	0.0191379182026271
cg05859409	chr11	1799685	OpenSea			hg19	-0.0217514523957158	0.00211428526332449	0.0442285855583621
cg20726195	chr6	2892148	Island	SERPINB9	Body	hg19	0.0175002223884959	0.00218895315579744	0.0451922077795305
cg03305746	chr2	106927199	OpenSea			hg19	-0.058763499512089	0.000123620042765605	0.0074339744933331
cg03634073	chr22	45068420	S_Shelf	PRR5;PRR5	5'UTR;5'UTR	hg19	-0.0500993094100163	0.00220339709574755	0.045352117190411
cg05200057	chr5	139172852	N_Shelf			hg19	-0.0691562013895251	9.96960508549122e-05	0.00647851501365439
cg05320945	chr19	14911751	OpenSea	OR7C1	TSS1500	hg19	-0.026284369057428	0.00110982520985162	0.0295306722134752
cg10989214	chr3	75704824	Island			hg19	0.0599885582356266	0.000491790144244748	0.0178050354406988
cg03983213	chr7	157475737	N_Shore	PTPRN2;PTPRN2;PTPRN2	Body;Body;Body	hg19	-0.0413723097855012	0.000596446775907923	0.0200615960606676
cg17990983	chr2	26739407	OpenSea	OTOF;OTOF	Body;Body	hg19	-0.055117832477303	6.63450237833127e-07	0.000288756837217115
cg12422154	chr6	30130819	OpenSea	TRIM15	TSS200	hg19	-0.0588776041578076	0.00157175852103649	0.0367431087004132
cg05132077	chr22	49448320	S_Shore			hg19	-0.0250622925990122	0.000391526725210258	0.015411930780439
cg17441889	chr3	64008736	N_Shore	PSMD6	Body	hg19	-0.00385983886320229	0.00255291491414377	0.0497282207902972
cg19188021	chr22	50970742	Island	ODF3B	5'UTR	hg19	0.0323546411579194	0.00157087110426547	0.0367336484489565
cg11782634	chr1	17018937	Island	ESPNP	Body	hg19	-0.0229277438911712	0.00183744866152683	0.0405510889459035
cg02994956	chr22	29876534	Island	NEFH	1stExon	hg19	0.0422157752186611	0.000562889943143554	0.0193621468929237
cg08399733	chr19	2278773	Island	C19orf35	Body	hg19	0.0049671911749298	0.00175285434524082	0.0393529942279468
cg21394171	chr3	122755851	OpenSea			hg19	-0.0523939741146083	0.00123275744261686	0.0316165513207609
cg19589652	chr19	56000809	Island	SSC5D	Body	hg19	0.0416783678082874	6.20591739606692e-05	0.00477152088995144
cg11301556	chr20	44657798	Island	SLC12A5;SLC12A5	TSS200;Body	hg19	0.0269663993211548	0.000364027397639738	0.0147108633112993
cg15229052	chr11	2295148	S_Shelf			hg19	-0.0643950295703073	0.00029843500456148	0.0129566426061527
cg04561883	chr12	133302138	N_Shore			hg19	0.0271285304870937	0.00237748207440455	0.0475438308649196
cg13944397	chr1	5728371	OpenSea			hg19	-0.0339509389998519	0.000366922600463021	0.0147799826401215
cg11007931	chr13	79161011	OpenSea			hg19	-0.00726242254463724	0.000935336320474671	0.0265317739154641
cg13322234	chr8	142632593	S_Shelf			hg19	-0.0635810127462241	0.000375053394098742	0.0149951319843562
cg20652464	chr8	752313	S_Shelf			hg19	-0.0234256625322673	0.000225421569475503	0.0108779166102908
cg26325335	chr3	50402333	Island	CACNA2D2;CACNA2D2	Body;Body	hg19	0.0623879190923944	2.40110182641748e-05	0.00258116115142022
cg09981233	chr2	177016899	S_Shore	HOXD4	Body	hg19	0.0327171062613413	0.000359264017913362	0.0145836957445053
cg23737049	chr13	111774015	OpenSea	ARHGEF7;ARHGEF7;ARHGEF7	Body;Body;Body	hg19	-0.0198085437224131	0.000193285211012511	0.00986120023227202
cg11574055	chr1	117077116	Island	CD58;CD58;CD58	Body;Body;Body	hg19	0.0397285773966376	0.000325731774733313	0.0137032627591768
cg18733230	chr7	4763182	N_Shore	FOXK1	Body	hg19	0.0527751772275215	0.00131964640931859	0.0330018724934848
cg23001415	chr22	21311401	Island			hg19	0.0459153293325982	0.00195646914691485	0.0421687955795896
cg08330690	chr17	33760293	OpenSea	SLFN12	TSS1500	hg19	0.0733392696573865	0.000617587786876297	0.0205084963409814
cg02540477	chr6	168842035	Island	SMOC2;SMOC2;SMOC2;SMOC2	5'UTR;1stExon;5'UTR;1stExon	hg19	0.0138527466118721	0.0024997694548597	0.0490854782882437
cg10718894	chr17	1094057	OpenSea			hg19	-0.0284255325744966	0.000255272619694345	0.0117477432197492
cg01856007	chr11	44547426	OpenSea			hg19	-0.0343243586079872	0.00117679586685715	0.0306628983871164
cg25434773	chr8	22755479	OpenSea	PEBP4	Body	hg19	-0.0500439417203948	9.4833703105554e-05	0.00627508016322278
cg10144104	chr3	50518896	OpenSea	CACNA2D2;CACNA2D2	Body;Body	hg19	-0.0366790737064483	0.000102594572597578	0.00660035781488072
cg14215338	chr9	132381976	N_Shore	C9orf50	Body	hg19	0.0401297766927898	0.000768258796135353	0.0234804915622681
cg02768721	chr7	158221370	S_Shore	PTPRN2;PTPRN2;PTPRN2	Body;Body;Body	hg19	-0.0459583548900894	0.00016729588468937	0.00899987992695099
cg24073777	chr1	10832698	OpenSea	CASZ1;CASZ1	5'UTR;5'UTR	hg19	-0.0567111178306294	2.08139741472738e-05	0.00234920367627493
cg25492383	chr10	134837664	S_Shore			hg19	-0.030135547074134	0.000219468811140151	0.0106827949485489
cg17768491	chr19	41018876	Island	SPTBN4	Body	hg19	-0.00914834452434834	0.000897640398324892	0.0258606280310503
cg14308254	chr8	124219699	Island	FAM83A;FAM83A	Body;Body	hg19	-0.0702225984160161	7.1789502510201e-06	0.00119477070476105
cg14576951	chr7	1514568	Island	INTS1	Body	hg19	0.0487690032356405	0.00133608126657103	0.0332540922266388
cg17211562	chr2	11886253	Island	LPIN1	TSS1500	hg19	0.0654206507602767	0.00081828304953674	0.0243983855259883
cg21120176	chr6	6534797	OpenSea	LOC285780	Body	hg19	-0.0378111254954882	0.000979157256758943	0.0272935557001702
cg19587000	chr8	143428690	N_Shore	TSNARE1	Body	hg19	-0.0396170362113132	1.6214184302956e-06	0.000485562176418002
cg01495714	chr21	43483054	OpenSea	UMODL1;UMODL1	TSS200;TSS200	hg19	0.0459538308510037	0.00016354477051271	0.00887842637421237
cg13557031	chr9	131909876	OpenSea	PPP2R4;PPP2R4;PPP2R4;PPP2R4	3'UTR;3'UTR;3'UTR;3'UTR	hg19	0.0603191388600525	0.000413648480109951	0.0159746533695812
cg25840237	chr15	29967593	Island			hg19	0.0277649039629103	0.00071831526979127	0.0225299801987493
cg03687070	chr2	16210108	OpenSea			hg19	-0.0960851993060216	1.93857544649919e-05	0.00224729631827594
cg02798280	chr19	39087135	Island	MAP4K1;MAP4K1	Body;Body	hg19	0.0409984360453262	0.000528392135972029	0.0186195233110905
cg05505763	chr13	103020269	OpenSea	FGF14	Body	hg19	-0.0489527377756519	0.00164951123172763	0.0378879719656326
cg07749442	chr16	85209157	OpenSea			hg19	0.0732724073663904	0.000985348250887055	0.0274071025792794
cg22972318	chr3	126060214	N_Shelf			hg19	-0.0384776364918105	0.000153977844973559	0.00856122893461162
cg27241044	chr13	23499838	N_Shore			hg19	-0.0179249978106403	0.00106096621906589	0.0287074302705804
cg07530063	chr14	100613692	N_Shore	DEGS2	Body	hg19	-0.0172324475928791	0.00246338333093845	0.0486277927655811
cg05541916	chr14	101299147	OpenSea	MEG3;MEG3;MEG3;MEG3;MEG3;MEG3;MEG3;MEG3;MEG3;MEG3;MEG3;MEG3;MEG3;MEG3;MEG3;MEG3	Body;Body;Body;Body;Body;Body;Body;Body;Body;Body;Body;Body;Body;Body;Body;Body	hg19	-0.0206698631576028	0.00161071354395718	0.0373224007044332
cg04720785	chr1	51434666	Island	CDKN2C;CDKN2C;CDKN2C	5'UTR;TSS1500;1stExon	hg19	-0.0021465123852886	0.00241139918345642	0.0479900349004502
cg04329125	chr14	105945022	Island	CRIP2	Body	hg19	0.0263133087590394	0.00208926911114302	0.0439198979190025
cg26107799	chr12	7342821	S_Shore	PEX5;PEX5;PEX5;PEX5;PEX5;PEX5;PEX5	5'UTR;5'UTR;5'UTR;5'UTR;TSS200;ExonBnd;Body	hg19	-0.0141145813351145	0.00183654398751427	0.040540515133065
cg06768361	chr12	117480333	N_Shelf	TESC;TESC;TESC	Body;Body;Body	hg19	-0.0497840461390809	0.000867754905723745	0.0253051169481069
cg08657851	chr7	1354923	S_Shelf			hg19	-0.0520102476652419	0.000319956476040224	0.0135464263380282
cg05791870	chr16	136656	OpenSea	C16orf35;C16orf35	3'UTR;3'UTR	hg19	0.025428125859899	0.00236233359060613	0.04734712275709
cg19829856	chr18	44237658	S_Shore	LOXHD1	TSS1500	hg19	-0.0646945486860321	0.000246199095184746	0.01148366206225
cg22937462	chr6	32411185	OpenSea	HLA-DRA	Body	hg19	-0.0167681310180254	0.00166580987485066	0.0381219520266454
cg20171011	chr11	865575	OpenSea	TSPAN4;TSPAN4;TSPAN4;TSPAN4;TSPAN4;TSPAN4;TSPAN4	Body;Body;Body;Body;Body;Body;Body	hg19	0.0284570853816634	0.00041968364905598	0.0161128664832594
cg25820728	chr7	1684706	N_Shelf			hg19	-0.0607768428912961	0.000149661682224655	0.00841337596012149
cg08587845	chr5	134870506	N_Shore	NEUROG1;NEUROG1	1stExon;3'UTR	hg19	-0.0209553892501525	0.00176842689419488	0.0395818580217679
cg23319601	chr14	70316638	N_Shore			hg19	-0.0510360894364096	0.00157496430593268	0.0367818370771946
cg14419581	chr17	40558245	Island	PTRF	Body	hg19	0.0333869633921528	0.000857355732411101	0.0251053661023534
cg27262796	chr20	57426858	Island	GNAS;GNAS;GNAS;GNASAS	TSS1500;TSS1500;3'UTR;TSS1500	hg19	-0.0352771049246286	3.20117467372776e-05	0.00310823518628293
cg05088120	chr7	157455919	Island	PTPRN2;PTPRN2;PTPRN2	Body;Body;Body	hg19	-0.0366382763868704	0.000364025488093157	0.0147108633112993
cg09577144	chr17	76573499	OpenSea	DNAH17	TSS200	hg19	-0.0491466569341491	1.51439130573002e-05	0.00191715376803679
cg18783374	chr17	55474945	OpenSea	MSI2;MSI2	Body;Body	hg19	-0.0338543564096362	0.00081750057459225	0.0243788301812223
cg06471073	chr2	240650268	S_Shore			hg19	-0.0510751793052722	0.000250279345610484	0.0116007380888263
cg17714025	chr11	30038619	Island	KCNA4	TSS200	hg19	0.0122314955859786	0.00154814726918487	0.0364149331508454
cg13398027	chr18	46447840	Island	SMAD7	Body	hg19	0.048493285703697	0.000140502039522351	0.00807695138387959
cg09177567	chr8	1765312	S_Shore	MIR596	TSS200	hg19	0.0268229360649733	0.00227983069700825	0.0463071654510761
cg02305765	chr12	53107910	N_Shore			hg19	0.028466131083639	0.000573976510011727	0.0195929348359902
cg22775138	chr10	135008819	OpenSea	KNDC1	Body	hg19	-0.0733979807890872	0.00179068661174699	0.0399138113345158
cg17528240	chr17	79042149	N_Shelf	BAIAP2;BAIAP2;BAIAP2;BAIAP2	Body;Body;Body;Body	hg19	-0.0153145200712585	0.000447984483501559	0.016789501776801
cg22483742	chr1	228286482	N_Shelf	ARF1;ARF1;ARF1;ARF1	3'UTR;3'UTR;3'UTR;3'UTR	hg19	0.0270624629084476	0.00110226382897689	0.0293839325229805
cg12485685	chr1	63384921	OpenSea			hg19	-0.0445723574517193	0.00206767927822384	0.0436314673394136
cg03579474	chr8	144463816	S_Shore	RHPN1	Body	hg19	-0.0253178477124334	0.000818981579117044	0.0244076910541016
cg21279840	chr7	157656367	N_Shelf	PTPRN2;PTPRN2;PTPRN2	Body;Body;Body	hg19	-0.0360849590102263	0.00124512488473635	0.0318125791782383
cg09556515	chr16	85470485	OpenSea			hg19	0.0674139598136096	0.00172209320601617	0.0389276552546828
cg05384282	chr14	23355373	N_Shore	REM2	Body	hg19	0.00360094800995831	0.00162865341918972	0.037582451885376
cg12091642	chr14	61104566	Island			hg19	0.0203522557840694	0.00119791686991646	0.0310336447898519
cg10043037	chr7	19185407	S_Shore	FERD3L	TSS1500	hg19	-0.0259421860482428	0.00245065437593266	0.0484776356686036
cg17458101	chr10	70231628	Island	DNA2	1stExon	hg19	-0.00281187272569814	0.00234324558520477	0.0471250151486223
cg03097565	chr13	19526918	OpenSea			hg19	-0.0590666821263141	0.000519401549358162	0.0184173835405147
cg00066828	chr17	1837612	Island			hg19	-0.0286601472837813	0.000139311384471454	0.00803705766100247
cg25203085	chr7	887678	S_Shore	UNC84A;UNC84A	Body;Body	hg19	-0.0261445092706281	0.00257302101343269	0.0499408907309926
cg16327410	chr13	113743564	N_Shore	MCF2L;MCF2L	Body;Body	hg19	-0.051151382407173	6.66818809429472e-05	0.00498980993783979
cg19529957	chr7	4198590	OpenSea	SDK1;SDK1	Body;Body	hg19	-0.0459678978727283	0.000551002401116597	0.0191020028895868
cg24250374	chr1	184591081	OpenSea	C1orf21	3'UTR	hg19	0.0715997445141301	0.0016984039755882	0.0385847263774268
cg06596503	chr6	29838356	OpenSea			hg19	-0.0480775187278982	0.000364131687390561	0.0147133119054689
cg22471075	chr22	49765229	Island			hg19	-0.0365152085477893	0.000571922711730373	0.0195491362736094
cg17458653	chr2	179345078	Island	MIR548N;PLEKHA3	Body;TSS200	hg19	-0.0153140138540187	1.85999996763606e-05	0.00218384171772284
cg05204798	chr11	30607888	Island	MPPED2;MPPED2	1stExon;5'UTR	hg19	0.0462734272056669	5.21677601162478e-05	0.00426940208186475
cg18883976	chr19	15120922	N_Shore	CCDC105	TSS1500	hg19	-0.0347351975270895	0.000743643439574492	0.0229996839329291
cg15361373	chr14	70316621	N_Shore			hg19	-0.0376191147946892	0.000268285631748025	0.0121186718877932
cg07681935	chr4	174452461	Island	NBLA00301;HAND2	Body;TSS1500	hg19	0.0464492783095677	0.00153897671152923	0.0362774568839495
cg03553786	chr3	13692202	OpenSea	LOC285375	TSS200	hg19	0.0449716680557651	0.000677975278640761	0.0217414663220469
cg05866214	chr2	240600475	OpenSea			hg19	-0.0273790318125245	0.00142980027936549	0.0346696269575659
cg21261158	chr13	114875412	Island	RASA3	Body	hg19	0.03839187904299	0.00171943840626238	0.03888799968146
cg05605194	chr2	7739870	OpenSea			hg19	-0.0231854165610592	0.00229506786740045	0.04650773526815
cg19284726	chr19	3482743	Island			hg19	0.0359760914048553	0.00101333023385841	0.0278673871147037
cg26310551	chr14	24780540	Island	LTB4R2;LTB4R2;LTB4R2;CIDEB;CIDEB;LTB4R	Body;1stExon;Body;1stExon;5'UTR;TSS200	hg19	0.0410707106577852	0.00215610764652944	0.0447381900936285
cg14987354	chr14	84558093	OpenSea			hg19	-0.104945538383503	0.000461190280421632	0.017093242429302
cg06730796	chr16	67271014	Island	FHOD1	Body	hg19	0.0320997128300371	0.000976145115487901	0.0272381548377482
cg11822088	chr1	243398577	OpenSea	CEP170;CEP170;CEP170	5'UTR;5'UTR;5'UTR	hg19	0.0570237766547625	0.000366356566917156	0.0147680939913739
cg17625256	chr6	150436654	OpenSea			hg19	-0.0523192910172707	0.0023423954709713	0.0471145804199936
cg26977936	chr6	28558022	S_Shelf			hg19	-0.0188834629659563	0.0011559668121967	0.0303215952375265
cg15708405	chr20	23337156	Island			hg19	0.0370014893038128	7.80485170376065e-05	0.00551247798698782
cg12597389	chr7	8482235	Island	NXPH1	Body	hg19	0.0290154403736088	0.000192899007035629	0.00984942096938474
cg06698575	chr12	117470875	OpenSea			hg19	0.0493860864308743	0.00222035215027906	0.0455557136458801
cg13458645	chr4	111544271	Island	PITX2;PITX2;PITX2	Body;TSS200;Body	hg19	0.0384647075634635	0.000807354061985664	0.0241841138135988
cg12770539	chr7	36304062	OpenSea	EEPD1	Body	hg19	0.0402010217755913	0.00133830385597788	0.0332894933556107
cg03739132	chr5	171601028	OpenSea	STK10	Body	hg19	-0.0303194964105507	0.00183267626765168	0.0404962542567802
cg14439629	chr11	31828040	S_Shore	PAX6;PAX6;PAX6	5'UTR;5'UTR;5'UTR	hg19	0.0221821616798125	0.002511199342832	0.0492243587411124
cg07162320	chr1	155295267	Island	RUSC1;RUSC1;RUSC1;C1orf104;RUSC1	Body;Body;Body;TSS1500;Body	hg19	0.0769421210275106	0.00188934922445566	0.0412502402749222
cg27165794	chr14	74179674	N_Shore	PNMA1	1stExon	hg19	0.0203317091474939	0.00218935627951948	0.0451962626605374
cg21205222	chr8	143876783	N_Shelf			hg19	-0.0392814924511914	0.0001782461153302	0.00936259037220748
cg02820836	chr7	4652842	OpenSea			hg19	-0.0212746403986061	0.00139509376046652	0.0341644647039462
cg01085129	chr16	88133729	N_Shore			hg19	0.0318615153737666	0.000265528957394363	0.012038457074736
cg18604419	chr14	101513037	OpenSea	MIR889;MIR539	TSS1500;TSS1500	hg19	-0.0378047948208119	1.00071066140321e-05	0.00148408543108093
cg11251690	chr7	1493126	S_Shore	MICALL2	Body	hg19	0.0225918258271766	0.00135091742260446	0.0334802162577709
cg11823142	chr6	27018041	OpenSea			hg19	0.0340995950642605	5.36212338802081e-05	0.00433704475525539
cg21879513	chr20	61927203	Island	COL20A1	Body	hg19	-0.0148309465501621	0.00257078998827582	0.0499205075460873
cg06646332	chr13	111857558	OpenSea	ARHGEF7;ARHGEF7;ARHGEF7;ARHGEF7;ARHGEF7	5'UTR;5'UTR;Body;Body;Body	hg19	0.0148565590735392	0.00154815887024445	0.0364149331508454
cg17786382	chr11	62104674	N_Shore	ASRGL1;ASRGL1	TSS200;TSS200	hg19	-0.0585890280348507	0.00244219037698041	0.0483813866025906
cg11084015	chr3	31765946	OpenSea	OSBPL10	Body	hg19	-0.0270036230321553	0.000515885071151449	0.0183414099536272
cg00614959	chr4	720870	N_Shelf	PCGF3	5'UTR	hg19	0.0304840497845542	0.00250113999242089	0.0491030694998116
cg17017189	chr6	40722397	OpenSea			hg19	0.0378583592934308	0.00156514629085984	0.0366574900621055
cg10948284	chr8	143882645	S_Shelf			hg19	-0.0399504376452927	0.00252267715307088	0.0493514567086877
cg09233886	chr1	120394120	N_Shore			hg19	-0.0205706078166078	0.000284138845582332	0.0125730054839243
cg14018797	chr7	1849782	OpenSea			hg19	-0.0385089895215684	0.000285423731558983	0.0126111349651747
cg07803814	chr3	11746226	N_Shore	VGLL4	5'UTR	hg19	0.0343178966867062	0.00233122885446361	0.0469657039294041
cg05092353	chr13	113777013	OpenSea	F10	TSS200	hg19	-0.0111590209899852	0.00128411781136185	0.0324611519567591
cg22514112	chr5	1859764	S_Shore			hg19	-0.017600399021078	0.00109337808839297	0.0292536400347513
cg16017889	chr8	144303111	OpenSea			hg19	0.0306386321920552	0.000334516174703517	0.0139379663577789
cg19478558	chr18	44260048	Island	ST8SIA5	Body	hg19	-0.0170242635425079	0.00176701055094622	0.0395610620722277
cg12093413	chr8	49344878	OpenSea			hg19	-0.0402795368316343	0.000427006750049793	0.0162888262196782
cg26987690	chr7	907797	S_Shore	UNC84A;UNC84A	Body;Body	hg19	0.0464456622933573	0.000732148674752229	0.0227731605248606
cg00405939	chr19	4045108	Island			hg19	0.0751082418377438	0.000463833084351779	0.0171568075642253
cg22924060	chr2	242811871	N_Shelf	C2orf85	TSS200	hg19	-0.0188262761404304	0.000927915851653091	0.0264148286097738
cg07434944	chr11	1991814	S_Shore			hg19	-0.0211446093221226	0.00192151231877261	0.0416962992876331
cg04308797	chr17	75207259	N_Shelf	SEC14L1;SEC14L1;SEC14L1;SEC14L1;SEC14L1	Body;Body;Body;Body;Body	hg19	0.101883802187047	0.000118179722597275	0.0072243336577144
cg05124918	chr12	52473462	Island			hg19	0.0657520875632976	0.00040623538725587	0.0157861096530586
cg11135108	chr1	154929791	OpenSea	PBXIP1;PYGO2	TSS1500;3'UTR	hg19	-0.0287498066926004	0.00114151660380444	0.0300835919898587
cg27274706	chr11	129685751	Island	TMEM45B;TMEM45B	1stExon;5'UTR	hg19	0.0338180505625591	0.00183897425439905	0.0405716461216149
cg05152974	chr14	101970659	OpenSea			hg19	-0.0208250069936363	0.00216357893826366	0.0448406390220863
cg08438435	chr15	29408145	Island	APBA2;APBA2	Body;Body	hg19	0.0344709801825334	0.0017826695462742	0.0397828917598896
cg15573783	chr19	45927056	Island	ERCC1;ERCC1;ERCC1;ERCC1;ERCC1	5'UTR;TSS1500;1stExon;5'UTR;1stExon	hg19	0.0189116443129158	0.00183461239080061	0.040511440836238
cg13496392	chr10	15014484	OpenSea	MEIG1	Body	hg19	-0.0713669121625423	3.29616783601659e-05	0.00316253817464799
cg05796838	chr19	17953157	Island	JAK3	Body	hg19	0.0299597945261515	0.00175492179322045	0.0393814514539708
cg18360825	chr10	102766458	Island	LZTS2	Body	hg19	0.0409067004449355	0.000234642196666349	0.0111553010777397
cg21702011	chr15	31599090	OpenSea			hg19	0.0293505925106297	0.00198405036916995	0.0425259753329042
cg13926358	chr19	13915659	Island	ZSWIM4	Body	hg19	0.00876791751638402	0.00253666551254403	0.0495257988909261
cg07035811	chr5	126091252	OpenSea			hg19	-0.0283461518688232	0.000818749720801239	0.0244030537049196
cg27425314	chr1	26797619	N_Shore	DHDDS;HMGN2;DHDDS	3'UTR;TSS1500;3'UTR	hg19	0.0571850195800102	0.00175989448057029	0.0394574668623016
cg07799219	chr22	43901523	OpenSea	MPPED1	3'UTR	hg19	-0.0373899346433752	0.000225110581926463	0.0108677339160764
cg14462906	chr18	72201058	OpenSea	CNDP1	TSS1500	hg19	-0.0415120100726677	0.000890959011772928	0.0257392781750787
cg07972805	chr11	133916608	OpenSea			hg19	-0.0116575453930705	0.00224353957529548	0.0458189669673206
cg00626992	chr14	88793349	S_Shore	KCNK10	TSS200	hg19	0.0380939634445032	0.00188128399651376	0.0411508972431631
cg18005896	chr6	168948135	OpenSea	SMOC2;SMOC2	Body;Body	hg19	-0.0312694756441531	1.60432922992411e-05	0.00199446089613309
cg26684679	chr12	132913797	S_Shelf			hg19	-0.0639460331997243	4.80410062839314e-05	0.00403005838482402
cg21185031	chr8	143419545	OpenSea	TSNARE1	Body	hg19	-0.0594424703424223	0.000187259598590293	0.00966025176968136
cg02621287	chr12	11653278	Island			hg19	0.015136903108035	0.00202503955892075	0.0430636832362315
cg27642470	chr6	117802710	N_Shore	DCBLD1	TSS1500	hg19	0.0468082680274863	0.000938500851857247	0.0265848716717499
cg21884421	chr15	65648103	Island	IGDCC3	Body	hg19	0.0169367216909821	0.00101094131298321	0.027825698416908
cg22275276	chr6	33973531	OpenSea			hg19	-0.0429961645074835	1.60633670922475e-05	0.00199567000503816
cg21974506	chr6	33141291	OpenSea	COL11A2;COL11A2;COL11A2	Body;Body;Body	hg19	-0.074707573849338	3.75848021015256e-07	0.000214630131402484
cg13348530	chr4	7283184	OpenSea	SORCS2	Body	hg19	-0.0535120921372658	3.93891627696496e-06	0.00083206578416436
cg14213394	chr8	38508585	Island			hg19	0.0298731100849202	0.000162816860096165	0.00885371245701125
cg07385694	chr12	132900464	Island	GALNT9	Body	hg19	-0.0628369582210572	0.00233115379768562	0.046965435236629
cg12845678	chr7	5388781	N_Shelf	TNRC18	Body	hg19	0.0272547386942086	0.00135912788760271	0.0336125414764088
cg03267466	chr17	55752319	OpenSea	MSI2	Body	hg19	-0.00565863229998401	0.00154871826682035	0.0364193120610076
cg26688241	chr10	134040218	Island	STK32C	Body	hg19	-0.0232044770009104	0.00196797809479176	0.0423247179195544
cg22524373	chr12	119640791	OpenSea			hg19	-0.0479580486466867	0.000730389748965008	0.0227437037404623
cg21899374	chr8	144915517	N_Shelf			hg19	-0.0189314719552661	0.00182915637437767	0.0404396134580774
cg03685259	chr5	179806747	OpenSea			hg19	-0.0477914420255966	6.62253837506117e-06	0.00113203966175436
cg16192029	chr7	117864674	OpenSea	ANKRD7	TSS200	hg19	-0.0595223071293677	0.00205669191014391	0.0434900666633769
cg05254257	chr1	3371334	Island	ARHGEF16;ARHGEF16	1stExon;5'UTR	hg19	-0.00961298015058003	0.000211966080772748	0.0104540121372597
cg20494424	chr14	101970709	OpenSea			hg19	-0.0673768607082312	4.66474435323365e-07	0.000238625174797414
cg01972418	chr14	37125430	Island	PAX9	TSS1500	hg19	0.0469080347831327	0.00179807072983274	0.0400109731144458
cg08362785	chr22	40814878	Island	MKL1	Body	hg19	0.0325773873078771	0.000690108162841894	0.0219602616229687
cg27147718	chr16	58496542	N_Shore	NDRG4;NDRG4	TSS1500;TSS1500	hg19	0.0253718079265707	0.0017536411968894	0.0393621519572402
cg04962428	chr17	1957748	Island	HIC1	TSS1500	hg19	-0.0124366008118728	0.00180904751172371	0.0401736204080902
cg17824277	chr1	13838127	N_Shore			hg19	-0.0665769059360315	5.61868050593872e-06	0.00102555002997183
cg16162058	chr4	174449827	N_Shore	HAND2	Body	hg19	-0.0343872962868447	0.000315776598892122	0.0134450120634044
cg03303633	chr2	145196972	OpenSea	ZEB2;ZEB2	Body;Body	hg19	0.0191383465144531	0.00073552164643894	0.0228371548185397
cg09430223	chr11	2871423	Island			hg19	-0.048861771544336	1.49071660016004e-05	0.00190041267338245
cg08008636	chr17	74475050	N_Shore	RHBDF2;RHBDF2	Body;Body	hg19	-0.0340612905700105	0.00195548508216415	0.0421586235497284
cg10471544	chr16	1820375	Island	NME3	3'UTR	hg19	0.0295513261034021	0.00178369243747256	0.0397987159634481
cg18007935	chr8	47160997	OpenSea			hg19	-0.0874282748900757	0.00072562323335115	0.022662979090004
cg09286079	chr19	41510059	OpenSea	CYP2B6	Body	hg19	-0.0296472759057105	0.00137668747233011	0.0338695530893104
cg02923224	chr3	60133085	OpenSea	FHIT;FHIT	Body;Body	hg19	-0.0522011170797196	0.000140270071514335	0.00807032285714643
cg17088751	chr2	182545336	N_Shelf	NEUROD1;NEUROD1	5'UTR;1stExon	hg19	0.0148727205931266	0.000684363421746952	0.0218615630195239
cg07479618	chr17	693388	OpenSea	RNMTL1	Body	hg19	0.0308965543908806	0.00015920125168837	0.00873359634262201
cg27201673	chr19	46975072	Island	PNMAL1;PNMAL1	TSS1500;TSS1500	hg19	-0.0143828710416244	0.000257311463624809	0.0118030252764427
cg09053271	chr16	29205409	OpenSea			hg19	-0.0151698405407499	0.00206546632110954	0.0436057345346976
cg08231577	chr1	117077088	Island	CD58;CD58;CD58	Body;Body;Body	hg19	0.0342151566777212	0.000769850041170252	0.0235040554998547
cg22363327	chr6	89828097	Island	SFRS13B	TSS1500	hg19	0.0444390074251291	0.00217299938201312	0.0449758564054055
cg13931725	chr9	133538248	Island			hg19	-0.0237405053226891	0.00243970072328768	0.0483484282067709
cg24150662	chr1	2949673	OpenSea			hg19	-0.0344190075021042	0.00165306432707985	0.0379450557201973
cg18044585	chr8	141619425	OpenSea	EIF2C2;EIF2C2	Body;Body	hg19	0.0492298076968753	8.00998428643587e-05	0.00560630381973005
cg00273464	chr11	2170412	OpenSea	INS-IGF2;INS-IGF2;IGF2;IGF2	Body;Body;1stExon;5'UTR	hg19	-0.027383167211117	0.000515285742264749	0.0183355220817926
cg23312397	chr14	96670738	OpenSea	BDKRB2	TSS1500	hg19	0.0687304709652414	9.31509041023283e-05	0.00619930916774133
cg23663428	chr1	217313699	S_Shore			hg19	-0.0384329662000931	0.00125670494322206	0.0320031410069943
cg25551622	chr17	65052432	OpenSea	CACNG1	3'UTR	hg19	-0.0236044380221632	0.000731817882087556	0.0227667466034701
cg14984943	chr3	54660934	S_Shore	CACNA2D3	Body	hg19	-0.088033319155838	0.000204670540645526	0.0102250759998248
cg07083806	chr2	16083276	S_Shore	MYCN;MYCNOS	Body;TSS1500	hg19	-0.0391368318875877	0.0014651612585358	0.0352095393715157
cg13980392	chr9	132123345	OpenSea			hg19	0.0208045983655107	0.00152429225784643	0.0360700818089829
cg18159323	chr7	158349441	Island	PTPRN2;PTPRN2;PTPRN2	Body;Body;Body	hg19	-0.0206282701068795	0.000496702799129698	0.0179271644746199
cg06970472	chr4	40910981	OpenSea	APBB2;APBB2;APBB2	Body;Body;Body	hg19	-0.0220686938022029	0.000356858955497929	0.014523760582408
cg19456419	chr14	23707010	OpenSea	RNF212B	TSS200	hg19	0.0150516998336198	0.000461089662511938	0.017091178109965
cg00806214	chr16	521912	OpenSea	RAB11FIP3	Body	hg19	0.0328795665009574	0.000141502684861092	0.0081138043336555
cg20200460	chr10	130165501	OpenSea			hg19	-0.0361439461226006	0.00108996771821523	0.0291983265955336
cg18604568	chr5	146832356	N_Shore	DPYSL3	Body	hg19	0.0510090328979509	0.0018833756542952	0.0411777110104864
cg11439596	chr5	1931376	Island			hg19	0.0208833485439418	8.57894522603933e-05	0.0058721981046316
cg14676407	chr10	125651370	Island	CPXM2;CPXM2	1stExon;5'UTR	hg19	0.0408944762701953	0.00124819055382281	0.0318684356918468
cg06187080	chr1	232573578	OpenSea	SIPA1L2	Body	hg19	-0.0325200768445765	0.00229817714159386	0.0465452941394548
cg21936552	chr17	79386428	N_Shelf	BAHCC1	Body	hg19	0.0280660371531481	0.00200844388109348	0.042862893930515
cg09481927	chr16	88503704	Island	ZNF469	Body	hg19	0.0151930375223293	0.00250385881511203	0.0491336287014043
cg13335974	chr17	72839489	Island	GRIN2C	Body	hg19	0.0395108757466025	0.000547382786864814	0.019026552599873
cg03916382	chr7	157935049	N_Shelf	PTPRN2;PTPRN2;PTPRN2	Body;Body;Body	hg19	-0.0277840785029347	0.000811796484964422	0.0242686453934243
cg18869709	chr22	43342938	OpenSea	PACSIN2;PACSIN2	1stExon;5'UTR	hg19	0.0192953725260379	0.000703463359460681	0.0222281510253105
cg07094194	chr6	31130273	S_Shelf	TCF19;TCF19	Body;Body	hg19	-0.025958592907707	0.00203730299178732	0.0432254175293904
cg12934366	chr8	1960466	S_Shelf			hg19	-0.0399469998572791	1.47594135056518e-05	0.00188965701489417
cg09596405	chr1	34643124	S_Shore	C1orf94;C1orf94;C1orf94	5'UTR;1stExon;5'UTR	hg19	0.0797616206215317	0.000120709180978386	0.00732073715931774
cg13749477	chr2	241076189	S_Shore	MYEOV2;MYEOV2	TSS1500;TSS1500	hg19	-0.019975639760567	0.00102732744101274	0.0281171720410144
cg06636431	chr13	53813839	OpenSea			hg19	-0.0352213141912469	0.000818576053154524	0.0243994277848633
cg08389503	chr7	6204983	N_Shore	CYTH3	Body	hg19	0.0278414843832647	0.000146557633140128	0.00830738840681314
cg04938549	chr11	31825214	N_Shore	PAX6;PAX6;PAX6	Body;Body;Body	hg19	0.0532527874326711	0.000705135206566643	0.022259718731851
cg04881131	chr20	21685834	N_Shore	PAX1	TSS1500	hg19	-0.0434127385613175	0.000517174787290486	0.0183692402382531
cg16815625	chr8	141229477	OpenSea	TRAPPC9;TRAPPC9	Body;Body	hg19	-0.038974087785857	0.000144052988565417	0.00821160307812483
cg11441617	chr19	54646104	S_Shelf	CNOT3	5'UTR	hg19	0.0359641451878494	0.000764443545396856	0.0234000169974295
cg03141856	chr22	39529323	OpenSea	CBX7	3'UTR	hg19	-0.0397297528008358	0.000182293277437778	0.00950496934263703
cg25264799	chr9	101945602	OpenSea			hg19	-0.0152874989726391	0.00174213104035052	0.0392125974427134
cg07695835	chr4	20985984	OpenSea	KCNIP4;KCNIP4;KCNIP4;KCNIP4	Body;Body;5'UTR;5'UTR	hg19	0.0161808348315277	0.000493770102251526	0.0178529353795492
cg19623360	chr7	27191914	S_Shore			hg19	0.0248275406206133	0.00158958386228709	0.0370018070130246
cg16384355	chr7	157320516	Island			hg19	-0.0655181437718735	0.000292607288140261	0.012802359595703
cg14255824	chr9	71795999	OpenSea	TJP2;TJP2;TJP2;TJP2	Body;5'UTR;Body;Body	hg19	-0.0792746703006387	0.000541796754699244	0.018897126786365
cg01559770	chr7	150644459	Island	KCNH2;KCNH2	Body;Body	hg19	0.0288374924695352	0.00213806668459468	0.044513144444385
cg14147855	chr3	60913404	OpenSea	FHIT;FHIT	5'UTR;5'UTR	hg19	-0.0487182054840593	0.00043395201210252	0.0164576242750544
cg04926295	chr1	228166152	OpenSea			hg19	-0.0370378365419186	0.000101474737266654	0.00655218197564594
cg08926035	chr11	64521052	OpenSea	PYGM;PYGM	Body;Body	hg19	0.0134743652543629	0.000517029399538912	0.0183669837734521
cg25032595	chr13	96204978	Island	CLDN10;CLDN10;CLDN10;CLDN10	5'UTR;1stExon;Body;Body	hg19	0.0460054165557871	6.48700635408735e-05	0.00490292811295561
cg03346415	chr16	69854895	OpenSea	WWP2;WWP2	Body;Body	hg19	0.0391464813712614	0.000743560659422701	0.0229992079029024
cg13784276	chr9	139103646	OpenSea	QSOX2	Body	hg19	0.0124640905926912	0.00225183582897922	0.0459405295710225
cg24399349	chr7	55517045	Island			hg19	0.0404762171694169	0.000997194341970876	0.0276011946362473
cg06123584	chr6	10320036	Island			hg19	-0.0568703788585555	0.000147592159814864	0.00834582828525238
cg21837192	chr12	54398765	N_Shore			hg19	-0.0311293347660708	7.69079615482451e-05	0.00546789522715617
cg24677220	chr17	44075684	OpenSea	MAPT;MAPT;MAPT;MAPT;MAPT;MAPT;STH	Body;Body;Body;Body;Body;Body;TSS1500	hg19	-0.0246409378767664	0.000144334469478633	0.00822148974821151
cg26506007	chr17	41939449	OpenSea	CD300LG	3'UTR	hg19	-0.0305131681629035	0.000601444826223403	0.0201740119977175
cg25921813	chr3	194797138	OpenSea	C3orf21	Body	hg19	0.0366710818440919	0.000443939317140664	0.0166904294249129
cg15613420	chr5	134735637	S_Shore	H2AFY;H2AFY;H2AFY;H2AFY	TSS1500;TSS200;TSS1500;TSS1500	hg19	0.0495279390451417	0.00248539581460224	0.048918923176693
cg06335867	chr7	8482325	Island	NXPH1	Body	hg19	0.0307238328082381	0.002223241120994	0.0455940887022509
cg04851314	chr17	51900106	OpenSea	KIF2B	TSS200	hg19	-0.0294244305475174	0.000683981588570808	0.0218539527157453
cg20851120	chr16	31366406	OpenSea	ITGAX;ITGAX	TSS200;TSS200	hg19	-0.0101196116089635	0.00103419823408639	0.0282523799545266
cg24688854	chr20	32376815	N_Shelf	ZNF341	Body	hg19	0.0123516337401075	0.00181911128005238	0.0402988314295058
cg14688299	chr13	30728099	OpenSea			hg19	-0.0322165203655612	0.00164590166862881	0.037836667557558
cg20354552	chr17	33760249	OpenSea	SLFN12	TSS1500	hg19	0.0635509558415421	0.00041603215417394	0.0160292870694783
cg02804275	chr12	22528603	OpenSea			hg19	-0.035663728356206	0.000160191141220374	0.00876893520884972
cg13614409	chr13	31506752	OpenSea	C13orf26	TSS200	hg19	-0.0434387634860106	0.000942123374111887	0.0266363660350216
cg16918989	chr17	8869213	Island	PIK3R5	TSS200	hg19	0.0183917438954472	0.00222948886449574	0.0456643750799807
cg24065312	chr3	9988889	Island	PRRT3;PRRT3-AS1	Body;TSS200	hg19	-0.0140635902420638	0.0019478322034462	0.0420569364151034
cg00269553	chr8	52321814	Island	PXDNL	Body	hg19	0.0146170297481927	0.000135445645988143	0.00790269575047839
cg01834160	chr16	70713567	Island	MTSS1L	Body	hg19	0.0108098340431473	0.000568970981435968	0.0194858797160428
cg04833713	chr10	74871078	OpenSea	NUDT13	5'UTR	hg19	0.0417118243495553	0.00173552649093952	0.039113957964132
cg23563927	chr10	134755679	Island	C10orf93	Body	hg19	0.0585142003571915	8.79187230351197e-05	0.00596642187972935
cg04524431	chr5	1283350	S_Shore	TERT;TERT	Body;Body	hg19	-0.0117346805350325	0.00109990872404342	0.0293495217388499
cg07423050	chr13	99094983	OpenSea	FARP1	Body	hg19	-0.0205289585781803	0.000529807287144429	0.0186378468739629
cg08516817	chr3	113160623	Island	WDR52;WDR52	TSS1500;TSS1500	hg19	0.054652610691678	0.00146117481327486	0.0351507334934454
cg15920124	chr17	39868514	OpenSea	GAST	TSS200	hg19	-0.0397838740166056	0.000746202874387195	0.0230463093521914
cg09671951	chr10	104556332	OpenSea	C10orf26;C10orf26	Body;Body	hg19	0.0240041867100266	0.00208891278297636	0.0439172830759072
cg00701755	chr6	33272136	OpenSea	TAPBP;TAPBP;TAPBP	Body;Body;Body	hg19	0.0175522965509534	0.00219131882759663	0.0452172760230813
cg06294376	chr7	127233681	OpenSea	FSCN3	TSS200	hg19	0.040681620830785	0.000782284091394749	0.0237337754769557
cg27030352	chr18	72845675	OpenSea			hg19	-0.0394959566483426	4.29525470266701e-05	0.00374995546148503
cg03654299	chr12	54389264	Island			hg19	-0.0357303028063074	0.00216855577124023	0.0449095364810021
cg26950739	chr16	89183275	N_Shelf	ACSF3;ACSF3;ACSF3	Body;Body;Body	hg19	0.0242444168462788	0.00187932022953731	0.0411291974871695
cg04148089	chr16	85673599	N_Shore	KIAA0182;KIAA0182	5'UTR;Body	hg19	0.054575160745865	0.000241387305654311	0.0113516281106106
cg01688536	chr7	35296968	Island			hg19	0.0189979547953415	0.00143428309168748	0.0347384752616433
cg17368760	chr20	23029287	Island	THBD	1stExon	hg19	0.0278872094925725	0.00120826149866977	0.031192501267004
cg00827596	chr2	68755067	OpenSea	APLF	Body	hg19	-0.0452166979401138	0.000606319994546619	0.02028072678185
cg01154505	chr2	112940409	S_Shore	FBLN7;FBLN7	Body;Body	hg19	0.0158908892769656	0.0024931701076594	0.0490161558949256
cg25376207	chr11	30446937	OpenSea	MPPED2;MPPED2	Body;Body	hg19	-0.0796134680495885	0.000929524253590893	0.0264411298322298
cg01139553	chr3	193493033	OpenSea			hg19	-0.0353961872655463	8.38939373948801e-08	0.000104825681410217
cg18415444	chr3	32932484	OpenSea	TRIM71	Body	hg19	-0.0140344012539632	0.00221944521204734	0.0455434323557114
cg10401268	chr9	130570921	OpenSea	FPGS;FPGS;FPGS;FPGS	Body;Body;Body;Body	hg19	0.018299939255065	0.00131563389200561	0.0329312162431721
cg01765111	chr1	37784244	Island			hg19	-0.0126081534202711	7.04753593661964e-05	0.00517644915865145
cg16859884	chr19	5829172	Island			hg19	-0.0160813780660721	0.000132719907124297	0.00779865712931427
cg10904109	chr6	146755494	Island	GRM1;GRM1	3'UTR;Body	hg19	0.0142453599265987	0.00171901132580757	0.0388841058993255
cg23157618	chr12	123414638	OpenSea	ABCB9;ABCB9;ABCB9	Body;Body;Body	hg19	0.0224369920408565	0.00218722692585214	0.0451761854025775
cg08615694	chr7	158073619	OpenSea	PTPRN2;PTPRN2;PTPRN2	Body;Body;Body	hg19	-0.0402361047259898	0.000483109967174263	0.0175996304189656
cg00652332	chr16	88598320	N_Shore	ZFPM1	Body	hg19	0.0206883234812761	0.00244045302415427	0.0483557808397855
cg22687511	chr13	112883974	OpenSea			hg19	-0.0247656936792172	0.00200158273303717	0.0427596399763177
cg10591771	chr19	3671118	N_Shore	PIP5K1C	Body	hg19	0.0241835006200395	0.00234432009142509	0.0471390407548253
cg09036468	chr1	151806893	N_Shelf			hg19	-0.0706117996772847	0.00180744870608283	0.0401566473681447
cg09429700	chr3	57131870	Island	IL17RD	Body	hg19	-0.0232779534225202	0.00221325866731512	0.0454763877279646
cg02910281	chr1	39407451	OpenSea	RHBDL2;RHBDL2	1stExon;5'UTR	hg19	-0.024074111579344	0.00251023523118947	0.049211798749657
cg03679251	chr10	6104275	OpenSea	IL2RA;IL2RA;IL2RA;IL2RA;IL2RA;IL2RA	1stExon;1stExon;1stExon;5'UTR;5'UTR;5'UTR	hg19	-0.0336884843198903	0.00174736998299273	0.0392808255967021
cg01976176	chr14	20922685	N_Shore	APEX1;APEX1;OSGEP;APEX1	TSS1500;TSS1500;Body;TSS1500	hg19	-0.00331266052530534	0.00067014600942182	0.0215974662633415
cg24783499	chr8	144594999	OpenSea	ZC3H3	Body	hg19	0.0285877600307568	0.00232294502251883	0.0468509116608083
cg25363931	chr22	42896846	Island	SERHL	Body	hg19	0.034938882779186	0.000519210517376292	0.0184131838358548
cg07090083	chr8	22642638	OpenSea	PEBP4	Body	hg19	-0.0409544796430742	0.000221068152385507	0.0107341387963726
cg27630885	chr7	45299766	OpenSea			hg19	0.0143641220699185	0.00230571540809214	0.0466183345799784
cg10830590	chr6	17102330	Island	STMND1	TSS200	hg19	0.00702336143678538	0.00174585451047989	0.0392618362202957
cg23892192	chr7	1801555	OpenSea			hg19	-0.0412811197856966	0.0021633886315141	0.0448400532352548
cg25367568	chr20	57428437	Island	GNAS;GNAS;GNAS;GNAS	5'UTR;1stExon;1stExon;3'UTR	hg19	-0.0340969166571692	0.000534999021205155	0.0187474202044002
cg05242915	chr19	1263080	S_Shore			hg19	0.058057476277595	0.00232277337932722	0.0468486915468329
cg23625106	chr8	61789727	OpenSea			hg19	-0.0278620825758714	0.00152539548825593	0.0360872103404907
cg14248367	chr9	136114331	OpenSea			hg19	-0.00285907377047408	0.00156880492829204	0.0367023938176201
cg03438674	chr2	241372300	N_Shelf			hg19	0.0452226958641835	8.87395561096749e-05	0.00600979877207091
cg22260762	chr13	113489370	N_Shelf	ATP11A;ATP11A	Body;Body	hg19	-0.0414905536705692	0.000999327461277283	0.0276330983566469
cg11457267	chr1	11994251	N_Shore	PLOD1	TSS1500	hg19	0.0324583584157081	0.00116708833049794	0.030502914780265
cg10896609	chr6	168594903	S_Shelf			hg19	-0.0605346468168534	5.98070232719368e-06	0.00106356566809326
cg23344121	chr3	123419622	OpenSea	MYLK;MYLK;MYLK;MYLK	Body;Body;Body;Body	hg19	-0.0255849206873957	0.00209903752134044	0.0440452323172138
cg01765882	chr12	131694034	OpenSea	LOC116437	Body	hg19	-0.0852994197111327	0.00151256352279446	0.0359120335407137
cg18725375	chr11	86142478	Island			hg19	0.0316869102730911	0.00142230155312966	0.0345615870972172
cg25262481	chr6	888036	S_Shore			hg19	-0.0352899608758576	0.00093320821067885	0.0265010444951276
cg17221143	chr13	112870414	OpenSea			hg19	-0.0320857376422854	0.000216034114446052	0.0105805825632606
cg05398903	chr12	115135045	N_Shore			hg19	0.0409381308934877	0.00100263724564934	0.0276853949614701
cg14919643	chr4	1367748	S_Shore	KIAA1530	Body	hg19	-0.0372352020803809	0.00133798466938078	0.0332854524719267
cg16247183	chr1	225865110	Island			hg19	0.0459304978813002	0.000221235580749156	0.0107398130020469
cg13249593	chr17	39705234	Island			hg19	-0.0222838741698654	0.00157471575347749	0.0367818370771946
cg14788768	chr5	24170286	OpenSea			hg19	-0.048986826202908	1.43831998274805e-05	0.00186268488391488
cg02366228	chr19	33667241	N_Shore			hg19	0.0514263241334215	0.000698620405863992	0.0221265754591271
cg04883732	chr2	221031451	OpenSea			hg19	-0.0359117968919969	0.00100602503216071	0.0277451942606165
cg15977137	chr21	40759694	N_Shore	WRB;WRB;WRB	Body;1stExon;5'UTR	hg19	0.049185173497021	5.51895885784456e-05	0.00441949055891594
cg22585117	chr11	124134126	OpenSea	OR8G5;OR8G1	TSS1500;Body	hg19	-0.07375245789158	0.000118921268947975	0.00724928165041692
cg23875663	chr20	17299350	S_Shelf	PCSK2	Body	hg19	-0.0902931246344657	1.16641906066973e-05	0.0016262057254662
cg01925883	chr1	152062567	OpenSea	TCHHL1	TSS1500	hg19	-0.0924949640712555	0.00034959802931321	0.0143348190328591
cg14485407	chr2	45063342	OpenSea			hg19	-0.055193442041146	0.00134394599745494	0.0333759235966629
cg22337977	chr21	31811175	OpenSea	KRTAP15-1	TSS1500	hg19	-0.0989488263181953	4.75501503824021e-05	0.00400755488550325
cg13938504	chr1	236763796	N_Shelf	HEATR1	Body	hg19	-0.069541729980203	0.00146955066374811	0.0352838219457652
cg18319761	chr1	46921061	OpenSea			hg19	-0.0466452601723794	0.00238576158151803	0.0476355413967464
cg10630015	chr6	403897	OpenSea	IRF4;IRF4;IRF4	Body;Body;Body	hg19	-0.0590608878644153	3.87936835743272e-05	0.00352010951115884
cg07433154	chr11	2364496	OpenSea			hg19	-0.0442191451307368	0.00112295771229373	0.0297521431112
cg19248668	chr2	60575050	OpenSea			hg19	-0.0489250614676483	0.000162642276903404	0.00884963551539609
cg04834289	chr6	89850607	OpenSea			hg19	-0.0635082123405876	5.27217686383301e-05	0.00429396036391216
cg18949044	chr4	156443804	OpenSea			hg19	-0.0461545374895512	0.000203935339439536	0.0102020895891458
cg18455208	chr20	51290873	OpenSea			hg19	-0.0540727023438004	0.000470182133548146	0.0173101593679937
cg07972046	chr3	112070733	OpenSea	CD200;CD200	Body;Body	hg19	-0.0391621629143442	0.000487000646107513	0.0176898761651642
cg15065561	chr19	22319196	N_Shore			hg19	-0.0850489110763683	1.63913923160382e-05	0.00201991592043924
cg03912954	chr9	140773129	Island	CACNA1B	Body	hg19	0.0100042618511821	0.00167636594788471	0.0382796183516699
cg11739508	chr1	62524319	OpenSea	INADL	Body	hg19	-0.0756693142130353	3.62549142644386e-06	0.000789584094012071
cg00531463	chr17	80368201	S_Shore	OGFOD3;OGFOD3;OGFOD3	Body;Body;Body	hg19	-0.032577052041783	0.00111192501428672	0.0295658677701601
cg17922749	chr16	27985013	OpenSea	GSG1L	Body	hg19	-0.0326717597343356	3.34880778406296e-05	0.00319721676295742
cg18614139	chr14	83692140	OpenSea			hg19	-0.0569018415011202	8.23095294128533e-06	0.00130295796709221
cg10012740	chr3	10538831	OpenSea	ATP2B2;ATP2B2	5'UTR;5'UTR	hg19	-0.0398406601891159	6.39150973150225e-08	9.16451836148506e-05
cg21567022	chr11	93067324	S_Shelf	CCDC67	Body	hg19	-0.0960340632257324	0.00025414632461648	0.0117144734210313
cg01542452	chr10	134389122	OpenSea	INPP5A	Body	hg19	-0.0191110216281391	0.000463508907497905	0.0171532381479455
cg15908988	chr9	119081077	OpenSea	PAPPA	Body	hg19	0.0696527012455364	0.00138483254103644	0.0339929174385193
cg14813741	chr21	19859651	OpenSea			hg19	-0.101102950742944	0.0013276435771177	0.0331244361421924
cg04898835	chr2	240444554	OpenSea			hg19	-0.0385137550627912	0.000700103885423154	0.0221537638807672
cg04376808	chr3	184267741	OpenSea	EIF2B5-AS1	Body	hg19	-0.0608782098693581	0.000909270817196819	0.0260811527209268
cg21129253	chr14	36638564	OpenSea			hg19	-0.0344532950455216	0.000415606973640896	0.0160239027782596
cg00637744	chr2	59239404	OpenSea	LINC01122	Body	hg19	-0.10154126007203	0.00215590491327231	0.0447381900936285
cg15092772	chr1	12785787	OpenSea	AADACL3;AADACL3	Body;Body	hg19	-0.0356249622591756	0.00202924805299355	0.0431278689023932
cg00393957	chr6	16684297	OpenSea	ATXN1;ATXN1	5'UTR;5'UTR	hg19	-0.0273953629270359	9.36018655556056e-05	0.00621953010731238
cg13750142	chr2	240396591	OpenSea			hg19	-0.0363121158538795	0.00195261624262392	0.0421179622420757
cg24981196	chr1	195723692	OpenSea			hg19	-0.0466712433196578	0.0012562587259507	0.0319971317691794
cg08859278	chr2	98329691	OpenSea	ZAP70	TSS1500	hg19	-0.0444994671959377	0.000300152217040011	0.0130097931818151
cg06554141	chr1	167667960	OpenSea	RCSD1	Body	hg19	-0.0208987521505032	9.16325960611041e-05	0.00613366898969995
cg18542613	chr13	72208666	OpenSea	DACH1;DACH1;DACH1	Body;Body;Body	hg19	-0.0586834467968355	0.000169723515207813	0.00908368980631954
cg08210814	chr1	232061032	OpenSea	DISC1-IT1;DISC1;DISC1;DISC1;DISC1;DISC1;DISC1;DISC1;DISC1;DISC1;TSNAX-DISC1	TSS1500;Body;Body;Body;Body;Body;Body;Body;Body;Body;Body	hg19	-0.0320690732638274	0.00233370961866896	0.0469974151105321
cg11968680	chr7	144901860	OpenSea			hg19	-0.0487484029690609	0.000774545266795191	0.0235934469049277
cg04563870	chr11	1941420	OpenSea	TNNT3;TNNT3;TNNT3;TNNT3;TNNT3	5'UTR;5'UTR;5'UTR;5'UTR;5'UTR	hg19	-0.030710799419602	0.000702206419307848	0.0222013407077052
cg27629673	chr5	7462856	OpenSea	ADCY2	Body	hg19	-0.0801137988254217	9.147525799446e-06	0.00140067199549636
cg21462724	chr17	2805284	OpenSea	RAP1GAP2;RAP1GAP2	Body;Body	hg19	-0.0372194081651428	0.001020451192466	0.0280028907433403
cg13665032	chr17	36493566	OpenSea	GPR179	Body	hg19	-0.0388667047145595	0.000482534700018902	0.0175879851157586
cg04669023	chr19	50839098	S_Shore	NAPSB	Body	hg19	-0.0643158901296019	0.000428624253506769	0.0163276101238093
cg02688746	chr22	18924903	S_Shore	PRODH;PRODH	TSS1500;TSS1500	hg19	-0.0603956204288444	0.00106549103348556	0.0287836204454521
cg18128164	chr19	2253492	Island	JSRP1	Body	hg19	-0.0170715135932753	0.00183455572222531	0.040511440836238
cg02198192	chr11	113295379	OpenSea	DRD2;DRD2	5'UTR;5'UTR	hg19	-0.0531411928945813	1.71456456952823e-05	0.0020825103998225
cg05868126	chr14	88640376	OpenSea			hg19	-0.0327064025398421	0.00134448129794867	0.033384185773222
cg27109989	chr7	157402673	N_Shelf	PTPRN2;PTPRN2;PTPRN2	Body;Body;Body	hg19	-0.0584325814009233	0.000531467678692825	0.0186712251014898
cg07005706	chr5	158370772	OpenSea	EBF1;EBF1;EBF1	Body;Body;Body	hg19	-0.0672598232059141	0.000119264580158696	0.00726223788745022
cg05622566	chr11	17058241	OpenSea			hg19	-0.0321424397223677	0.0004613990986237	0.0170953153891738
cg14278345	chr22	50451054	S_Shore	IL17REL;IL17REL	5'UTR;1stExon	hg19	-0.0233789775567427	0.00114971711041011	0.0302232972679463
cg06933777	chr18	36215539	OpenSea			hg19	-0.0385194982902244	0.000337085288066868	0.0139987606879538
cg01412803	chr1	237954364	OpenSea	RYR2	Body	hg19	-0.0670490576270422	5.92185118833734e-05	0.00463125888613744
cg26772810	chr2	208994561	OpenSea	CRYGC;LOC100507443	TSS200;Body	hg19	-0.0130250906246108	0.00170553367418949	0.0387026004378023
cg09258150	chr19	10397429	N_Shore	ICAM4;ICAM4;ICAM4	TSS1500;TSS1500;TSS1500	hg19	-0.0298274419139089	0.0019253390704318	0.041737003459063
cg18810506	chr16	46932194	OpenSea	GPT2;GPT2	Body;Body	hg19	-0.0326034607111307	0.00023901898305091	0.0112843267214072
cg19267596	chr19	15334821	Island			hg19	0.0468339582605896	0.00136030924365733	0.033631920138843
cg19015997	chr7	12611607	S_Shore	SCIN	Body	hg19	-0.0689889598259263	6.39910281428096e-05	0.00486645821429008
cg08650784	chr1	35250229	N_Shore	GJB3;GJB3	5'UTR;5'UTR	hg19	-0.0878685914412451	2.40347598904202e-06	0.000614728196569806
cg15900624	chr11	61357477	S_Shelf	LOC101927495	Body	hg19	-0.0952511099501404	0.000367966390444122	0.0148079179707697
cg16130810	chr14	98665007	OpenSea			hg19	-0.0948385875319391	3.72331719490792e-05	0.00343008117374527
cg02265177	chr2	146882515	OpenSea			hg19	-0.074888145593116	1.37253906614941e-05	0.0018114261407407
cg12853551	chr3	171748222	OpenSea			hg19	0.0445085619128576	0.000458580283941366	0.0170355053370597
cg07735013	chr2	113825068	OpenSea	IL1F10	TSS1500	hg19	-0.0468426682674382	0.00115138865329548	0.0302519980130704
cg12282038	chr5	17403997	OpenSea			hg19	-0.0209999065765275	0.000321954728322725	0.0136068028132737
cg24008131	chr3	40375430	OpenSea			hg19	-0.0387486973579828	7.3721495403599e-07	0.000306212613334511
cg22743273	chr5	4971058	OpenSea			hg19	-0.122043752964441	6.50021525418888e-08	9.19121498977419e-05
cg03550223	chr6	29498703	OpenSea	LINC01015;LINC01015;LINC01015	Body;Body;Body	hg19	-0.0414253363162027	5.80190135828544e-05	0.00456607656725952
cg26223555	chr19	52327441	OpenSea	FPR3	Body	hg19	-0.0405250871122248	0.0012910250624725	0.0325481777229985
cg11933267	chr1	20466132	OpenSea	PLA2G2F	Body	hg19	-0.0415943440267303	5.68217689326357e-07	0.000266654746227607
cg21965697	chr10	76858794	OpenSea	DUSP13;DUSP13;DUSP13;DUSP13	5'UTR;3'UTR;Body;Body	hg19	-0.0397643486112176	0.00094128404062905	0.0266247040209053
cg20213830	chr1	114650632	OpenSea	SYT6;SYT6	Body;Body	hg19	-0.0630703465638723	7.31972320010063e-06	0.00121058930883438
cg08040115	chr16	87581757	N_Shelf			hg19	0.0427617113962353	0.000397187991798033	0.015545546530181
cg21369350	chr8	140705510	OpenSea	KCNK9;KCNK9	Body;Body	hg19	-0.0590250185741964	3.99938714989191e-05	0.00358628523868584
cg14038442	chr17	6332897	OpenSea	AIPL1;AIPL1;AIPL1;AIPL1;AIPL1;AIPL1;AIPL1;AIPL1	Body;Body;Body;Body;Body;Body;Body;Body	hg19	-0.0328292866810769	0.00017588177662758	0.00928647726057641
cg07659535	chr6	5061542	OpenSea	LOC100129461	Body	hg19	-0.0716649120860481	0.00075999363838219	0.0233050525547456
cg19639635	chr1	37039299	OpenSea			hg19	-0.0615203153029896	0.000319242193150427	0.0135328043052879
cg05795390	chr1	160112673	OpenSea	ATP1A2	3'UTR	hg19	-0.0113512264127665	0.000960444419645439	0.0269595816812106
cg10839745	chr20	6754184	S_Shelf	BMP2	Body	hg19	-0.0607209693935836	0.000858214887196874	0.0251214049764502
cg27341236	chr2	77750535	OpenSea	LRRTM4;LRRTM4;LRRTM4;LRRTM4	TSS1500;TSS1500;TSS1500;TSS1500	hg19	-0.0724802114737939	1.77767761717808e-06	0.000512922118855741
cg01175550	chr7	27147206	N_Shore	HOXA3;HOXA3;HOXA3	3'UTR;3'UTR;3'UTR	hg19	-0.0216037132597339	0.00158422810421362	0.0369177933244638
cg27098462	chr18	6504932	OpenSea			hg19	-0.0335902603616196	0.001371202521022	0.0337750443389807
cg08914627	chr16	26606460	OpenSea			hg19	-0.0457322270057731	0.000800636032384937	0.0240787916739871
cg08239440	chr10	125260773	OpenSea			hg19	-0.0451154526646922	0.00196400870257775	0.0422654561708267
cg25122603	chr11	79204374	OpenSea			hg19	-0.0418765827106917	0.00161402327932135	0.0373660948714516
cg01623879	chr13	107559229	OpenSea			hg19	-0.0327109642444255	0.000686160846640158	0.0218840704877945
cg04414913	chr3	84932754	OpenSea			hg19	-0.0466124882733329	0.000186859821979625	0.00964833337044445
cg24659527	chr1	88110738	OpenSea			hg19	-0.0410625156764124	0.00179778205422255	0.0400075118680028
cg00326440	chr3	102429652	OpenSea			hg19	-0.0792232927239576	9.49622938423631e-09	3.95986232235886e-05
cg23195256	chr12	128882787	OpenSea	TMEM132C	Body	hg19	-0.0641247045264525	8.19705867872998e-05	0.00569677039417211
cg14730192	chr15	76431162	OpenSea	C15orf27	Body	hg19	-0.0620738257012192	0.00215676052669183	0.0447456364170503
cg15147534	chr6	48215641	OpenSea			hg19	-0.0794300706500885	0.000239713376305817	0.0113067755587793
cg24368491	chr15	25230868	OpenSea	PAR5;SNORD108	Body;TSS1500	hg19	-0.0397459668075448	0.000619841285075275	0.0205563899043005
cg00748188	chr11	33992723	OpenSea			hg19	-0.0523737099815544	0.00107764931204859	0.0290020870399801
cg16152636	chr1	40816079	OpenSea			hg19	-0.0376302519939616	7.73689811273229e-05	0.00548450392467965
cg23433249	chr11	5019961	OpenSea	OR51L1	TSS1500	hg19	-0.0659067147020883	0.00203638096921604	0.0432144337987155
cg13464323	chr13	92057446	OpenSea	GPC5	Body	hg19	-0.105414623564011	1.99056983512813e-08	5.24123925374133e-05
cg19300389	chr10	51549350	OpenSea	MSMB;MSMB;TIMM23B;TIMM23B;TIMM23B	TSS1500;TSS1500;Body;Body;Body	hg19	-0.0818549497108306	1.61229645030423e-08	4.86014687385264e-05
cg01802121	chr14	22216296	OpenSea			hg19	-0.0644735288515894	0.00215966544230959	0.0447863666901715
cg12766383	chr1	19403306	OpenSea	UBR4	Body	hg19	0.00241378292115901	0.000554018090857869	0.0191680704131898
cg22692868	chr5	140796045	N_Shore	PCDHGA4;PCDHGA9;PCDHGA1;PCDHGB1;PCDHGB6;PCDHGB3;PCDHGB7;PCDHGA6;PCDHGA8;PCDHGA10;PCDHGA5;PCDHGB4;PCDHGA3;PCDHGB7;PCDHGA2;PCDHGB2;PCDHGA7;PCDHGB5	Body;Body;Body;Body;Body;Body;TSS1500;Body;Body;Body;Body;Body;Body;TSS1500;Body;Body;Body;Body	hg19	-0.0205766783906571	0.00252746628053539	0.0494106500797302
cg04939200	chr7	25992352	S_Shore			hg19	0.034086213103945	0.000680870367509079	0.0217993967915568
cg25093471	chr18	49237190	OpenSea			hg19	-0.0102593682584431	0.000909041890383717	0.0260755691858345
cg25336498	chr10	128975470	S_Shore	DOCK1;DOCK1;FAM196A	Body;Body;5'UTR	hg19	0.0274656633375997	0.00205202193872544	0.0434225349881244
cg21056841	chr8	98255247	OpenSea	LOC101927066	Body	hg19	-0.0641855990392486	4.29662409262975e-05	0.0037507206761665
cg23463531	chr12	118542406	S_Shore	VSIG10	TSS1500	hg19	-0.0307038843819258	0.00182448514754121	0.0403691808777307
cg17930365	chr1	171636428	N_Shelf			hg19	-0.0580567896055862	0.000211117422588589	0.0104324416758568
cg09327411	chr11	34590924	OpenSea			hg19	-0.0480364339579503	1.22849259819682e-05	0.00168344634813628
cg23959474	chr17	40195832	S_Shelf			hg19	-0.0663816334475	9.93492494854646e-08	0.000113464390491663
cg04762043	chr12	22894804	OpenSea			hg19	-0.0349239523176499	0.000831173660559537	0.0246238494024479
cg05360770	chr10	115533441	OpenSea	PLEKHS1;PLEKHS1;PLEKHS1;PLEKHS1	Body;Body;Body;Body	hg19	-0.0446339135570669	7.74701225610506e-07	0.000315581677475716
cg04396850	chr12	127256977	OpenSea			hg19	-0.0367497231551342	0.000152841792083053	0.00852234946583302
cg05350058	chr13	50893872	OpenSea	DLEU1	Body	hg19	-0.0382702733172603	0.000306949471428482	0.0132021247054542
cg01471648	chr18	45918192	OpenSea			hg19	-0.0838102264965758	0.000388162154929959	0.0153439390809085
cg25714012	chr20	31785695	OpenSea	BPIFA4P	Body	hg19	-0.0479496611539027	2.21680018600198e-05	0.00244754210438254
cg24312042	chr1	22672625	S_Shelf			hg19	-0.0988175188556283	0.000195237635782169	0.0099298331931375
cg22457323	chr11	112647450	OpenSea			hg19	-0.0658467745613377	0.000801203096632966	0.0240891814284865
cg08030477	chr1	201068062	OpenSea	CACNA1S	Body	hg19	-0.074160922217257	1.54295186056239e-07	0.000140275339240068
cg12876537	chr10	134103607	OpenSea	STK32C	Body	hg19	-0.0202476065020725	0.000256407140305096	0.0117816720058203
cg00500936	chr12	121735583	S_Shore	CAMKK2;CAMKK2;CAMKK2;CAMKK2;CAMKK2;CAMKK2;CAMKK2;CAMKK2;CAMKK2;CAMKK2;CAMKK2;CAMKK2;CAMKK2	1stExon;5'UTR;5'UTR;1stExon;5'UTR;TSS1500;1stExon;5'UTR;1stExon;5'UTR;1stExon;5'UTR;1stExon	hg19	0.0262673503130366	0.00159985490052202	0.0371601839683627
cg01811930	chr8	65547492	OpenSea	CYP7B1	Body	hg19	-0.0578413985969339	0.000149505262776156	0.00840839476672046
cg00947528	chr1	238746371	OpenSea			hg19	-0.0359316751449438	3.4208984506778e-05	0.00324376624716252
cg19387066	chr7	152125357	OpenSea	MLL3	Body	hg19	0.00906174040205121	0.000243207119637116	0.0113960469486802
cg27277486	chr11	5223349	OpenSea	OR51V1	TSS1500	hg19	-0.0885313537972466	0.00182683538170039	0.0404059644720307
cg02924954	chr10	1262895	OpenSea	ADARB2	Body	hg19	-0.0376650058648413	0.00168102150775106	0.0383523184050297
cg00686826	chr2	637564	S_Shore			hg19	-0.0415956689069495	0.000201141909506175	0.0101068629564841
cg11297341	chr4	14890486	OpenSea	LINC00504	TSS1500	hg19	-0.0733519487630408	7.07533003176026e-06	0.00118484840705939
cg00671804	chr8	136742713	OpenSea			hg19	-0.0434838817651348	0.00011696008696454	0.00717340431171163
cg25584415	chr2	242923341	OpenSea			hg19	-0.0482425364199635	0.000140791250655742	0.00808868854758283
cg06904000	chr16	20422971	OpenSea	ACSM5	Body	hg19	-0.0491743801954158	0.00208387860415862	0.0438502971870473
cg24619605	chr22	44726193	N_Shore			hg19	-0.033615302670241	1.47063100661106e-05	0.00188491199694739
cg25647277	chr7	45188407	OpenSea			hg19	-0.0411487066407141	0.0013962956684532	0.034180698086616
cg07833852	chr11	5878955	OpenSea	OR52E8	TSS200	hg19	-0.0358695843185347	0.00228631223637848	0.0464023267632758
cg10023040	chr3	195857065	OpenSea			hg19	-0.0378191327898267	3.21033780227177e-05	0.00311355712417193
cg05084746	chr12	3459857	OpenSea			hg19	-0.0515069463510079	9.71645333704528e-05	0.00637345841147558
cg07617163	chr11	71185649	OpenSea	NADSYN1	Body	hg19	0.0104395188654088	0.00118384662254437	0.0307841883612262
cg22414151	chr11	119080056	S_Shelf	CBL	Body	hg19	0.0609924994067492	4.47858698354696e-05	0.00385473060668375
cg20126505	chr3	173005419	OpenSea			hg19	-0.0724735228618986	0.000580292338213849	0.019727113736902
cg27108424	chr17	75537017	OpenSea			hg19	0.0251175888151545	0.00243257743667283	0.0482537603999864
cg05996615	chr4	7437976	OpenSea	PSAPL1;SORCS2	TSS1500;Body	hg19	-0.0425614763806276	0.000399773587136864	0.015606736702803
cg15920396	chr4	190488331	OpenSea			hg19	-0.0775520254198498	0.000863238762086835	0.0252161421109596
cg27301645	chr2	88667670	OpenSea			hg19	-0.0403519904723534	0.00229098398980215	0.0464693739145499
cg12890430	chr2	16420617	OpenSea			hg19	-0.104190008886845	0.000822641179625934	0.0244707532040505
cg18999535	chr5	114426237	OpenSea			hg19	-0.0641149858343882	3.08609756428032e-05	0.00303601381156615
cg09701700	chr10	104194843	S_Shelf	MIR146B	TSS1500	hg19	-0.0292471149741804	0.000212347722079738	0.010465373191283
cg25610200	chr7	142636371	OpenSea	C7orf34	TSS1500	hg19	-0.0745258793191816	1.86026911391719e-05	0.00218384171772284
cg08227501	chr20	5743288	OpenSea	C20orf196;C20orf196;C20orf196;C20orf196	5'UTR;5'UTR;5'UTR;5'UTR	hg19	-0.022236270294161	0.000120937191818963	0.00733164382592927
cg08312707	chr4	35465448	OpenSea			hg19	-0.0493936593212516	1.00874002004625e-06	0.000367770728913081
cg09963138	chr15	25903149	OpenSea			hg19	-0.0615831013301756	0.000229602474477271	0.0110003758881804
cg25541385	chr7	123290103	OpenSea			hg19	-0.105126370160694	0.000889602011800353	0.0257137423867448
cg16181505	chr3	185414125	OpenSea	IGF2BP2;IGF2BP2;IGF2BP2;IGF2BP2;IGF2BP2;IGF2BP2;IGF2BP2	Body;Body;Body;Body;Body;Body;5'UTR	hg19	0.0727836062975126	0.000523796658731216	0.018524033653072
cg04434896	chr8	23562003	N_Shore	NKX2-6	Body	hg19	0.0298681942627266	0.000623326351880386	0.0206319877646433
cg01534629	chr5	177102007	S_Shelf			hg19	-0.0341502728795562	0.000323466335843354	0.0136479477605208
cg02832687	chr17	47759392	S_Shelf			hg19	0.0651205171925926	0.00116477511487741	0.0304654772399073
cg11810135	chr1	157771971	OpenSea	FCRL1;FCRL1;FCRL1	Body;Body;Body	hg19	-0.0349195825977508	0.000730779006756561	0.0227493083314672
cg09450657	chr4	8642776	N_Shelf			hg19	-0.0608731750831453	3.19751073802647e-08	6.64561545826329e-05
cg18382926	chr1	1113624	N_Shore	TTLL10;TTLL10	TSS1500;5'UTR	hg19	-0.1002018633269	1.2611933488717e-07	0.000129152137463859
cg21144434	chr4	77563559	OpenSea	SHROOM3	Body	hg19	-0.0467178013679274	0.000239411392556823	0.0112972454999341
cg06284898	chr14	64669350	OpenSea	SYNE2;SYNE2;MIR548AZ	Body;Body;Body	hg19	-0.0629460232451098	0.0019229136138266	0.0417054395240277
cg14338779	chr7	157405010	Island	PTPRN2;PTPRN2;PTPRN2	Body;Body;Body	hg19	-0.0362400326878749	0.00218482483334889	0.0451395808547782
cg15867759	chr6	120727531	OpenSea			hg19	-0.0600102808867686	4.65136729151792e-06	0.000917529682873535
cg02379317	chr10	52267535	OpenSea	SGMS1	5'UTR	hg19	-0.0072366674853859	0.00248897047512528	0.0489702817285955
cg14246963	chr10	21188788	OpenSea	NEBL;NEBL	Body;Body	hg19	-0.0624204045539367	2.485025586318e-06	0.000626927752483153
cg02054390	chr3	56327494	OpenSea	ERC2	Body	hg19	-0.0713670100590695	2.500978021138e-05	0.00265649319130499
cg14641891	chr13	32559030	OpenSea			hg19	-0.043976037588247	0.000592797639189501	0.0199932446214136
cg15266969	chr11	64369352	OpenSea	SLC22A12;SLC22A12	3'UTR;3'UTR	hg19	-0.0233958639154498	0.00136230745916662	0.0336594510724873
cg07588006	chr4	175752696	S_Shelf			hg19	-0.0703575993497082	0.00239107198571355	0.0477127774246805
cg03476323	chr19	30639110	OpenSea			hg19	-0.063897233846818	0.000728630362737333	0.0227193312881448
cg04771774	chr10	130012955	S_Shelf			hg19	-0.0510710879588692	0.000158806039454416	0.00872438867289372
cg15319072	chr1	229832018	OpenSea			hg19	-0.0803768253435159	5.90109636806014e-06	0.00105458468247681
cg11890936	chr1	21045423	S_Shore	KIF17;KIF17;KIF17	TSS1500;TSS1500;TSS1500	hg19	-0.0438319511780166	0.00229529520189366	0.04650773526815
cg11136040	chr5	76865535	OpenSea			hg19	-0.0485094706444361	0.000684531390146739	0.0218623397858638
cg14326631	chr6	48069361	OpenSea			hg19	-0.0767313960377266	0.000197752025865054	0.00999460752031984
cg02815538	chr1	111822494	OpenSea	LOC149620	TSS1500	hg19	-0.0607037228237708	4.65187393672108e-06	0.000917529682873535
cg04856884	chr19	35587761	OpenSea	HPN-AS1;HPN-AS1	Body;Body	hg19	-0.0396466518239805	0.00227798241533162	0.0462864230328754
cg11816033	chr5	5658642	OpenSea			hg19	-0.0333250525571608	0.00190316623779495	0.0414496304745802
cg01661123	chr18	44116313	OpenSea	LOXHD1;LOXHD1;LOXHD1	Body;Body;Body	hg19	-0.0355091227484639	0.000283853368093573	0.0125652919657185
cg04456526	chr17	20890895	OpenSea			hg19	-0.0410867315394243	0.000742915888595808	0.0229870132427648
cg18973628	chr11	94245350	N_Shore			hg19	0.0747489774025885	0.00144838227224812	0.0349518458829059
cg22154859	chr20	52823177	N_Shore	PFDN4	TSS1500	hg19	-0.043121815770667	0.00186039108154742	0.0408594975706488
cg15723531	chr11	63999410	S_Shore	DNAJC4;DNAJC4;DNAJC4	Body;Body;Body	hg19	0.028999109979379	0.00233234017735201	0.0469768994424426
cg26979518	chr12	56078391	OpenSea	ITGA7;ITGA7;METTL7B;ITGA7	3'UTR;3'UTR;3'UTR;3'UTR	hg19	-0.0653505023325981	3.78856164065895e-10	1.22355277666912e-05
cg06695534	chr1	168660725	OpenSea			hg19	-0.071297708633664	0.000134941240011604	0.0078811214800146
cg04027961	chr2	6635950	Island			hg19	-0.0636957056212876	0.000544682797304274	0.0189664915828626
cg05536156	chr7	44263842	S_Shelf	CAMK2B;CAMK2B;CAMK2B;CAMK2B;CAMK2B;CAMK2B;CAMK2B;CAMK2B	Body;Body;Body;Body;Body;Body;Body;Body	hg19	-0.0624661619355033	0.000990000275018316	0.0274820421448403
cg24171409	chr7	81400346	OpenSea	HGF;HGF;HGF;HGF;HGF	TSS1500;TSS1500;TSS1500;TSS1500;TSS1500	hg19	-0.0233557318551882	0.000748849184354568	0.0230898553542305
cg10390179	chr2	120891993	OpenSea	EPB41L5;EPB41L5	Body;Body	hg19	-0.0238083885734391	0.0012206903948953	0.0314069237997801
cg13699101	chr5	152745735	OpenSea			hg19	-0.0684184614895845	0.00113384161481812	0.0299435474169156
cg14939084	chr20	45092217	OpenSea			hg19	-0.0686926818094082	8.11183180339033e-07	0.000323685059008624
cg02260567	chr7	13004573	OpenSea			hg19	-0.0752477733025052	3.46631734669035e-06	0.000766991505092173
cg08064068	chr14	60671024	OpenSea			hg19	-0.0442987192551267	0.00039227508434393	0.0154295745170196
cg03001176	chr1	110734136	OpenSea	SLC6A17	Body	hg19	-0.0763263082234171	7.13100231298414e-07	0.000299465497630151
cg11954852	chr17	76521202	OpenSea	DNAH17	Body	hg19	-0.0527397033539375	1.73419822277357e-07	0.000147280461498312
cg00730441	chr17	59483863	N_Shore	TBX2	Body	hg19	-0.062971157621352	0.000713773873356143	0.0224300676278644
cg05315106	chr7	157629368	N_Shore	PTPRN2;PTPRN2;PTPRN2;PTPRN2;PTPRN2	Body;Body;Body;Body;Body	hg19	-0.0911720651369531	4.39942077363954e-05	0.00380942881137766
cg04367729	chr2	70237036	OpenSea	PCBP1-AS1	Body	hg19	-0.0410541497337947	0.00154130812349222	0.0363135114448893
cg08409347	chr7	30241229	OpenSea			hg19	-0.0882037709714828	0.000482135325817349	0.0175775886246998
cg11844087	chr7	157534758	OpenSea	PTPRN2;PTPRN2;PTPRN2	Body;Body;Body	hg19	-0.0638269694439662	1.19083519858792e-05	0.00164967144449647
cg05596988	chr9	93370090	OpenSea			hg19	-0.050631741053833	0.000372560081790305	0.0149359083587844
cg08351331	chr20	36975083	OpenSea	LBP	Body	hg19	-0.0467503597617907	0.0014816083274155	0.035451399657941
cg12921396	chr3	56217769	OpenSea	ERC2	Body	hg19	-0.0942575852666181	0.000240462932349629	0.0113310171172136
cg20701535	chr16	85060307	N_Shore	KIAA0513;KIAA0513;KIAA0513	TSS1500;TSS1500;TSS1500	hg19	0.00461287948731121	0.000192532617716867	0.00983863527323868
cg05268122	chr16	2288808	S_Shore			hg19	0.0331407185286156	0.000564023829122551	0.0193809998057944
cg18401103	chr6	46626179	OpenSea	SLC25A27;SLC25A27;SLC25A27	Body;Body;Body	hg19	-0.0423847015118751	0.00249200315414789	0.0490020756664266
cg13511195	chr18	35104118	N_Shore	BRUNOL4;BRUNOL4;BRUNOL4;BRUNOL4	Body;Body;Body;Body	hg19	-0.0375407536657945	0.00199042182870738	0.0426181242941387
cg01536599	chr20	1026455	OpenSea			hg19	-0.0499986963490798	4.65876654055108e-05	0.00395390856874049
cg27314580	chr11	56086656	OpenSea	OR8K3	1stExon	hg19	-0.0642148743667761	0.00093874382269988	0.0265858979253501
cg09685763	chr20	30597590	OpenSea	C20orf160	TSS1500	hg19	-0.0713797723981741	3.96633853002849e-07	0.000221273710074017
cg01498832	chr17	78682934	OpenSea	RPTOR;RPTOR	Body;Body	hg19	0.0246537052133418	0.001633649953087	0.0376618642241822
cg06207801	chr7	1189336	OpenSea			hg19	0.011183939863374	0.00173027385988957	0.0390279435280232
cg12273165	chr7	154000866	N_Shore	DPP6;DPP6;DPP6;DPP6;DPP6	TSS1500;TSS1500;Body;Body;Body	hg19	-0.0655412467322189	0.000145066511375371	0.00824836932164348
cg07487940	chr21	42694352	OpenSea	FAM3B;FAM3B	Body;Body	hg19	-0.0516637781540778	8.99210758300091e-05	0.00606002786152499
cg16502364	chr4	116937329	OpenSea			hg19	-0.040495019026186	0.00108068275542645	0.0290549210523176
cg01584457	chr3	141496998	N_Shore	GRK7	TSS200	hg19	-0.0461993540048068	0.00211961071042979	0.044290068134921
cg05589564	chr16	20280140	OpenSea			hg19	-0.0373337401952541	0.00168927985659136	0.0384497618758562
cg16875167	chr7	87810896	OpenSea	ADAM22;ADAM22;ADAM22;ADAM22;ADAM22	Body;Body;Body;Body;Body	hg19	-0.048640611844296	0.00213584857642135	0.0444840039052469
cg04390980	chr7	13086824	OpenSea			hg19	-0.0609014261074107	0.00165477212418912	0.03796874687318
cg09341730	chr19	40269534	OpenSea	LEUTX	5'UTR	hg19	-0.0589710872491944	2.15761790474199e-06	0.000576688750179031
cg27046233	chr19	28921802	OpenSea			hg19	-0.0569238989324174	0.000271880069746307	0.0122164938549302
cg26438105	chr18	5892119	S_Shore	TMEM200C	TSS200	hg19	-0.0558581107001779	1.58447218898516e-05	0.00197801050710407
cg23939978	chr5	137459609	OpenSea	NME5	Body	hg19	-0.0554776107628742	0.00168187584339361	0.0383638602338981
cg27554123	chr6	34714788	OpenSea			hg19	-0.0194192677141316	0.00238528340659425	0.0476355413967464
cg07468062	chr3	128703912	OpenSea	KIAA1257	Body	hg19	-0.0588717672188106	0.00127620205533531	0.0323201026858334
cg04064009	chr15	82223238	OpenSea			hg19	-0.0397535787865529	0.000513366008852488	0.0182877357959962
cg08095361	chr20	30595334	OpenSea	MIR7641-2	TSS1500	hg19	-0.0716569900932231	4.8195643568964e-05	0.0040381337135953
cg08369201	chr1	153303815	OpenSea	PGLYRP4	Body	hg19	-0.0741966059562255	1.02227460267573e-05	0.00149912659873248
cg17401069	chr3	50491574	OpenSea	CACNA2D2;CACNA2D2;CACNA2D2;CACNA2D2	Body;Body;Body;Body	hg19	-0.049239849336585	0.000913212136186017	0.0261459114829687
cg15395560	chr15	45543142	OpenSea	SLC28A2	TSS1500	hg19	-0.0438864714523649	0.000160824469987343	0.00879032451971404
cg26577051	chr1	18818007	OpenSea			hg19	-0.0536293032256428	1.24125514729983e-06	0.000417194956083201
cg20491963	chr1	161655124	OpenSea	RPL31P11	TSS200	hg19	-0.138388036316606	0.000158721448970004	0.00872236660860677
cg06770995	chr13	22308995	OpenSea			hg19	-0.0469904813420737	0.000846468522648078	0.0248972858762122
cg19820637	chr20	5649284	OpenSea			hg19	-0.0537444042769705	0.00128677971844478	0.0325031096001256
cg27491483	chr16	57319317	S_Shore	PLLP	TSS1500	hg19	0.0151382406368713	0.00191738014378721	0.0416410276400007
cg05215549	chr2	66470263	OpenSea			hg19	-0.0978443392938875	0.0022586734357719	0.0460338184901742
cg16748524	chr7	157568392	Island	PTPRN2;PTPRN2;PTPRN2	Body;Body;Body	hg19	-0.0441211254186885	2.44795774410893e-06	0.000621336258007492
cg17696434	chr19	36506928	S_Shore	CLIP3	3'UTR	hg19	-0.0298081147377069	0.000332476608744751	0.0138854081687649
cg08872442	chr9	136128654	N_Shelf			hg19	-0.0642137174526557	4.84346031873868e-05	0.00405012813094862
cg06219027	chr20	23778983	OpenSea			hg19	-0.053510355429118	3.65086780531792e-05	0.00338443516627245
cg21331228	chr4	185874781	S_Shore			hg19	-0.0423069435013526	0.00249062486623619	0.0489854964668229
cg26007399	chr3	53857953	Island	CHDH	Body	hg19	-0.041767802561329	3.02679489279628e-05	0.00299782701195972
cg05819974	chr16	57951048	OpenSea	CNGB1;CNGB1	Body;Body	hg19	-0.040728081218179	0.00109245551655133	0.0292402654925496
cg03835038	chr17	4475000	OpenSea			hg19	-0.0507119587495588	0.000183486510088801	0.00954168724065759
cg17545546	chr18	57743168	OpenSea			hg19	-0.0404635597344896	0.00175077373900593	0.0393224918646795
cg25195987	chr7	31125925	OpenSea	ADCYAP1R1	Body	hg19	-0.0785155078256762	0.0021960372997299	0.0452618633563805
cg26738238	chr22	43883901	OpenSea	MPPED1	Body	hg19	-0.0275998373546967	0.00120927994697036	0.0312058446760465
cg18938709	chr15	81259981	OpenSea			hg19	0.0535848529976982	0.00148701724212153	0.0355323463346879
cg19084053	chr4	189548707	N_Shelf			hg19	-0.0633452087569513	0.000133778965180203	0.00783971522656758
cg26225813	chr15	92716386	OpenSea			hg19	-0.048753479292328	0.000346655939914826	0.0142556635057483
cg06074920	chr17	39539075	OpenSea	KRT34	TSS1500	hg19	-0.0305923233742891	0.00073477754969235	0.0228247132883206
cg25887844	chr2	68961495	OpenSea	ARHGAP25;ARHGAP25	TSS1500;TSS1500	hg19	-0.0705626237788127	0.0024609670199469	0.0485926999566022
cg26714582	chr13	46311536	OpenSea			hg19	-0.0415070657807633	2.84664216971233e-06	0.000680038893427094
cg17037029	chr12	70451813	OpenSea			hg19	-0.0584362388000382	0.00116390549147639	0.0304487426666947
cg15439733	chr11	72102730	OpenSea	CLPB;CLPB;CLPB;CLPB	Body;Body;Body;Body	hg19	0.0386640786295829	0.00217121472152154	0.0449499218820778
cg00903955	chr19	5393165	OpenSea			hg19	-0.0406932096769587	6.18808257078666e-05	0.00476227988310291
cg00276344	chr4	9944105	OpenSea	SLC2A9;SLC2A9	Body;Body	hg19	-0.0337014627606179	9.60775805713114e-06	0.0014434342883119
cg04171138	chr6	19466352	OpenSea			hg19	-0.0244295948899643	0.000597555830647311	0.0200798550083276
cg06226534	chr1	156890805	Island	C1orf92	Body	hg19	-0.0286615944518341	0.00136935697918379	0.0337492497243391
cg04688590	chr16	1365877	S_Shore	UBE2I;UBE2I;UBE2I;UBE2I	Body;Body;Body;Body	hg19	0.0295914165740592	0.000658872359841735	0.0213629445483186
cg27437338	chr10	109654552	OpenSea	LINC01435	Body	hg19	-0.0602617501870702	0.000523696501756865	0.018524033653072
cg09373725	chr7	137774429	OpenSea	AKR1D1;AKR1D1;AKR1D1	Body;Body;Body	hg19	-0.0590554148390035	0.000842177225340419	0.0248131238897533
cg10422971	chr2	23555037	OpenSea			hg19	-0.0660187236971104	1.07644119493684e-07	0.000118539967290641
cg17454558	chr22	22464636	OpenSea			hg19	-0.0452894806392802	0.000735224452773924	0.0228325854656556
cg01327313	chr15	71627379	OpenSea	THSD4	Body	hg19	0.0256854784226728	0.0016820754881176	0.038366114035628
cg17803840	chr20	11946703	OpenSea			hg19	-0.0651750396378418	3.41708954619509e-05	0.00324177040133214
cg22843026	chr6	124602497	OpenSea	NKAIN2;NKAIN2;NKAIN2;NKAIN2	5'UTR;Body;Body;Body	hg19	-0.0491301083161788	0.000155318992046933	0.00860310969872888
cg15166461	chr3	2933898	OpenSea	CNTN4;CNTN4;CNTN4;CNTN4;CNTN4;CNTN4	1stExon;1stExon;5'UTR;5'UTR;Body;Body	hg19	-0.104985473479532	4.26314104616522e-07	0.000228131110383705
cg11617129	chr1	230035924	OpenSea			hg19	-0.0472769157150056	0.000250458492947418	0.0116048005134786
cg18668540	chr10	73479848	OpenSea	C10orf105;C10orf105;CDH23	5'UTR;TSS1500;Body	hg19	-0.056974826947066	0.000128394730609763	0.00763051147693077
cg21289422	chr22	50893625	S_Shore	SBF1	Body	hg19	-0.0638880021862256	0.000112715937029194	0.00701730570532377
cg26810767	chr16	79303841	OpenSea			hg19	-0.0577814960083244	0.00036070629490125	0.014623248427609
cg22533419	chr3	48311815	OpenSea	ZNF589	3'UTR	hg19	-0.0423300715279505	0.00150266410020761	0.0357645451146652
cg17906685	chr15	27666693	OpenSea	GABRG3;GABRG3	Body;Body	hg19	-0.0723001286825545	6.21986318776708e-05	0.00477693402618268
cg00505878	chr9	14155021	OpenSea	NFIB;NFIB;NFIB;NFIB	Body;Body;Body;5'UTR	hg19	-0.0555004180822491	0.000617222508722378	0.0205048937961097
cg03218073	chr19	5540432	S_Shelf			hg19	-0.0267443018299039	0.000355900295140819	0.0145033611035463
cg11659918	chr4	82373104	OpenSea	RASGEF1B	Body	hg19	-0.0580041457987354	2.56272822425885e-06	0.000637287697406894
cg18493276	chr1	18702350	N_Shore	IGSF21	Body	hg19	-0.0491228381476591	0.000590591620866816	0.0199453631334875
cg10650269	chr2	70203895	OpenSea	PCBP1-AS1	Body	hg19	-0.059076832049096	1.07604426017732e-06	0.000380489150394588
cg24483523	chr3	139812189	OpenSea	CLSTN2	Body	hg19	-0.0563861130284737	2.94699587303188e-06	0.000694032687953151
cg13908805	chr1	18678375	OpenSea	IGSF21	Body	hg19	-0.0766505669915693	3.03420591607318e-07	0.000193767167544198
cg27336113	chr8	135035929	OpenSea			hg19	-0.0298442799636002	0.00100919696884434	0.0277969162721683
cg07526461	chr2	167757432	OpenSea	XIRP2;XIRP2;XIRP2	5'UTR;5'UTR;5'UTR	hg19	-0.0424277277279478	0.000433889780774486	0.0164573386008874
cg25168057	chr15	78063008	OpenSea	LINGO1;LINGO1;LINGO1;LINGO1;LINGO1;LINGO1;LINGO1	5'UTR;5'UTR;5'UTR;5'UTR;5'UTR;5'UTR;5'UTR	hg19	-0.0605580249391171	0.000186002817915896	0.00962256348389743
cg12528283	chr20	2061608	OpenSea			hg19	-0.0652175414355967	1.5919401073921e-05	0.00198392081378921
cg14644994	chr11	119758007	OpenSea			hg19	-0.0528596955656147	0.000721641571135738	0.0225872050546404
cg02033040	chr3	43024660	S_Shelf	FAM198A	Body	hg19	-0.059882680421755	0.000377895754846694	0.0150719975346364
cg24573091	chr2	233863674	OpenSea	NGEF	5'UTR	hg19	-0.0587396646964838	5.16030934961043e-05	0.00423594597481986
cg13712826	chr9	32841805	OpenSea			hg19	-0.0453750110176162	0.00132279093570619	0.0330468861241171
cg20046390	chr22	50628383	N_Shore	TRABD	5'UTR	hg19	0.0307504916440753	0.000840829724367868	0.0247898820716217
cg25103393	chr5	80364998	OpenSea	RASGRF2	Body	hg19	-0.0292888154499511	0.000855082393363405	0.0250619236953807
cg21133433	chr4	169991796	OpenSea			hg19	-0.00750381189072375	0.000256441415640366	0.0117816720058203
cg11604158	chr12	24376789	OpenSea	LOC101928471;LOC101928471;SOX5;SOX5	Body;Body;5'UTR;5'UTR	hg19	-0.0235869106532089	0.000356607766443855	0.0145197501231822
cg10752753	chr5	33984930	OpenSea	SLC45A2;SLC45A2	TSS200;TSS200	hg19	0.0237327829322143	0.00133542685658208	0.0332440854316964
cg00564450	chr21	15607182	OpenSea			hg19	-0.028089663090686	0.0019452696768778	0.0420154728736377
cg22608879	chr12	49420190	Island	KMT2D	Body	hg19	0.0265522562397663	0.00018117922015984	0.00945919616075266
cg14780083	chr5	133442041	OpenSea			hg19	-0.0686381432046805	7.636666394046e-07	0.000313604877633574
cg14694639	chr1	147039678	OpenSea	BCL9	5'UTR	hg19	-0.0671654552801709	0.000126876254492662	0.00756868181463057
cg17383101	chr8	124740039	OpenSea	ANXA13;ANXA13	Body;Body	hg19	-0.0638371001075034	2.14175764845541e-05	0.00239565494240659
cg22792022	chr3	127473259	OpenSea	MGLL;MGLL;MGLL	Body;Body;Body	hg19	0.0282739547033424	0.00143692961926561	0.0347739831823681
cg02906335	chr9	36948026	OpenSea	PAX5;PAX5;PAX5;PAX5;PAX5;PAX5;PAX5;PAX5;PAX5;PAX5;PAX5;PAX5;PAX5	Body;Body;Body;Body;Body;Body;Body;Body;Body;Body;Body;Body;Body	hg19	-0.035294697863121	0.00184776174825702	0.0406807499074426
cg05666713	chr1	201181883	OpenSea	IGFN1	Body	hg19	-0.0431596322745344	0.000187260830501431	0.00966025176968136
cg23145580	chr7	141151404	OpenSea	TMEM178B	Body	hg19	-0.0347061481478557	0.000501907506675872	0.0180408602495269
cg00877739	chr12	13715942	Island	GRIN2B	Body	hg19	-0.0415235440955749	5.26107911615343e-06	0.000984362520334301
cg02075221	chr19	51376639	OpenSea	KLK2;KLK2	TSS200;TSS200	hg19	-0.0414351006282864	0.000158519665100094	0.0087169434599596
cg27363750	chr8	101872688	OpenSea			hg19	0.0259855477771841	0.000890714029365897	0.025736109071381
cg10027639	chr11	23501632	OpenSea			hg19	-0.0989512508352943	0.000166116343326253	0.00896076500599435
cg03976856	chr1	2764669	OpenSea			hg19	-0.0468658901604016	0.00131211545393018	0.0328837834970789
cg13943025	chr11	2210306	OpenSea			hg19	-0.0586893849759224	6.66454323675388e-06	0.00113707717093681
cg22230224	chr2	242163091	OpenSea	ANO7;ANO7	ExonBnd;Body	hg19	0.0533154545173697	4.29777486073565e-05	0.00375129489212229
cg06943029	chr13	90797953	OpenSea			hg19	-0.0718297092488745	3.75240234506161e-06	0.000807060290352627
cg04165955	chr13	40732920	OpenSea			hg19	-0.0892368550919684	0.00203809040246035	0.0432348306039597
cg05891383	chr1	4805923	OpenSea	AJAP1;AJAP1	Body;Body	hg19	-0.0502432931627711	5.15911562902898e-06	0.000976084923063828
cg20515679	chr21	39056255	OpenSea	KCNJ6	Body	hg19	-0.0470220178527534	4.89970149147224e-05	0.00408414191130609
cg03729184	chr18	76695498	S_Shore			hg19	-0.0449079589976944	0.000892333818382773	0.0257633458072893
cg19325446	chr14	82855036	OpenSea			hg19	-0.0567270147840519	0.000141820262383107	0.00812675378497471
cg10327881	chr15	74212782	OpenSea	LOXL1-AS1;LOXL1-AS1;LOXL1-AS1;LOXL1-AS1;LOXL1-AS1	Body;Body;Body;Body;Body	hg19	-0.0650556308484294	0.000853297251501451	0.0250304145421639
cg14255040	chr20	41858918	OpenSea			hg19	-0.0363659906884357	0.002059229741132	0.0435207525017406
cg27040525	chr19	51962338	OpenSea	SIGLEC8	TSS1500	hg19	-0.0329201281719893	0.000237437021143187	0.0112324777331766
cg07941542	chr3	10508556	OpenSea	ATP2B2;ATP2B2	5'UTR;5'UTR	hg19	-0.0274197558643078	0.000632408223996033	0.0208234158730034
cg03046796	chr2	240334134	OpenSea			hg19	-0.0462953734497544	0.000896943187636575	0.0258500208905323
cg10941456	chr19	51656173	OpenSea	SIGLEC7;SIGLEC7;SIGLEC7;SIGLEC7	Body;Body;Body;Body	hg19	-0.0152611903046871	0.000539457491093024	0.0188483658329016
cg20985847	chr11	95277427	OpenSea			hg19	-0.0550504976311399	4.05564142131273e-06	0.000844928044432036
cg15100197	chr15	25315371	OpenSea	SNORD116-8	TSS1500	hg19	-0.0440135086585826	0.000651574952367557	0.0212299538262672
cg13590011	chr16	53412441	OpenSea	LOC102723373	Body	hg19	-0.0455002509966186	8.53750797802152e-05	0.00585595013822926
cg09904539	chr15	83313047	N_Shelf	CPEB1;CPEB1	5'UTR;Body	hg19	-0.0607815073193907	2.49790826432133e-05	0.00265397347111215
cg04818175	chr21	31130959	OpenSea	GRIK1-AS1;GRIK1;GRIK1	Body;Body;Body	hg19	-0.123692170535293	0.000221640609615766	0.0107547989392481
cg21633533	chr14	69387965	OpenSea	ACTN1;ACTN1;ACTN1	Body;Body;Body	hg19	0.0399557051467783	0.000560895185189426	0.0193153599350291
cg24927545	chr11	17540867	OpenSea	USH1C;USH1C;USH1C;USH1C	Body;Body;Body;Body	hg19	-0.054180007782886	0.00164287819823676	0.0377942670160836
cg17761453	chr1	153231562	OpenSea	LOR	TSS1500	hg19	-0.0465349569800792	3.83430119645611e-06	0.000818429170417865
cg26200974	chr10	124383677	OpenSea	DMBT1;DMBT1;DMBT1	Body;Body;Body	hg19	-0.0403138173152041	0.000538372145243386	0.0188242737125635
cg17374439	chr5	2511220	OpenSea			hg19	-0.0436796456413577	3.73345167544076e-06	0.00080424052234399
cg26672573	chr16	19991691	OpenSea			hg19	-0.065111742805686	0.000216294404772961	0.0105876125441783
cg27031469	chr18	74484596	OpenSea			hg19	-0.0505154505523421	0.0001441394619559	0.0082149615887063
cg16174809	chr1	26324082	N_Shore	PAFAH2	5'UTR	hg19	0.0474835435103737	0.000469806729443962	0.017298849383054
cg27064337	chr8	18925266	OpenSea			hg19	-0.00778533433407846	0.000479796554906978	0.017526750951313
cg17240761	chr1	33361377	S_Shore	TMEM54	Body	hg19	-0.0251662855659383	0.00180801630547011	0.0401624411372772
cg07754863	chr14	95430474	OpenSea			hg19	-0.0487386863053142	0.000823451487478421	0.0244862422447144
cg13603551	chr7	150549406	OpenSea	ABP1	TSS200	hg19	-0.0461989409972114	0.000728062317548566	0.0227082173055954
cg20784295	chr2	166226560	OpenSea	SCN2A;SCN2A;SCN2A	Body;Body;Body	hg19	-0.0514258252924384	0.00227970338021624	0.0463064825173617
cg15774486	chr15	74622825	OpenSea	CCDC33;CCDC33;CCDC33	Body;Body;Body	hg19	-0.0485684667581008	1.28834212176972e-05	0.00173607237920011
cg14831732	chr4	38367966	OpenSea			hg19	-0.0543551289504375	0.00195151227807963	0.0421001166180326
cg03235479	chr2	1859146	OpenSea	MYT1L	Body	hg19	0.0528913278039134	0.000208942516303591	0.0103626527376438
cg14115785	chr5	75737331	OpenSea	IQGAP2	Body	hg19	-0.0476221462137196	0.00043502200455748	0.016478106889442
cg21249563	chr2	29297717	OpenSea	C2orf71	TSS1500	hg19	-0.0602678711957424	0.000470783501352786	0.0173194305025305
cg02587597	chr10	28964186	N_Shore			hg19	-0.0486727809636724	6.29853421203317e-05	0.00482081141927581
cg11025118	chr3	46527292	OpenSea			hg19	-0.0184968281213422	0.00209482920381554	0.0439821354582984
cg17172633	chr7	48523513	OpenSea	ABCA13	Body	hg19	-0.0477482295763081	0.000396267660699375	0.0155280234618779
cg25751205	chr6	168703559	OpenSea	DACT2	Body	hg19	0.0447275309583967	0.00210000797885333	0.0440558770259292
cg02036215	chr1	5776780	OpenSea			hg19	-0.0471046509641903	9.15106204315475e-05	0.00612896131618624
cg07639558	chr14	27200359	OpenSea			hg19	-0.0516257352889151	9.44599643269309e-05	0.00626123923995515
cg07448333	chr3	42948816	S_Shore	ZNF662;ZNF662	5'UTR;Body	hg19	-0.0500761123441516	1.14651281737384e-07	0.000123399644815017
cg26827328	chr20	44834795	OpenSea	CDH22	Body	hg19	-0.0257587578588379	0.000697079553951733	0.0220952470254888
cg16486501	chr7	157639351	OpenSea	PTPRN2;PTPRN2;PTPRN2	Body;Body;Body	hg19	-0.0436784076876787	0.00137461568375759	0.0338273617718223
cg22136038	chr7	158104660	S_Shore	PTPRN2;PTPRN2;PTPRN2	Body;Body;Body	hg19	-0.0365671379655289	0.000927534938638143	0.0264099131506784
cg18510704	chr1	17599809	OpenSea	PADI3	Body	hg19	-0.0232810644417206	0.00235532233222776	0.0472674403801576
cg00006299	chr7	117451012	OpenSea	CTTNBP2	Body	hg19	-0.0444343092853646	0.000579552211932689	0.0197197034630949
cg21167453	chr1	217807160	S_Shelf	SPATA17	Body	hg19	-0.0256380453045028	0.00255565786490399	0.0497549041939593
cg13276998	chr1	182609562	OpenSea			hg19	-0.0385058194034913	0.00116589549269362	0.0304851881789118
cg02467407	chr13	92316499	OpenSea	GPC5	Body	hg19	-0.0661482397052341	9.40461258084677e-07	0.000351466021063513
cg24781737	chr11	66034681	N_Shore	KLC2;RAB1B;KLC2;KLC2;KLC2	3'UTR;TSS1500;3'UTR;3'UTR;3'UTR	hg19	0.0478968498411281	0.00138053589673145	0.0339335438016056
cg07835232	chr7	140302680	OpenSea	DENND2A	TSS1500	hg19	-0.0903738954760321	0.000150657671436886	0.00844589471412423
cg24222192	chr11	82904587	Island	ANKRD42;ANKRD42;ANKRD42;ANKRD42;ANKRD42;ANKRD42;ANKRD42	TSS200;TSS200;TSS200;TSS200;TSS200;TSS200;TSS200	hg19	-0.00321904728710967	3.94748570440666e-05	0.0035580676252626
cg21536671	chr1	55951958	OpenSea			hg19	-0.0370923037034907	7.62660031339631e-06	0.0012399230233388
cg06813295	chr21	46946981	N_Shelf	SLC19A1;SLC19A1;SLC19A1	Body;Body;Body	hg19	0.0218661237432335	0.00206271563691284	0.0435716774766664
cg25342481	chr1	47449205	OpenSea			hg19	0.0469829157917614	0.000616388482908559	0.0204918942244667
cg20087295	chr19	31170180	OpenSea			hg19	-0.0298369233134144	0.000982920226525299	0.0273676061429312
cg10287123	chr19	48272025	OpenSea			hg19	-0.0862222539695759	3.19329423743408e-05	0.00310375229287617
cg24711515	chr5	3753718	OpenSea			hg19	-0.0594558720153546	0.000115675963335135	0.00712970008682822
cg16620039	chr14	101824003	OpenSea			hg19	-0.093027186969257	0.000112385101159685	0.00700861379873456
cg07003433	chr16	87148649	OpenSea			hg19	-0.0513498156644712	0.00115360371574174	0.0302877992851854
cg15338332	chr6	149517406	OpenSea			hg19	-0.0472811728729026	0.00024304392260224	0.0113951194057409
cg08322194	chr5	176292607	N_Shelf	UNC5A	Body	hg19	-0.0548714967480867	0.00037965683842703	0.0151184641912467
cg10085238	chr1	237137336	OpenSea			hg19	-0.078734288371362	0.00227421688443916	0.046248123027428
cg24571769	chr4	178612429	OpenSea			hg19	-0.0399848861573849	0.00154890370946379	0.0364209004990943
cg14082441	chr6	115189380	OpenSea			hg19	-0.0918176518381984	3.64496233800258e-06	0.000793099760350222
cg19936497	chr11	77430902	OpenSea	RSF1	Body	hg19	0.0156850648485951	0.00162895848549929	0.0375869092901021
cg03312661	chr12	16997961	OpenSea			hg19	-0.0775568872386414	4.42171449124667e-07	0.000232798678130744
cg04743705	chr2	5859835	OpenSea			hg19	-0.0423271548019221	7.72456291920323e-05	0.00547961497126777
cg10671757	chr2	180722610	N_Shelf	ZNF385B	5'UTR	hg19	-0.0810892557062409	0.00152478593963474	0.0360772764033218
cg23701374	chr15	62056759	OpenSea			hg19	-0.0491277350405696	5.07755491584293e-06	0.0009673886280786
cg13630620	chr5	175136375	OpenSea			hg19	-0.0304940996072414	0.00100233065480974	0.0276829451504611
cg16338457	chr4	27409336	OpenSea			hg19	-0.0571659080881322	7.41452458361645e-05	0.00534353468694359
cg05083643	chr8	21720481	OpenSea			hg19	-0.103375821454549	1.63322919542206e-08	4.8726255768987e-05
cg02489478	chr6	169194038	N_Shore			hg19	-0.0703922921874942	7.66493131816016e-05	0.00545801944777716
cg01103582	chr5	480412	N_Shore	SLC9A3	Body	hg19	-0.0402556240687206	0.000190369581751365	0.00976745749612
cg06644349	chr12	15745870	OpenSea	PTPRO;PTPRO;PTPRO;PTPRO;PTPRO;PTPRO	Body;Body;Body;Body;Body;Body	hg19	-0.0387440832137652	0.00132207206358454	0.0330391493392069
cg15403715	chr8	48105918	OpenSea			hg19	-0.00896080272982795	0.001532434316331	0.0361873540128205
cg26113686	chr5	175578755	OpenSea	LOC643201	Body	hg19	-0.079971707598218	0.000114107485229054	0.00706833327876477
cg07383451	chr19	24187372	OpenSea			hg19	-0.0684495213652417	3.9630428484023e-06	0.000833978309281854
cg00210648	chr6	31890849	OpenSea	C2;C2	5'UTR;Body	hg19	-0.0354784782350228	0.00227195192314949	0.0462131782963067
cg13771254	chr9	130451106	N_Shelf	STXBP1;STXBP1	Body;3'UTR	hg19	-0.0227463977794906	0.000619008228880295	0.0205404000846753
cg21585736	chr2	239928864	N_Shore			hg19	-0.034464376776832	0.000494869829351905	0.0178808030406384
cg08935267	chr8	70693305	OpenSea	SLCO5A1;SLCO5A1;SLCO5A1	Body;Body;Body	hg19	-0.0650998375110906	0.000139705916416715	0.00804728420751043
cg24359397	chr9	136390696	OpenSea	TMEM8C	TSS1500	hg19	-0.0882174962087572	5.24396839499034e-06	0.000984217974770933
cg09486093	chr5	118787966	N_Shore	HSD17B4	TSS200	hg19	0.0296895388298851	0.000585611063976412	0.0198396768754578
cg12073609	chr16	87614552	OpenSea			hg19	-0.0456084616816733	0.000605693976053596	0.0202674031043514
cg00329972	chr11	78001599	OpenSea	GAB2;GAB2	5'UTR;Body	hg19	-0.0336170780177438	0.0002576969761623	0.0118128759590225
cg06773305	chr13	53436081	OpenSea			hg19	-0.0420638917473624	0.000762675752342175	0.0233637610997392
cg02339002	chr1	58479117	OpenSea	DAB1	5'UTR	hg19	-0.0300102885236659	0.00042141127609198	0.0161565037924662
cg08827466	chr9	123062097	OpenSea			hg19	-0.0598238554143719	7.47851820318831e-06	0.00122724951286641
cg13858310	chr4	42467154	OpenSea	ATP8A1;ATP8A1	Body;Body	hg19	-0.107479586543503	0.000595275065275128	0.0200390184767918
cg10309692	chr8	74008370	S_Shelf			hg19	-0.0546968191319714	0.000372930120594583	0.0149436575290198
cg18182493	chr16	58768358	S_Shore	GOT2;GOT2	TSS200;TSS200	hg19	0.0316507074364639	0.00111604090243086	0.0296400941149677
cg07036818	chr2	67214794	OpenSea			hg19	-0.0563693130645444	0.00219207190741204	0.0452230050624772
cg19303217	chr1	106184210	OpenSea			hg19	-0.0686575263268789	1.78567874990584e-05	0.002128790361436
cg19589415	chr19	6556751	OpenSea			hg19	-0.0542114498505963	4.88125139419885e-05	0.00407233154770467
cg13750758	chr4	170866300	OpenSea	LOC100506085	Body	hg19	-0.0258236363982881	0.0013981104803455	0.0342196196747336
cg04704898	chr2	78314862	OpenSea	LOC101927948;LOC101927967	TSS1500;Body	hg19	-0.0468160519219412	0.0017501348266548	0.039312783266575
cg23190512	chr1	206196269	OpenSea			hg19	-0.061459497946038	5.81988072877362e-06	0.00104720283303809
cg19604896	chr3	2629864	OpenSea	CNTN4	Body	hg19	-0.0893897467868317	3.48232720384265e-05	0.00328482265871136
cg08639592	chr7	151082440	S_Shelf	WDR86;WDR86;WDR86;WDR86	Body;Body;Body;Body	hg19	-0.0540041760061085	8.08518595624937e-05	0.00564129653204666
cg13762704	chr19	55141723	OpenSea	LILRB1;LILRB1;LILRB1;LILRB1	TSS200;5'UTR;TSS200;TSS1500	hg19	-0.0493385999720955	1.84865393128159e-06	0.000523530950147723
cg24241288	chr12	130947981	OpenSea	RIMBP2	Body	hg19	-0.0393935662690347	0.00219380964968552	0.0452416832840794
cg12630596	chr5	112849156	N_Shore	YTHDC2	TSS1500	hg19	0.0358487925602986	0.00208438884276216	0.0438550802005886
cg08615960	chr19	5946326	OpenSea	RANBP3;RANBP3;RANBP3;RANBP3	Body;Body;Body;Body	hg19	0.023652834053834	0.00173570186218183	0.0391167518116888
cg09233479	chr7	126199599	OpenSea	GRM8;GRM8;GRM8	Body;Body;Body	hg19	-0.0541668023185043	0.00135438397806304	0.0335344556325492
cg06195293	chr6	30104885	OpenSea	TRIM40	1stExon	hg19	-0.0272374109196679	9.23098362666181e-06	0.0014085200115816
cg03735042	chr17	1653899	N_Shelf	SERPINF2;SERPINF2;SERPINF2	Body;Body;Body	hg19	-0.0424571033894321	0.00119588659526286	0.0310021570880484
cg16071681	chr18	19925575	N_Shelf			hg19	-0.0353374997666171	0.000393995625584013	0.015470859657427
cg16286281	chr8	119120052	N_Shelf	EXT1	Body	hg19	-0.0601567071783947	0.000172867516179553	0.00918468215572422
cg12541721	chr19	40199676	OpenSea	LGALS14;LGALS14	Body;Body	hg19	-0.0475143336111051	0.00012812898152985	0.00761679599732926
cg23581941	chr5	176872317	N_Shore	PRR7;PRR7;PRR7-AS1;PRR7-AS1	TSS1500;TSS1500;Body;Body	hg19	-0.0505523552407385	0.000281552481279641	0.0124997967311726
cg10405751	chr5	169727897	OpenSea			hg19	-0.0789818842077424	4.78046385852281e-05	0.00402106256595784
cg26945725	chr7	97158782	OpenSea			hg19	-0.0743970777271058	5.74063297721264e-05	0.00453474249155095
cg16167582	chr11	114999804	OpenSea			hg19	-0.0514453128420788	4.24474915746447e-05	0.00372416761318462
cg03937361	chr1	64330272	OpenSea	ROR1;ROR1	Body;Body	hg19	-0.0645789744584289	5.58895648213412e-06	0.00102232062082835
cg03060986	chr3	60309590	OpenSea	FHIT;FHIT	Body;Body	hg19	-0.0579392592167224	0.00106085069853199	0.0287063460223968
cg24068348	chr1	62418008	OpenSea	INADL	Body	hg19	-0.0405822089893581	5.96202192424658e-05	0.00464929565196727
cg08879913	chr10	58130574	OpenSea			hg19	-0.0719738519989378	6.60612961219445e-08	9.2294443602699e-05
cg15010372	chr1	175832735	OpenSea			hg19	-0.0426099096215144	0.000266841559518941	0.0120727917350175
cg00814178	chr12	4014448	OpenSea			hg19	-0.0258845535415502	4.78069471779514e-05	0.00402106256595784
cg07119672	chr5	176089803	OpenSea			hg19	-0.0549989802796533	0.000120388885430875	0.0073071357742656
cg16487713	chr17	15214162	OpenSea	TEKT3	Body	hg19	-0.0659719004153021	3.04890383490701e-05	0.00301189617928859
cg04057858	chr8	10383763	OpenSea	T-SP1	Body	hg19	-0.0717425517526955	0.000640625355233197	0.0209897998535807
cg13638321	chr7	2708180	OpenSea			hg19	-0.0609497187248624	1.74849118775661e-05	0.00210390437041402
cg26811904	chr1	14355057	OpenSea			hg19	-0.0550320434361168	0.00140844050873697	0.0343663368114498
cg26824175	chr12	9086453	OpenSea	PHC1;PHC1	ExonBnd;Body	hg19	0.0192375309910403	0.00242472775061295	0.0481595663929232
cg11221524	chr1	84969091	N_Shelf	GNG5	Body	hg19	0.0330076026566547	0.000468349021077361	0.017269408467401
cg02666541	chr15	80495603	OpenSea	LINC01314	Body	hg19	-0.0361376465632412	1.01180747964447e-05	0.00149153790432589
cg24574111	chr1	85331084	OpenSea	LPAR3	Body	hg19	-0.0413365424541573	2.25500928599562e-06	0.000592834999032946
cg27436184	chr19	45449006	OpenSea	APOC2	TSS1500	hg19	-0.0348724832986431	0.00139143515056992	0.0341008378170234
cg16338011	chr3	137301727	OpenSea			hg19	-0.0649729411593349	0.000262122367694989	0.0119387819076075
cg01274252	chr12	126652704	OpenSea			hg19	-0.0515518027130767	6.40994344047392e-05	0.00486983658051659
cg23528037	chr17	7758581	N_Shore	TMEM88	1stExon	hg19	0.0358406132397037	0.000578061495919376	0.0196873365767964
cg00935445	chr17	71606631	OpenSea	SDK2	Body	hg19	-0.0698328685931637	8.7275104404987e-06	0.00135717897190866
cg26579145	chr16	22829691	S_Shelf	HS3ST2	Body	hg19	-0.0548047619911382	8.84074257720982e-06	0.00136873581727367
cg24622988	chr13	97600710	OpenSea	LINC00359	Body	hg19	-0.0566597541111965	0.0021632899434217	0.0448395345548299
cg19138961	chr16	64515534	OpenSea			hg19	-0.0410356441665707	0.00193599500176748	0.0418924412389797
cg12900044	chr22	23899111	OpenSea			hg19	-0.0469415278556744	3.48407388733353e-06	0.000768885129987695
cg04158180	chr16	85974191	OpenSea			hg19	-0.040479173667706	0.000753765364943011	0.0231841347274571
cg07125797	chr19	51918667	OpenSea	SIGLEC10;SIGLEC10;SIGLEC10;SIGLEC10;SIGLEC10;SIGLEC10;LOC100129083	Body;Body;Body;Body;Body;Body;TSS1500	hg19	-0.0301688623596744	0.000111530598112056	0.00697132200111508
cg11167508	chr6	159342273	OpenSea			hg19	-0.0273499104869408	0.000791964172152859	0.0239179237872486
cg03216739	chr16	78359082	OpenSea	WWOX	Body	hg19	-0.10533841631003	0.00194809970988828	0.0420598845209352
cg15633777	chr4	6109703	S_Shore	JAKMIP1;JAKMIP1;JAKMIP1;JAKMIP1	Body;Body;Body;Body	hg19	-0.0495412348398488	0.000245756951118503	0.0114679594458068
cg23529373	chr1	230472705	S_Shelf	PGBD5	Body	hg19	-0.0341705923747844	0.000382386778151447	0.0152009231884865
cg05939394	chr14	58471612	OpenSea	C14orf37	Body	hg19	-0.0685101910361495	0.00163063735097973	0.0376088443098832
cg23933164	chr6	32975352	N_Shore	HLA-DOA	Body	hg19	-0.0420007862714273	0.00148515967244345	0.0354995381582167
cg07821808	chr1	106615686	OpenSea			hg19	-0.0752629766106291	6.12444989470334e-05	0.00473423585333688
cg02070857	chr8	142841516	N_Shore			hg19	-0.0555524747943767	0.00232996057529841	0.0469523759178481
cg22866402	chr1	167589620	OpenSea			hg19	-0.0326001471044681	0.00238528430181038	0.0476355413967464
cg18972304	chr14	22999023	OpenSea			hg19	-0.0179263802345012	0.00112433318993046	0.0297751085083181
cg05695296	chr12	114703063	OpenSea			hg19	-0.0663404984004449	1.10484345585065e-05	0.00157262871904074
cg01269392	chr11	117377947	OpenSea	DSCAML1	Body	hg19	-0.0403428256296761	7.98532932625971e-06	0.00127548538934285
cg11935041	chr5	150977390	OpenSea			hg19	-0.0589533685197122	9.18598319678286e-07	0.000346728489863211
cg11311289	chr2	29204142	OpenSea	FAM179A	TSS200	hg19	0.0287922363079951	0.00205630731862515	0.0434843509667034
cg01578293	chr4	41400597	OpenSea	LIMCH1;LIMCH1;LIMCH1	Body;Body;Body	hg19	-0.0473329874618475	0.000483533921996948	0.0176066459633368
cg21932284	chr14	20846475	OpenSea	TEP1	Body	hg19	-0.0604236423945452	0.00181789134142349	0.0402841947226821
cg27257486	chr6	14518907	OpenSea			hg19	-0.0432946154144633	1.68423169740118e-05	0.0020581516901274
cg01988536	chr8	114962653	OpenSea			hg19	-0.0348132232523303	0.000234644449485134	0.0111553010777397
cg22983257	chr5	169739625	OpenSea			hg19	-0.0595194047590224	1.15986101845749e-05	0.00161884219077801
cg04151662	chr16	88582245	OpenSea	ZFPM1	Body	hg19	0.0286107965864069	0.000210827374441069	0.0104222819996267
cg04986668	chr10	72307670	OpenSea	PALD1	Body	hg19	-0.0804650475732854	4.59696024404071e-06	0.000911473646822154
cg07794367	chr16	13107052	OpenSea	SHISA9	Body	hg19	-0.0262024476758019	4.03365355391423e-05	0.00360723536360368
cg11955249	chr6	122403090	OpenSea			hg19	-0.0272007748248648	0.000933436395930518	0.0265043386052436
cg09858826	chr10	88008047	OpenSea	GRID1	Body	hg19	-0.0585966630640032	2.53478650738131e-05	0.00268565606854955
cg21969395	chr4	155664998	Island	LRAT	TSS200	hg19	0.00585511390035041	0.00044171206294681	0.016651942985543
cg11706865	chr19	34122807	OpenSea	CHST8;CHST8	5'UTR;5'UTR	hg19	-0.0689413548681558	0.00158016289404938	0.0368574893603645
cg26196496	chr5	76247679	N_Shore	CRHBP	TSS1500	hg19	-0.0915393713547154	8.1420975066591e-06	0.001293196550073
cg02817770	chr16	50716589	OpenSea	SNX20;SNX20;SNX20	TSS1500;TSS1500;TSS1500	hg19	-0.02989135684881	0.00153232894441029	0.0361859886808235
cg06321820	chr1	116706099	OpenSea			hg19	-0.0597714341102807	0.00239653314179787	0.0477916742138388
cg25579037	chr21	46070600	OpenSea	TSPEAR;TSPEAR	Body;5'UTR	hg19	-0.0449507174046687	1.43283043323726e-05	0.00185869079386395
cg12932558	chr1	146525008	S_Shelf			hg19	-0.0490110612331286	0.00129401139037847	0.0325943093503583
cg18521518	chr7	140201836	OpenSea			hg19	-0.0409078559849076	0.00245258620864471	0.0485039924554816
cg05079848	chr20	34350794	OpenSea			hg19	-0.0322227601810187	6.61723505498765e-06	0.00113154273334555
cg04031201	chr4	11906061	OpenSea			hg19	-0.0352921135160808	0.00110686386708372	0.0294728997497176
cg27498295	chr18	8228332	OpenSea	PTPRM;PTPRM	Body;Body	hg19	-0.0368714076532103	0.00154492105096472	0.0363716056855532
cg08090740	chr1	116173466	OpenSea			hg19	-0.0495374374003405	6.39668010982329e-05	0.00486596890295609
cg13408752	chr8	1575750	N_Shelf	DLGAP2	Body	hg19	-0.0644267315820667	0.000273139092764471	0.0122571429628971
cg18461866	chr3	59996864	OpenSea	FHIT;FHIT	Body;Body	hg19	-0.0303790636409497	0.000789156784191689	0.0238713025703734
cg05989248	chr15	100530651	N_Shelf	ADAMTS17	Body	hg19	-0.118048387430939	2.4322193990419e-06	0.000619294686493211
cg01224451	chr7	158279694	N_Shore	PTPRN2;PTPRN2;PTPRN2	Body;Body;Body	hg19	-0.0420236485509042	4.18205435286639e-05	0.00368537546456354
cg07362477	chr7	26988775	OpenSea			hg19	-0.0777612132008091	1.74320633496377e-05	0.00210215177759915
cg24545166	chr6	154674363	OpenSea	IPCEF1;IPCEF1	5'UTR;5'UTR	hg19	-0.0481519508118257	9.64286847266252e-05	0.00634091931875832
cg25760666	chr18	43197504	OpenSea	SLC14A2;SLC14A2	5'UTR;5'UTR	hg19	0.028521962767648	0.00246627379824581	0.0486609978247734
cg00644330	chr6	86129097	OpenSea			hg19	0.0564626563737622	0.00200738466394817	0.0428511049422775
cg11840538	chr13	35037072	OpenSea	LINC00457	Body	hg19	-0.0122298635783117	0.00199551480613114	0.0426803363084229
cg25812146	chr11	102396717	OpenSea	MMP7	Body	hg19	-0.0229526903673278	0.00203377451349488	0.0431890886813939
cg04301754	chr14	29225849	OpenSea			hg19	-0.00418243402385028	0.00227396600647722	0.0462452362151717
cg18495011	chr7	72015333	OpenSea			hg19	-0.0148230808647927	0.00160910859122945	0.0372942968801862
cg21557108	chr15	50410962	OpenSea	ATP8B4	5'UTR	hg19	-0.00952025877021366	0.000738291836585687	0.0228958995584074
cg20386569	chr17	27298238	OpenSea	SEZ6;SEZ6;SEZ6	Body;Body;Body	hg19	-0.0472995953175979	0.000128452329515367	0.0076327826634179
cg06636678	chr11	104576302	OpenSea			hg19	-0.0795908594782407	0.000704094427716377	0.0222394204750741
cg13159037	chr6	1242535	OpenSea			hg19	-0.0326599024644783	0.000526553774764317	0.0185783611650013
cg06205077	chr14	97323787	OpenSea	VRK1	Body	hg19	-0.0190835739327178	0.000289985982821308	0.0127353996502284
cg06422034	chr7	73008295	OpenSea	MLXIPL;MLXIPL;MLXIPL;MLXIPL	Body;Body;Body;Body	hg19	-0.0398779398487457	3.04891618852035e-05	0.00301189617928859
cg15027564	chr22	23160042	OpenSea			hg19	-0.0510858690859012	0.000285447914465381	0.0126111349651747
cg18449050	chr3	135302218	OpenSea			hg19	-0.0944340401160103	7.54376232031938e-09	3.5217198198528e-05
cg22642777	chr5	146256943	N_Shore	PPP2R2B;PPP2R2B;PPP2R2B;PPP2R2B;PPP2R2B;PPP2R2B;PPP2R2B	Body;Body;Body;5'UTR;Body;Body;Body	hg19	0.0203909732739922	0.000788832463510699	0.0238652869199696
cg25709146	chr12	96391123	S_Shore	HAL	TSS1500	hg19	-0.0351382891762086	4.58262634037778e-07	0.000236196067623742
cg15849527	chr5	6352096	OpenSea			hg19	-0.0997288285080431	0.000363414842289781	0.0146962551945519
cg24785373	chr2	12082591	OpenSea			hg19	-0.0292907444717951	0.000135265249847232	0.00789518163992982
cg04914283	chr1	23181832	OpenSea	EPHB2;EPHB2	Body;Body	hg19	-0.0489194360300902	0.00113353546148093	0.0299375402196144
cg16883353	chr4	42442600	OpenSea	ATP8A1;ATP8A1	Body;Body	hg19	-0.0860135191937431	0.000581324184391174	0.019748075631246
cg10442240	chr5	175969478	N_Shore	CDHR2	TSS200	hg19	0.0762036911702989	0.00047331735236051	0.0173751468631711
cg22657351	chr2	119752078	OpenSea	MARCO	Body	hg19	-0.0420474951624361	3.09052476731061e-07	0.000195002118582978
cg10606725	chr21	42551825	OpenSea	PLAC4;PLAC4;BACE2;BACE2;BACE2	5'UTR;1stExon;Body;Body;Body	hg19	-0.0731951068244967	7.09058592864927e-07	0.000298426996164153
cg05720403	chr4	187289264	N_Shelf			hg19	-0.091592807779047	1.22856515063934e-07	0.000127720287161096
cg09641027	chr13	111294747	Island	CARS2	Body	hg19	0.0466212043057547	0.00179218871446902	0.0399274102854274
cg19886087	chr6	32335123	OpenSea	C6orf10	Body	hg19	-0.0503448305251253	3.08725331583241e-06	0.000714934457824293
cg04667347	chr4	58928552	OpenSea			hg19	-0.0416773438279293	0.000140704118754872	0.0080862377197433
cg11133262	chr1	64540593	OpenSea	ROR1;ROR1	Body;Body	hg19	-0.0549617261376717	0.00103414821764937	0.0282520278514984
cg13153307	chr9	139368749	Island	SEC16A	Body	hg19	0.0158305078884801	0.00114429941545596	0.0301211166086458
cg26067361	chr8	38010768	OpenSea			hg19	-0.0303087427523642	0.000102305767035144	0.00658901959442163
cg06107942	chr2	74372634	N_Shelf	BOLA3;BOLA3	Body;Body	hg19	-0.00708275206417545	0.00127612491437419	0.0323201026858334
cg02794962	chr8	98823401	OpenSea	LAPTM4B	Body	hg19	-0.0333415500879009	0.00132131354354202	0.0330304417468359
cg15090161	chr5	167634748	OpenSea	ODZ2	Body	hg19	-0.0287614912972956	0.00137653269339696	0.0338679650621552
cg11619879	chr5	121022314	OpenSea			hg19	-0.0673654011207356	3.79870035504579e-06	0.000813339797149979
cg15092530	chr7	4876714	S_Shore	RADIL	Body	hg19	-0.0438271186940413	0.000446087931958165	0.0167396596291235
cg09090733	chr16	32473096	OpenSea			hg19	-0.0400984272371588	0.00156386143798524	0.036642926150097
cg08113665	chr2	567376	OpenSea			hg19	-0.0854644592908739	0.00172121382312596	0.0389144461815744
cg27384047	chr6	41408699	N_Shore			hg19	-0.111265615518969	6.9340841635785e-08	9.49005493169526e-05
[truncated: 37,222 more rows]
