# Supplementary material for: Functionally enriched epigenetic clocks reveal tissue-specific discordant aging patterns in individuals with cancer
Source: Commun Med (Lond). 2025 Apr 2;5:98. doi: 10.1038/s43856-025-00739-4 (PMC11965555; doi:10.1038/s43856-025-00739-4)
Supplement: Supplementary file 9 — Supplementary Data 7 [file 43856_2025_739_MOESM9_ESM.csv]

Name	chr	pos	Relation_to_Island	UCSC_RefGene_Name	UCSC_RefGene_Group	hg
cg15241920	chr19	54926514	N_Shore	TTYH1;TTYH1	TSS200;TSS200	hg19
cg14604802	chr18	60986766	Island	BCL2;BCL2	TSS200;TSS200	hg19
cg26538529	chr2	222437130	Island	EPHA4	TSS200	hg19
cg00266715	chr17	14204362	Island	HS3ST3B1	TSS200	hg19
cg13469471	chr6	7541847	Island	DSP;DSP	TSS200;TSS200	hg19
cg16643840	chr6	391664	Island	IRF4	TSS200	hg19
cg23003534	chr10	105036747	Island	INA	TSS200	hg19
cg14663510	chr10	124895461	Island	HMX3	TSS200	hg19
cg24997298	chr17	15166062	Island	PMP22;PMP22	TSS200;5'UTR	hg19
cg08737152	chr16	57318720	Island	PLLP	TSS200	hg19
cg25142308	chr22	38851363	S_Shore	KCNJ4	TSS200	hg19
cg12639324	chr10	92617735	Island	HTR7;HTR7;HTR7	TSS200;TSS200;TSS200	hg19
cg20315951	chr11	65554398	Island	OVOL1	TSS200	hg19
cg11090676	chr17	45810512	N_Shore	TBX21	TSS200	hg19
cg24513433	chr18	47088234	Island	LIPG	TSS200	hg19
cg23253569	chr21	34398222	Island	OLIG2	TSS200	hg19
cg20474699	chr14	102976161	Island	ANKRD9	TSS200	hg19
cg22603247	chr10	124907553	Island	HMX2	TSS200	hg19
cg13505011	chr12	133264131	Island	POLE;PXMP2	TSS200;TSS200	hg19
cg19643390	chr17	48712205	Island	ABCC3;ABCC3	TSS200;TSS200	hg19
cg03410436	chr10	1779904	Island	ADARB2	TSS200	hg19
cg15096815	chr1	59249838	Island	JUN	TSS200	hg19
cg22762091	chr8	132052843	Island	ADCY8	TSS200	hg19
cg03093838	chr6	137815725	N_Shore	OLIG3	TSS200	hg19
cg13640626	chr6	132722778	Island	MOXD1	TSS200	hg19
cg23899628	chr15	45406506	Island	DUOX2;DUOXA2	TSS200;TSS200	hg19
cg06359096	chr12	49932795	Island	KCNH3	TSS200	hg19
cg10583297	chr15	45422095	Island	DUOX1;DUOX1;DUOXA1	TSS200;TSS200;TSS200	hg19
cg12528713	chr4	81187605	Island	FGF5;FGF5	TSS200;TSS200	hg19
cg04021745	chr1	236445389	Island	ERO1LB	TSS200	hg19
cg24258699	chr8	72756901	S_Shore	MSC	TSS200	hg19
cg19006130	chr11	118478252	Island	PHLDB1;PHLDB1;PHLDB1	TSS200;5'UTR;TSS200	hg19
cg27254482	chr21	34398085	Island	OLIG2	TSS200	hg19
cg02547394	chr13	112721789	Island	SOX1	TSS200	hg19
cg14868703	chr12	113909948	Island	LHX5	TSS200	hg19
cg00021108	chr14	92980026	Island	RIN3	TSS200	hg19
cg17267805	chr10	44880545	Island	CXCL12;CXCL12;CXCL12	TSS200;TSS200;TSS200	hg19
cg21229268	chr21	34442350	Island	OLIG1	TSS200	hg19
cg06060191	chr1	99729790	N_Shore	LPPR4;LPPR4	TSS200;TSS200	hg19
cg00375448	chr10	92980276	N_Shore	PCGF5	TSS200	hg19
cg04614997	chr17	27333185	Island	SEZ6;SEZ6	TSS200;TSS200	hg19
cg02647941	chr3	147127143	Island	ZIC1	TSS200	hg19
cg06178563	chr20	21494712	Island	NKX2-2	TSS200	hg19
cg25463470	chr13	112721712	Island	SOX1	TSS200	hg19
cg07963234	chr4	5894923	Island	CRMP1	TSS200	hg19
cg21517947	chr8	41167107	Island	SFRP1	TSS200	hg19
cg20578175	chr15	100882213	Island	ADAMTS17	TSS200	hg19
cg17104422	chr8	80680126	Island	HEY1;HEY1	TSS200;TSS200	hg19
cg02637438	chr8	134584246	Island	ST3GAL1;ST3GAL1	TSS200;TSS200	hg19
cg21523908	chr1	177140609	S_Shore	FAM5B	TSS200	hg19
cg26375259	chr19	3985535	Island	EEF2	TSS200	hg19
cg03865257	chr18	21269410	Island	LAMA3;LAMA3	TSS200;TSS200	hg19
cg24864402	chr20	55204278	Island	TFAP2C	TSS200	hg19
cg02724127	chr3	129325706	S_Shore	PLXND1	TSS200	hg19
cg12266953	chr2	20866261	Island	GDF7	TSS200	hg19
cg02341038	chr11	119020138	Island	ABCG4;ABCG4	TSS200;5'UTR	hg19
cg00272200	chr5	44388972	OpenSea	FGF10	TSS200	hg19
cg19384289	chr2	176994365	Island	HOXD8	TSS200	hg19
cg06959103	chr17	45810436	N_Shore	TBX21	TSS200	hg19
cg06469345	chr4	9783246	Island	DRD5	TSS200	hg19
cg23316818	chr10	98945795	Island	SLIT1	TSS200	hg19
cg08748615	chr1	39957298	Island	BMP8A	TSS200	hg19
cg00419040	chr1	236445386	Island	ERO1LB	TSS200	hg19
cg03448766	chr22	20792243	Island	SCARF2;SCARF2	TSS200;TSS200	hg19
cg23191380	chr7	90893747	Island	FZD1	TSS200	hg19
cg23889440	chr18	48086416	Island	MAPK4	TSS200	hg19
cg26745332	chr4	94749942	Island	ATOH1	TSS200	hg19
cg20361600	chr2	172967608	Island	DLX2	TSS200	hg19
cg17678719	chr6	29910273	Island	HLA-A	TSS200	hg19
cg02484469	chr20	61051036	Island	GATA5	TSS200	hg19
cg19035004	chr12	15942522	Island	EPS8	TSS200	hg19
cg22889573	chr3	134369939	Island	KY	TSS200	hg19
cg15819646	chr1	12226928	Island	TNFRSF1B	TSS200	hg19
cg26124980	chr4	94749890	Island	ATOH1	TSS200	hg19
cg26410450	chr11	17740967	Island	MYOD1	TSS200	hg19
cg18768157	chr10	35930534	Island	FZD8	TSS200	hg19
cg11208656	chr10	22605201	Island	COMMD3	TSS200	hg19
cg11018337	chr10	8095495	Island	FLJ45983;GATA3;GATA3;FLJ45983	TSS200;TSS1500;TSS1500;TSS200	hg19
cg09313801	chr1	17446027	Island	PADI2	TSS200	hg19
cg11334771	chr11	71955337	Island	PHOX2A	TSS200	hg19
cg13368756	chr5	11904127	Island	CTNND2	TSS200	hg19
cg10197862	chr10	95653705	Island	TMEM20;TMEM20	TSS200;TSS200	hg19
cg03958798	chr10	106400686	Island	SORCS3	TSS200	hg19
cg08872713	chr16	56716227	Island	MT1X	TSS200	hg19
cg09518742	chr11	119020115	Island	ABCG4;ABCG4	TSS200;5'UTR	hg19
cg07568418	chr1	24194974	Island	FUCA1	TSS200	hg19
cg02523839	chr22	18893727	Island	DGCR6	TSS200	hg19
cg27357571	chr21	34398226	Island	OLIG2	TSS200	hg19
cg14910495	chr2	219824329	Island	CDK5R2	TSS200	hg19
cg00012992	chr14	61788345	Island	PRKCH	TSS200	hg19
cg01128482	chr2	177028621	N_Shore	HOXD3	TSS200	hg19
cg10000424	chr2	219724404	Island	WNT6	TSS200	hg19
cg14993276	chr19	10397642	Island	ICAM4;ICAM4;ICAM4	TSS200;TSS200;TSS200	hg19
cg05065989	chr7	27205200	Island	HOXA9	TSS200	hg19
cg06377929	chr1	1407001	Island	ATAD3B	TSS200	hg19
cg14902146	chr15	90294607	Island	MESP1	TSS200	hg19
cg02978421	chr7	27135780	Island	HOXA1;HOXA1	TSS200;TSS200	hg19
cg14354472	chr9	135037189	Island	NTNG2	TSS200	hg19
cg13931925	chr1	179545216	Island	NPHS2	TSS200	hg19
cg02899206	chr10	1779835	Island	ADARB2	TSS200	hg19
cg12339905	chr11	125366263	Island	FEZ1;FEZ1	TSS200;TSS200	hg19
cg19714940	chr11	10326573	Island	ADM	TSS200	hg19
cg10724771	chr4	83720102	Island	SCD5;SCD5	TSS200;TSS200	hg19
cg22215737	chr17	4643257	Island	CXCL16;ZMYND15;CXCL16;ZMYND15	TSS200;TSS200;TSS200;TSS200	hg19
cg11464285	chr11	33796225	Island	FBXO3;FBXO3	TSS200;TSS200	hg19
cg17167852	chr1	55505189	Island	PCSK9	TSS200	hg19
cg11815914	chr18	59992350	Island	TNFRSF11A	TSS200	hg19
cg23702412	chr14	70655803	Island	SLC8A3;SLC8A3;SLC8A3;SLC8A3	TSS200;TSS200;TSS200;TSS200	hg19
cg14826792	chr8	63998649	Island	TTPA	TSS200	hg19
cg07411432	chr6	108487100	Island	NR2E1	TSS200	hg19
cg01110759	chr16	56672387	Island	MT1A	TSS200	hg19
cg11167100	chr15	83776269	Island	TM6SF1;TM6SF1	TSS200;TSS200	hg19
cg10711209	chr1	179545155	Island	NPHS2	TSS200	hg19
cg02841227	chr6	26021843	N_Shore	HIST1H4A	TSS200	hg19
cg22237459	chr1	206680720	Island	RASSF5;RASSF5	TSS200;TSS200	hg19
cg22773661	chr4	48492225	Island	ZAR1	TSS200	hg19
cg07808555	chr1	111217712	Island	KCNA3	TSS200	hg19
cg18648987	chr15	28344513	S_Shore	OCA2	TSS200	hg19
cg21426003	chr2	237076811	Island	GBX2	TSS200	hg19
cg12091346	chr3	129325717	S_Shore	PLXND1	TSS200	hg19
cg22825631	chr10	105253538	Island	NEURL	TSS200	hg19
cg09279512	chr1	201252510	Island	PKP1;PKP1	TSS200;TSS200	hg19
cg09276368	chr10	98945791	Island	SLIT1	TSS200	hg19
cg00656387	chr3	40428638	N_Shore	ENTPD3	TSS200	hg19
cg06025938	chr6	106959592	N_Shore	AIM1	TSS200	hg19
cg21306240	chr1	38230845	Island	EPHA10;EPHA10	TSS200;TSS200	hg19
cg24403845	chr10	108924366	Island	SORCS1;SORCS1	TSS200;TSS200	hg19
cg27299532	chr19	41036340	S_Shore	SPTBN4;SPTBN4	TSS200;Body	hg19
cg20094085	chr10	60936248	Island	PHYHIPL;PHYHIPL	TSS200;TSS1500	hg19
cg22152407	chr20	23030446	Island	THBD	TSS200	hg19
cg27341608	chr19	56165316	Island	U2AF2;U2AF2	TSS200;TSS200	hg19
cg10706069	chr10	112836688	Island	ADRA2A	TSS200	hg19
cg13450005	chr11	32457257	Island	WT1;WIT1;WT1;WT1;WT1	TSS200;TSS200;TSS200;TSS200;TSS200	hg19
cg01952234	chr11	32457130	Island	WT1;WIT1;WT1;WT1;WT1	TSS200;TSS200;TSS200;TSS200;TSS200	hg19
cg16651196	chr1	39957206	Island	BMP8A	TSS200	hg19
cg21294812	chr6	132722770	Island	MOXD1	TSS200	hg19
cg09658576	chr7	139477957	Island	TBXAS1;TBXAS1;HIPK2;HIPK2	TSS200;TSS200;TSS1500;TSS1500	hg19
cg10481400	chr16	67596437	Island	CTCF	TSS200	hg19
cg02473103	chr19	46272606	Island	SIX5	TSS200	hg19
cg03952331	chr22	20792222	Island	SCARF2;SCARF2	TSS200;TSS200	hg19
cg02620694	chr4	46391436	N_Shore	GABRA2;GABRA2	TSS200;5'UTR	hg19
cg00085403	chr1	144932207	Island	PDE4DIP;PDE4DIP;PDE4DIP	TSS200;Body;Body	hg19
cg24505618	chr15	45422054	Island	DUOX1;DUOX1;DUOXA1;DUOXA1	TSS200;TSS200;1stExon;5'UTR	hg19
cg15299832	chr21	34398131	Island	OLIG2	TSS200	hg19
cg06070960	chr3	134514110	Island	EPHB1	TSS200	hg19
cg03473387	chr18	19749395	Island	GATA6	TSS200	hg19
cg04155195	chr16	82203986	Island	MPHOSPH6	TSS200	hg19
cg13133961	chr6	36355488	Island	ETV7	TSS200	hg19
cg18918349	chr6	108487160	Island	NR2E1	TSS200	hg19
cg03940157	chr17	27333108	Island	SEZ6;SEZ6	TSS200;TSS200	hg19
cg25943588	chr11	14993913	N_Shore	CALCA;CALCA;CALCA	TSS200;TSS200;TSS200	hg19
cg24766334	chr14	92790072	Island	SLC24A4;SLC24A4;SLC24A4	TSS200;5'UTR;TSS200	hg19
cg11207852	chr1	91966655	Island	CDC7;CDC7;CDC7	TSS200;5'UTR;5'UTR	hg19
cg04801617	chr12	106976843	N_Shore	RFX4	TSS200	hg19
cg24201890	chr17	72931857	Island	OTOP3	TSS200	hg19
cg27585405	chr16	475496	Island	RAB11FIP3	TSS200	hg19
cg13096260	chr8	97505764	Island	SDC2	TSS200	hg19
cg08265644	chr14	70655871	Island	SLC8A3;SLC8A3;SLC8A3;SLC8A3	TSS200;TSS200;TSS200;TSS200	hg19
cg00126959	chr17	48712203	Island	ABCC3;ABCC3	TSS200;TSS200	hg19
cg26335527	chr1	155100185	Island	EFNA1;EFNA1	TSS200;TSS200	hg19
cg17107459	chr2	65216295	Island	SLC1A4;SLC1A4	TSS200;5'UTR	hg19
cg20211779	chr11	34378921	Island	ABTB2	TSS200	hg19
cg14906390	chr11	113930251	Island	ZBTB16;ZBTB16	TSS200;TSS1500	hg19
cg18144285	chr15	91643026	Island	SV2B;SV2B	TSS200;TSS1500	hg19
cg00044463	chr1	184006933	S_Shore	GLT25D2	TSS200	hg19
cg25236446	chr17	74137418	Island	FOXJ1	TSS200	hg19
cg09017619	chr7	27196320	Island	HOXA7	TSS200	hg19
cg24635257	chr1	12226947	Island	TNFRSF1B	TSS200	hg19
cg13094511	chr2	99061177	Island	INPP4A;INPP4A;INPP4A;INPP4A	TSS200;TSS200;TSS200;TSS200	hg19
cg12260653	chr10	95653689	Island	TMEM20;TMEM20	TSS200;TSS200	hg19
cg06697339	chr19	17982759	Island	SLC5A5	TSS200	hg19
cg16491617	chr8	54164391	Island	OPRK1	TSS200	hg19
cg25640822	chr5	134871645	Island	NEUROG1	TSS200	hg19
cg26011014	chr1	40783003	Island	COL9A2	TSS200	hg19
cg22364668	chr19	49944826	N_Shore	SLC17A7	TSS200	hg19
cg11661250	chr6	26021799	N_Shore	HIST1H4A	TSS200	hg19
cg01567634	chr1	114696671	Island	SYT6	TSS200	hg19
cg10814856	chr2	75426800	Island	TACR1;TACR1	TSS200;TSS200	hg19
cg05886671	chr10	71333152	Island	NEUROG3	TSS200	hg19
cg19988028	chr15	28344587	S_Shore	OCA2	TSS200	hg19
cg07435294	chr11	65554356	Island	OVOL1	TSS200	hg19
cg02676375	chr5	170736180	Island	TLX3	TSS200	hg19
cg18086187	chr1	10057158	Island	RBP7	TSS200	hg19
cg14998335	chr22	20792255	Island	SCARF2;SCARF2	TSS200;TSS200	hg19
cg08383399	chr8	4852488	Island	CSMD1	TSS200	hg19
cg01941895	chr20	25062771	Island	VSX1;VSX1	TSS200;TSS200	hg19
cg08430409	chr12	49372077	Island	WNT1	TSS200	hg19
cg10880755	chr5	43192240	Island	MGC42105	TSS200	hg19
cg16857858	chr7	27213984	Island	HOXA10;HOXA10	TSS200;Body	hg19
cg21669272	chr12	50451395	Island	ACCN2;ACCN2	TSS200;TSS200	hg19
cg26283893	chr12	54332457	N_Shore	HOXC13	TSS200	hg19
cg19346645	chr4	141490153	Island	UCP1	TSS200	hg19
cg03047724	chr7	139477895	Island	TBXAS1;TBXAS1;HIPK2;HIPK2	TSS200;TSS200;TSS1500;TSS1500	hg19
cg17271180	chr15	76629110	Island	ISL2	TSS200	hg19
cg13281139	chr4	20255061	Island	SLIT2	TSS200	hg19
cg25975379	chr14	75745397	Island	FOS	TSS200	hg19
cg05116906	chr13	33590495	Island	KL	TSS200	hg19
cg17083941	chr11	8285557	S_Shore	LMO1	TSS200	hg19
cg11039694	chr3	50304941	OpenSea	SEMA3B;SEMA3B	TSS200;TSS200	hg19
cg21189054	chr11	112831901	N_Shore	NCAM1;NCAM1;NCAM1	TSS200;TSS200;TSS200	hg19
cg15936439	chr13	20767183	Island	GJB2	TSS200	hg19
cg16661654	chr11	10326549	Island	ADM	TSS200	hg19
cg24864683	chr1	180199274	Island	LHX4	TSS200	hg19
cg17334018	chr4	96470293	Island	UNC5C	TSS200	hg19
cg24581326	chr20	55204266	Island	TFAP2C	TSS200	hg19
cg21184859	chr12	28123054	Island	PTHLH;PTHLH;PTHLH;PTHLH	TSS200;5'UTR;TSS200;5'UTR	hg19
cg02848777	chr10	98273714	Island	TLL2	TSS200	hg19
cg06757784	chr15	66994613	Island	SMAD6;SMAD6	TSS200;TSS200	hg19
cg18438944	chr16	56672525	Island	MT1A	TSS200	hg19
cg14390489	chr10	7709073	OpenSea	ITIH5;ITIH5	TSS200;TSS200	hg19
cg26274596	chr12	45445023	Island	DBX2	TSS200	hg19
cg07127259	chr11	2466042	N_Shore	KCNQ1	TSS200	hg19
cg14796370	chr20	61273660	Island	SLCO4A1	TSS200	hg19
cg20926035	chr2	45236630	Island	SIX2	TSS200	hg19
cg14834938	chr5	50678919	Island	ISL1	TSS200	hg19
cg24359323	chr11	69634372	Island	FGF3	TSS200	hg19
cg05237641	chr10	128077307	Island	ADAM12;ADAM12	TSS200;TSS200	hg19
cg23317907	chr2	222437071	Island	EPHA4	TSS200	hg19
cg15680624	chr2	219858132	Island	CRYBA2;CRYBA2;CRYBA2	TSS200;TSS200;TSS200	hg19
cg03897252	chr10	64133801	Island	ZNF365;ZNF365;ZNF365	TSS200;TSS200;TSS200	hg19
cg22630755	chr5	134871807	Island	NEUROG1	TSS200	hg19
cg21949747	chr22	18593368	Island	TUBA8	TSS200	hg19
cg06963053	chr2	182545533	N_Shelf	NEUROD1	TSS200	hg19
cg15233711	chr11	13299315	Island	ARNTL;ARNTL;ARNTL	TSS200;TSS200;TSS200	hg19
cg10537220	chr10	64133795	Island	ZNF365;ZNF365;ZNF365	TSS200;TSS200;TSS200	hg19
cg08323075	chr4	5053504	Island	STK32B	TSS200	hg19
cg13148126	chr17	8924759	Island	NTN1	TSS200	hg19
cg08311403	chr11	124735215	Island	ROBO3	TSS200	hg19
cg09911734	chr16	67226006	OpenSea	E2F4	TSS200	hg19
cg25827490	chr8	72756839	S_Shore	MSC	TSS200	hg19
cg27346528	chr17	44896212	Island	WNT3	TSS200	hg19
cg22798201	chr4	46995637	Island	GABRA4	TSS200	hg19
cg04644773	chr5	179636283	Island	RASGEF1C	TSS200	hg19
cg05446424	chr2	14772734	Island	FAM84A	TSS200	hg19
cg25159376	chr14	50159763	Island	KLHDC1	TSS200	hg19
cg14145477	chr13	33590493	Island	KL	TSS200	hg19
cg23813514	chr10	88126285	Island	GRID1	TSS200	hg19
cg00508498	chr11	34378805	Island	ABTB2	TSS200	hg19
cg14825221	chr4	83720052	Island	SCD5;SCD5	TSS200;TSS200	hg19
cg06263193	chr18	28622912	Island	DSC3;DSC3	TSS200;TSS200	hg19
cg02004418	chr2	45236740	Island	SIX2	TSS200	hg19
cg19180624	chr2	177053297	Island	HOXD1	TSS200	hg19
cg09435929	chr8	86350913	Island	CA3	TSS200	hg19
cg10535017	chr17	61699755	Island	MAP3K3;MAP3K3	TSS200;TSS200	hg19
cg09891129	chr11	94134732	Island	GPR83	TSS200	hg19
cg12642414	chr15	63796736	Island	USP3	TSS200	hg19
cg14794428	chr12	103351436	N_Shore	ASCL1	TSS200	hg19
cg15897645	chr4	85419547	Island	NKX6-1	TSS200	hg19
cg18741679	chr5	111755041	Island	EPB41L4A;FLJ11235	TSS200;TSS1500	hg19
cg10713073	chr2	27070915	Island	DPYSL5	TSS200	hg19
cg08497530	chr16	82660434	N_Shore	CDH13	TSS200	hg19
cg14957547	chr2	38303386	Island	CYP1B1	TSS200	hg19
cg23847712	chr4	9783196	Island	DRD5	TSS200	hg19
cg01647111	chr8	22014425	Island	LGI3	TSS200	hg19
cg08526825	chr16	2802229	Island	SRRM2;LOC100128788	TSS200;Body	hg19
cg03469521	chr16	66878810	Island	CA7;CA7	TSS200;Body	hg19
cg20399260	chr11	13299305	Island	ARNTL;ARNTL;ARNTL	TSS200;TSS200;TSS200	hg19
cg12417685	chr3	68981852	Island	FAM19A4;FAM19A4	TSS200;TSS200	hg19
cg17840453	chr19	59055720	Island	TRIM28	TSS200	hg19
cg25167838	chr7	155605092	Island	SHH	TSS200	hg19
cg12740148	chr17	35306017	Island	AATF	TSS200	hg19
cg00852573	chr6	73331405	Island	KCNQ5;KCNQ5;KCNQ5;KCNQ5;KCNQ5	TSS200;TSS200;TSS200;TSS200;TSS200	hg19
cg04597433	chr4	9783206	Island	DRD5	TSS200	hg19
cg21883754	chr19	54926437	N_Shore	TTYH1;TTYH1	TSS200;TSS200	hg19
cg06782686	chr14	52535964	Island	NID2	TSS200	hg19
cg21859781	chr8	97173034	Island	GDF6	TSS200	hg19
cg16060486	chr2	38303472	Island	CYP1B1	TSS200	hg19
cg16937778	chr2	219858247	Island	CRYBA2;CRYBA2;CRYBA2	TSS200;TSS200;TSS200	hg19
cg00088227	chr7	127225777	Island	GCC1	TSS200	hg19
cg02442412	chr4	83720054	Island	SCD5;SCD5	TSS200;TSS200	hg19
cg25329269	chr9	86432854	Island	GKAP1;GKAP1	TSS200;TSS200	hg19
cg19761848	chr2	237076815	Island	GBX2	TSS200	hg19
cg25698998	chr13	33590401	Island	KL	TSS200	hg19
cg22620221	chr7	153584416	Island	DPP6	TSS200	hg19
cg17906146	chr3	72897762	Island	SHQ1	TSS200	hg19
cg19907305	chr19	18902117	Island	COMP	TSS200	hg19
cg06712627	chr1	91966606	Island	CDC7;CDC7;CDC7	TSS200;5'UTR;5'UTR	hg19
cg18515291	chr7	73134093	Island	STX1A;STX1A	TSS200;TSS200	hg19
cg19409588	chr3	32148040	Island	GPD1L	TSS200	hg19
cg13837913	chr6	26189410	S_Shore	HIST1H4D	TSS200	hg19
cg06349981	chr2	10443745	Island	HPCAL1;HPCAL1	TSS200;5'UTR	hg19
cg20283582	chr6	150464000	Island	PPP1R14C	TSS200	hg19
cg12872889	chr17	74137522	Island	FOXJ1	TSS200	hg19
cg02460997	chr12	28123086	Island	PTHLH;PTHLH;PTHLH;PTHLH	TSS200;5'UTR;TSS200;5'UTR	hg19
cg02631468	chr20	25062777	Island	VSX1;VSX1	TSS200;TSS200	hg19
cg25984671	chr20	591083	Island	TCF15	TSS200	hg19
cg07755173	chr10	35930525	Island	FZD8	TSS200	hg19
cg12307698	chr4	46995659	Island	GABRA4	TSS200	hg19
cg23226717	chr5	175788968	Island	KIAA1191;KIAA1191;KIAA1191	TSS200;TSS200;TSS200	hg19
cg07882671	chr5	1883005	Island	IRX4	TSS200	hg19
cg22059431	chr5	49962729	Island	PARP8	TSS200	hg19
cg01532206	chr16	66878709	Island	CA7;CA7	TSS200;Body	hg19
cg05729499	chr6	27832945	N_Shore	HIST1H2AL	TSS200	hg19
cg14022711	chr10	26727069	Island	APBB1IP	TSS200	hg19
cg03307911	chr20	52790601	Island	CYP24A1;CYP24A1	TSS200;TSS200	hg19
cg22488998	chr1	92951720	Island	GFI1;GFI1	TSS200;5'UTR	hg19
cg23331626	chr2	130737216	Island	RAB6C	TSS200	hg19
cg09184730	chr6	167275834	Island	RPS6KA2	TSS200	hg19
cg07055504	chr3	27763865	Island	EOMES	TSS200	hg19
cg19245361	chr17	61699734	Island	MAP3K3;MAP3K3	TSS200;TSS200	hg19
cg17739026	chr1	27114420	Island	PIGV	TSS200	hg19
cg00590851	chr13	27335089	Island	GPR12	TSS200	hg19
cg08328777	chr15	45422004	Island	DUOX1;DUOX1;DUOXA1;DUOXA1	TSS200;TSS200;1stExon;5'UTR	hg19
cg10470588	chr6	75915749	Island	COL12A1;COL12A1	TSS200;TSS200	hg19
cg05192974	chr6	31795436	N_Shore	HSPA1B	TSS200	hg19
cg19320505	chr11	107461715	N_Shore	ELMOD1;ELMOD1;LOC643923	TSS200;TSS200;TSS1500	hg19
cg18180394	chr11	107461785	Island	ELMOD1;ELMOD1;LOC643923	TSS200;TSS200;TSS1500	hg19
cg15119027	chr11	69634363	Island	FGF3	TSS200	hg19
cg14953590	chr6	117586666	Island	VGLL2;VGLL2	TSS200;TSS200	hg19
cg16759888	chr6	46620647	Island	CYP39A1;SLC25A27	TSS200;TSS200	hg19
cg10635194	chr1	112531975	Island	KCND3;KCND3	TSS200;TSS200	hg19
cg12225377	chr11	65122185	Island	TIGD3	TSS200	hg19
cg27278953	chr14	77737661	Island	NGB	TSS200	hg19
cg13453520	chr4	48485306	N_Shore	SLC10A4	TSS200	hg19
cg27567401	chr6	75915782	Island	COL12A1;COL12A1	TSS200;TSS200	hg19
cg10755973	chr9	126773879	Island	LHX2	TSS200	hg19
cg11149743	chr17	46688419	Island	HOXB7	TSS200	hg19
cg27648075	chr18	28622876	Island	DSC3;DSC3	TSS200;TSS200	hg19
cg27373134	chr22	31090740	Island	OSBP2	TSS200	hg19
cg13631572	chr14	24803903	Island	ADCY4	TSS200	hg19
cg04085025	chr7	30029442	Island	SCRN1;SCRN1;SCRN1;SCRN1	TSS200;Body;5'UTR;TSS200	hg19
cg13325154	chr10	104001240	Island	PITX3	TSS200	hg19
cg17462074	chr12	14133168	N_Shore	GRIN2B	TSS200	hg19
cg01892516	chr14	38064532	Island	FOXA1	TSS200	hg19
cg07311313	chr13	28543507	Island	CDX2	TSS200	hg19
cg18228326	chr1	17446068	Island	PADI2	TSS200	hg19
cg01593834	chr5	145718401	Island	POU4F3	TSS200	hg19
cg06601475	chr13	92050843	N_Shore	GPC5	TSS200	hg19
cg01450204	chr11	11643690	Island	GALNTL4	TSS200	hg19
cg09424526	chr2	223163809	Island	PAX3;PAX3;PAX3;CCDC140;PAX3;PAX3;PAX3;PAX3;PAX3	TSS200;TSS200;TSS200;5'UTR;TSS200;TSS200;TSS200;TSS200;TSS200	hg19
cg03181582	chr11	17498530	Island	ABCC8	TSS200	hg19
cg03376183	chr17	61699771	Island	MAP3K3;MAP3K3	TSS200;TSS200	hg19
cg19296671	chr11	128562297	N_Shore	FLI1	TSS200	hg19
cg25052320	chr7	44365303	Island	CAMK2B;CAMK2B;CAMK2B;CAMK2B;CAMK2B;CAMK2B;CAMK2B;CAMK2B	TSS200;TSS200;TSS200;TSS200;TSS200;TSS200;TSS200;TSS200	hg19
cg14044640	chr7	27187560	Island	HOXA6	TSS200	hg19
cg25252585	chr19	35633972	Island	FXYD7	TSS200	hg19
cg02716516	chr3	45838074	Island	SLC6A20;SLC6A20	TSS200;TSS200	hg19
cg26417642	chr11	2466095	N_Shore	KCNQ1	TSS200	hg19
cg11856810	chr2	155554961	Island	KCNJ3	TSS200	hg19
cg08761693	chr7	87563649	Island	ADAM22;ADAM22;ADAM22;ADAM22;ADAM22	TSS200;TSS200;TSS200;TSS200;TSS200	hg19
cg17868920	chr2	158485541	Island	ACVR1C;ACVR1C;ACVR1C	TSS200;TSS200;TSS200	hg19
cg08751472	chr2	45236701	Island	SIX2	TSS200	hg19
cg02539083	chr7	97361148	Island	TAC1;TAC1;TAC1;TAC1	TSS200;TSS200;TSS200;TSS200	hg19
cg21567504	chr15	28344477	Island	OCA2	TSS200	hg19
cg01074657	chr1	78511466	N_Shore	GIPC2	TSS200	hg19
cg19840066	chr22	20792224	Island	SCARF2;SCARF2	TSS200;TSS200	hg19
cg11067756	chr1	161993675	Island	OLFML2B	TSS200	hg19
cg21913681	chr12	115122060	Island	TBX3;TBX3	TSS200;TSS200	hg19
cg23148701	chr12	64062498	Island	DPY19L2	TSS200	hg19
cg03097111	chr10	99078896	Island	FRAT1	TSS200	hg19
cg26382848	chr14	23451889	Island	JUB	TSS200	hg19
cg11909976	chr19	59055696	Island	TRIM28	TSS200	hg19
cg07540103	chr17	6679499	Island	FBXO39	TSS200	hg19
cg06001881	chr10	92980263	N_Shore	PCGF5	TSS200	hg19
cg02612712	chr19	3985498	Island	EEF2	TSS200	hg19
cg09608387	chr6	150464020	Island	PPP1R14C	TSS200	hg19
cg00235260	chr15	100882250	Island	ADAMTS17	TSS200	hg19
cg09251429	chr11	124735128	Island	ROBO3	TSS200	hg19
cg25742540	chr15	91643000	Island	SV2B;SV2B	TSS200;TSS1500	hg19
cg17365845	chr8	134309737	Island	NDRG1;NDRG1	TSS200;TSS200	hg19
cg10151473	chr10	7708934	OpenSea	ITIH5;ITIH5	TSS200;TSS200	hg19
cg22570122	chr16	49315822	Island	CBLN1	TSS200	hg19
cg08728892	chr2	222437081	Island	EPHA4	TSS200	hg19
cg14910368	chr12	57610455	Island	NXPH4	TSS200	hg19
cg01101400	chr1	3566704	Island	WDR8	TSS200	hg19
cg03905758	chr4	174451468	Island	HAND2;NBLA00301	TSS200;TSS200	hg19
cg22497313	chr3	45838198	Island	SLC6A20;SLC6A20	TSS200;TSS200	hg19
cg13078140	chr4	20255082	Island	SLIT2	TSS200	hg19
cg14276592	chr10	95653711	Island	TMEM20;TMEM20	TSS200;TSS200	hg19
cg16443866	chr5	172756558	Island	STC2	TSS200	hg19
cg09302448	chr16	67562672	Island	FAM65A	TSS200	hg19
cg12855213	chr10	22605192	Island	COMMD3	TSS200	hg19
cg12145550	chr20	44600942	Island	ZNF335	TSS200	hg19
cg13549897	chr1	70820344	Island	HHLA3;ANKRD13C;HHLA3;HHLA3;HHLA3;ANKRD13C	TSS200;5'UTR;TSS200;TSS200;TSS200;1stExon	hg19
cg15773090	chr12	42632129	Island	YAF2	TSS200	hg19
cg26394244	chr14	52536066	Island	NID2	TSS200	hg19
cg15070718	chr15	96876486	Island	NR2F2;NR2F2;NR2F2;NR2F2;MIR1469	TSS200;Body;Body;5'UTR;TSS200	hg19
cg13723693	chr17	80656731	Island	RAB40B	TSS200	hg19
cg20387815	chr2	25391666	Island	POMC;POMC	TSS200;TSS200	hg19
cg10815543	chr8	63998731	Island	TTPA	TSS200	hg19
cg26661034	chr1	18957335	Island	PAX7;PAX7;PAX7	TSS200;TSS200;TSS200	hg19
cg10761845	chr19	3985548	Island	EEF2	TSS200	hg19
cg03141620	chr2	172950096	Island	DLX1;DLX1	TSS200;TSS200	hg19
cg16715162	chr6	150463990	Island	PPP1R14C	TSS200	hg19
cg13070215	chr8	133493171	Island	KCNQ3	TSS200	hg19
cg02095752	chr6	150262961	Island	ULBP2	TSS200	hg19
cg14769207	chr21	38071807	Island	SIM2;SIM2	TSS200;TSS200	hg19
cg05237932	chr2	87035710	N_Shore	CD8A	TSS200	hg19
cg01751470	chr2	85980788	Island	ATOH8	TSS200	hg19
cg18424634	chr3	147127097	Island	ZIC1	TSS200	hg19
cg11898212	chr8	356726	Island	FBXO25;FBXO25;FBXO25	TSS200;TSS200;TSS200	hg19
cg25998402	chr5	174151498	Island	MSX2	TSS200	hg19
cg27079232	chr13	27335082	Island	GPR12	TSS200	hg19
cg09601704	chr17	8027427	N_Shore	HES7;HES7	TSS200;TSS200	hg19
cg11302943	chr10	99790596	Island	CRTAC1	TSS200	hg19
cg21063722	chr6	100911709	N_Shore	SIM1	TSS200	hg19
cg01396567	chr1	85514226	Island	MCOLN3	TSS200	hg19
cg08231251	chr1	27114322	Island	PIGV	TSS200	hg19
cg24524352	chr2	95522876	Island	ANKRD20B	TSS200	hg19
cg01227537	chr3	147127012	Island	ZIC1	TSS200	hg19
cg10853637	chr6	1312511	Island	FOXQ1	TSS200	hg19
cg15319255	chr6	29910269	Island	HLA-A	TSS200	hg19
cg27665171	chr15	38857079	Island	RASGRP1;RASGRP1	TSS200;TSS200	hg19
cg06785746	chr17	44896166	Island	WNT3	TSS200	hg19
cg23179456	chr14	24803873	Island	ADCY4	TSS200	hg19
cg08843809	chr17	6679484	Island	FBXO39	TSS200	hg19
cg01111397	chr2	172967676	Island	DLX2	TSS200	hg19
cg11564981	chr6	6007670	Island	NRN1	TSS200	hg19
cg11580493	chr15	96873951	Island	NR2F2;NR2F2	TSS200;Body	hg19
cg08014994	chr17	48712194	Island	ABCC3;ABCC3	TSS200;TSS200	hg19
cg12600174	chr7	27205230	Island	HOXA9	TSS200	hg19
cg16040504	chr1	40157202	Island	HPCAL4	TSS200	hg19
cg07259710	chr16	2021951	Island	TBL3	TSS200	hg19
cg20675505	chr8	72756812	S_Shore	MSC	TSS200	hg19
cg26779378	chr7	107300957	N_Shore	SLC26A4;LOC286002	TSS200;Body	hg19
cg13814485	chr10	8095500	Island	FLJ45983;GATA3;GATA3;FLJ45983	TSS200;TSS1500;TSS1500;TSS200	hg19
cg04210284	chr5	1445561	Island	SLC6A3	TSS200	hg19
cg11697159	chr14	89259164	Island	EML5	TSS200	hg19
cg06904287	chr11	33796187	Island	FBXO3;FBXO3	TSS200;TSS200	hg19
cg22274395	chr4	141490067	Island	UCP1	TSS200	hg19
cg13409248	chr3	40428643	N_Shore	ENTPD3	TSS200	hg19
cg03111498	chr20	25062860	Island	VSX1;VSX1	TSS200;TSS200	hg19
cg18541904	chr15	52043684	Island	TMOD2;TMOD2;LYSMD2	TSS200;TSS200;TSS200	hg19
cg05298677	chr6	36355542	Island	ETV7	TSS200	hg19
cg08054078	chr16	57318744	Island	PLLP	TSS200	hg19
cg14358879	chr14	70655920	Island	SLC8A3;SLC8A3;SLC8A3;SLC8A3	TSS200;TSS200;TSS200;TSS200	hg19
cg26372792	chr6	30585473	Island	MRPS18B;PPP1R10	TSS200;TSS1500	hg19
cg00157796	chr6	159590231	Island	FNDC1	TSS200	hg19
cg03689120	chr13	20767179	Island	GJB2	TSS200	hg19
cg22505891	chr8	22014441	Island	LGI3	TSS200	hg19
cg03866835	chr16	67562656	Island	FAM65A	TSS200	hg19
cg18213472	chr6	84419189	Island	SNAP91;SNAP91	TSS200;TSS200	hg19
cg16702774	chr17	77771036	Island	CBX8	TSS200	hg19
cg23400002	chr11	75917724	Island	WNT11	TSS200	hg19
cg02093112	chr17	6679495	Island	FBXO39	TSS200	hg19
cg25382848	chr3	107809996	Island	CD47;CD47;CD47	TSS200;TSS200;TSS200	hg19
cg13229245	chr11	125366238	Island	FEZ1;FEZ1	TSS200;TSS200	hg19
cg07437066	chr10	105253564	Island	NEURL	TSS200	hg19
cg12243375	chr11	106889329	Island	GUCY1A2	TSS200	hg19
cg08211722	chr22	50708924	Island	MAPK11	TSS200	hg19
cg23163531	chr15	28344524	S_Shore	OCA2	TSS200	hg19
cg18965377	chr6	91006634	Island	BACH2;BACH2	TSS200;TSS200	hg19
cg01867395	chr11	31839628	Island	PAX6	TSS200	hg19
cg15237819	chr2	19558375	Island	OSR1	TSS200	hg19
cg11190156	chr6	26104118	N_Shore	HIST1H4C	TSS200	hg19
cg20905516	chr11	106889364	Island	GUCY1A2	TSS200	hg19
cg05100596	chr16	57318616	Island	PLLP	TSS200	hg19
cg04439623	chr1	207627601	Island	CR2;CR2	TSS200;TSS200	hg19
cg04868167	chr4	52917539	Island	SPATA18	TSS200	hg19
cg12936746	chr4	145566975	Island	HHIP	TSS200	hg19
cg20097440	chr2	72374969	Island	CYP26B1	TSS200	hg19
cg04946603	chr15	41221376	Island	DLL4	TSS200	hg19
cg02771661	chr12	49372162	Island	WNT1	TSS200	hg19
cg13534424	chr7	44365292	Island	CAMK2B;CAMK2B;CAMK2B;CAMK2B;CAMK2B;CAMK2B;CAMK2B;CAMK2B	TSS200;TSS200;TSS200;TSS200;TSS200;TSS200;TSS200;TSS200	hg19
cg08712932	chr6	133562463	Island	EYA4;EYA4;EYA4	TSS200;TSS200;TSS200	hg19
cg20131194	chr11	31832931	Island	PAX6;PAX6;PAX6	TSS200;5'UTR;TSS200	hg19
cg03529432	chr7	27187502	Island	HOXA6	TSS200	hg19
cg08278487	chr13	79177773	Island	POU4F1	TSS200	hg19
cg13566610	chr7	103630083	Island	RELN;RELN	TSS200;TSS200	hg19
cg03777804	chr16	57318709	Island	PLLP	TSS200	hg19
cg25937149	chr5	175788949	Island	KIAA1191;KIAA1191;KIAA1191	TSS200;TSS200;TSS200	hg19
cg13956095	chr17	81037419	Island	METRNL	TSS200	hg19
cg05375668	chr15	63796746	Island	USP3	TSS200	hg19
cg10643578	chr6	91006647	Island	BACH2;BACH2	TSS200;TSS200	hg19
cg17823892	chr15	85525171	Island	PDE8A;PDE8A	TSS200;TSS200	hg19
cg10420952	chr7	19157420	Island	TWIST1	TSS200	hg19
cg18794577	chr9	104501030	Island	GRIN3A	TSS200	hg19
cg10712173	chr4	8271414	Island	HTRA3	TSS200	hg19
cg27482031	chr12	54402697	Island	HOXC8	TSS200	hg19
cg07853743	chr16	2802190	Island	SRRM2;LOC100128788	TSS200;Body	hg19
cg22609510	chr6	26285835	Island	HIST1H4H	TSS200	hg19
cg26110883	chr14	105953088	Island	CRIP1	TSS200	hg19
cg15186181	chr8	55370434	Island	SOX17	TSS200	hg19
cg00702577	chr3	72897627	Island	SHQ1	TSS200	hg19
cg22831607	chr10	99531797	Island	SFRP5	TSS200	hg19
cg03303162	chr19	12946300	S_Shore	RTBDN	TSS200	hg19
cg23363202	chr2	95522896	Island	ANKRD20B	TSS200	hg19
cg13570972	chr11	31839632	Island	PAX6	TSS200	hg19
cg06073449	chr6	166582310	Island	T	TSS200	hg19
cg16201674	chr13	95364586	Island	SOX21	TSS200	hg19
cg10749912	chr10	99531934	Island	SFRP5	TSS200	hg19
cg03712541	chr17	6947294	Island	SLC16A11	TSS200	hg19
cg20617676	chr7	123389167	Island	WASL	TSS200	hg19
cg10070578	chr11	118928079	Island	HYOU1;HYOU1	TSS200;TSS200	hg19
cg10008970	chr10	22605179	Island	COMMD3	TSS200	hg19
cg22727761	chr1	24286270	Island	PNRC2	TSS200	hg19
cg25563189	chr12	89746328	Island	DUSP6;DUSP6	TSS200;TSS200	hg19
cg21649051	chr1	85514340	Island	MCOLN3	TSS200	hg19
cg19570244	chr11	32457158	Island	WT1;WIT1;WT1;WT1;WT1	TSS200;TSS200;TSS200;TSS200;TSS200	hg19
cg04616222	chr10	99078965	Island	FRAT1	TSS200	hg19
cg16897634	chr6	91006631	Island	BACH2;BACH2	TSS200;TSS200	hg19
cg11722699	chr18	28622813	Island	DSC3;DSC3	TSS200;TSS200	hg19
cg01108106	chr7	93204092	Island	CALCR;CALCR	TSS200;TSS200	hg19
cg20018912	chr14	36003211	Island	INSM2	TSS200	hg19
cg23151303	chr2	27486031	Island	SLC30A3	TSS200	hg19
cg09936645	chr1	207627581	Island	CR2;CR2	TSS200;TSS200	hg19
cg16531271	chr2	219824324	Island	CDK5R2	TSS200	hg19
cg13187788	chr17	48072633	Island	DLX3	TSS200	hg19
cg24052148	chr19	4066934	Island	ZBTB7A	TSS200	hg19
cg19248656	chr17	48712198	Island	ABCC3;ABCC3	TSS200;TSS200	hg19
cg15847198	chr11	106889318	Island	GUCY1A2	TSS200	hg19
cg18849840	chr6	132272545	Island	CTGF	TSS200	hg19
cg15648026	chr11	107461798	Island	ELMOD1;ELMOD1;LOC643923	TSS200;TSS200;TSS1500	hg19
cg09106624	chr12	54332501	N_Shore	HOXC13	TSS200	hg19
cg06804921	chr11	20620854	N_Shore	SLC6A5	TSS200	hg19
cg22782268	chr13	92050791	N_Shore	GPC5	TSS200	hg19
cg05256447	chr13	22245171	Island	FGF9	TSS200	hg19
cg17431860	chr11	118966319	Island	H2AFX	TSS200	hg19
cg23405575	chr3	11034281	N_Shore	SLC6A1	TSS200	hg19
cg24058604	chr7	27142437	N_Shore	HOXA2	TSS200	hg19
cg25613251	chr1	59249811	Island	JUN	TSS200	hg19
cg25272554	chr2	222437075	Island	EPHA4	TSS200	hg19
cg05861971	chr2	101436479	Island	NPAS2	TSS200	hg19
cg23649004	chr22	38851332	S_Shore	KCNJ4	TSS200	hg19
cg12930553	chr2	85980742	Island	ATOH8	TSS200	hg19
cg03994053	chr1	10057168	Island	RBP7	TSS200	hg19
cg08721076	chr2	172967670	Island	DLX2	TSS200	hg19
cg26820911	chr4	83720044	Island	SCD5;SCD5	TSS200;TSS200	hg19
cg04208787	chr11	118966294	Island	H2AFX	TSS200	hg19
cg15272362	chr20	25062823	Island	VSX1;VSX1	TSS200;TSS200	hg19
cg04330371	chr15	96875656	Island	NR2F2;NR2F2;NR2F2;MIR1469;NR2F2	TSS200;1stExon;Body;TSS1500;TSS1500	hg19
cg07565236	chr16	88869998	Island	CDT1	TSS200	hg19
cg03796952	chr16	2802241	Island	SRRM2;LOC100128788	TSS200;Body	hg19
cg26105156	chr4	81951953	Island	BMP3	TSS200	hg19
cg02629138	chr11	112831915	N_Shore	NCAM1;NCAM1;NCAM1	TSS200;TSS200;TSS200	hg19
cg08170140	chr22	31090747	Island	OSBP2	TSS200	hg19
cg16088277	chr10	7708986	OpenSea	ITIH5;ITIH5	TSS200;TSS200	hg19
cg00114008	chr1	27114423	Island	PIGV	TSS200	hg19
cg20941820	chr15	100882334	Island	ADAMTS17	TSS200	hg19
cg06897927	chr10	124895500	Island	HMX3	TSS200	hg19
cg00735239	chr22	50708947	Island	MAPK11	TSS200	hg19
cg20254483	chr10	72972204	Island	UNC5B	TSS200	hg19
cg15328582	chr1	168195103	Island	SFT2D2	TSS200	hg19
cg26554567	chr19	13617382	S_Shore	CACNA1A;CACNA1A	TSS200;TSS200	hg19
cg25397597	chr20	23030442	Island	THBD	TSS200	hg19
cg03850426	chr13	53422860	Island	PCDH8;PCDH8	TSS200;TSS200	hg19
cg08837462	chr7	90893760	Island	FZD1	TSS200	hg19
cg00389463	chr19	10397620	Island	ICAM4;ICAM4;ICAM4	TSS200;TSS200;TSS200	hg19
cg07242563	chr16	79634675	Island	MAF;MAF	TSS200;TSS200	hg19
cg12180703	chr20	37353037	Island	SLC32A1	TSS200	hg19
cg04996523	chr1	60392461	Island	CYP2J2	TSS200	hg19
cg13579562	chr15	41221543	Island	DLL4	TSS200	hg19
cg03278965	chr3	141595308	Island	ATP1B3	TSS200	hg19
cg15597821	chr15	45927126	Island	SQRDL	TSS200	hg19
cg14028652	chr7	128050115	Island	IMPDH1;IMPDH1;IMPDH1;IMPDH1	TSS200;TSS200;TSS200;TSS200	hg19
cg22906273	chr20	21686253	Island	PAX1	TSS200	hg19
cg08587797	chr10	102988852	Island	LBX1;FLJ41350	TSS200;TSS1500	hg19
cg19437341	chr19	46272643	Island	SIX5	TSS200	hg19
cg18129621	chr22	29875991	Island	NEFH	TSS200	hg19
cg15114105	chr19	49944820	N_Shore	SLC17A7	TSS200	hg19
cg00629370	chr12	28123081	Island	PTHLH;PTHLH;PTHLH;PTHLH	TSS200;5'UTR;TSS200;5'UTR	hg19
cg19844581	chr11	119020147	Island	ABCG4;ABCG4	TSS200;5'UTR	hg19
cg01495122	chr8	41167087	Island	SFRP1	TSS200	hg19
cg16943083	chr18	500817	S_Shore	COLEC12	TSS200	hg19
cg18871020	chr22	38851345	S_Shore	KCNJ4	TSS200	hg19
cg03905905	chr2	63277850	Island	OTX1	TSS200	hg19
cg03636215	chr1	38512601	Island	POU3F1	TSS200	hg19
cg15724773	chr10	103986124	Island	ELOVL3	TSS200	hg19
cg25306087	chr17	72920362	Island	OTOP2;USH1G	TSS200;TSS1500	hg19
cg07158797	chr1	215740701	Island	KCTD3	TSS200	hg19
cg18646207	chr10	118897836	Island	VAX1;VAX1	TSS200;TSS200	hg19
cg20482521	chr10	106400667	Island	SORCS3	TSS200	hg19
cg15893070	chr2	190445551	Island	SLC40A1	TSS200	hg19
cg05500840	chr2	176972068	Island	HOXD11	TSS200	hg19
cg14651305	chr6	31325003	Island	HLA-B	TSS200	hg19
cg06240450	chr3	125899547	Island	ALDH1L1	TSS200	hg19
cg16204135	chr19	19626951	Island	NDUFA13;TSSK6	TSS200;TSS1500	hg19
cg00780805	chr1	3566701	Island	WDR8	TSS200	hg19
cg10524152	chr10	112836785	Island	ADRA2A	TSS200	hg19
cg19414071	chr1	24286187	Island	PNRC2	TSS200	hg19
cg05099387	chr2	177053292	Island	HOXD1	TSS200	hg19
cg09896445	chr13	92050789	N_Shore	GPC5	TSS200	hg19
cg21039778	chr2	20866231	Island	GDF7	TSS200	hg19
cg15367106	chr12	96184558	Island	NTN4	TSS200	hg19
cg22653976	chr11	17741070	Island	MYOD1	TSS200	hg19
cg17178336	chr2	219925246	Island	IHH	TSS200	hg19
cg16472965	chr2	74881210	N_Shore	SEMA4F	TSS200	hg19
cg03004714	chr18	59560365	N_Shore	RNF152	TSS200	hg19
cg14621053	chr10	128077315	Island	ADAM12;ADAM12	TSS200;TSS200	hg19
cg07179816	chr8	49647907	Island	EFCAB1;EFCAB1;EFCAB1	TSS200;TSS200;TSS200	hg19
cg16104915	chr7	27205217	Island	HOXA9	TSS200	hg19
cg02277487	chr2	70781256	Island	TGFA;TGFA	TSS200;TSS200	hg19
cg10505324	chr17	46692351	S_Shore	HOXB8	TSS200	hg19
cg07316263	chr16	67193999	Island	TRADD;FBXL8	TSS200;5'UTR	hg19
cg16641818	chr10	45869619	Island	ALOX5	TSS200	hg19
cg24319902	chr8	41166990	Island	SFRP1	TSS200	hg19
cg24791601	chr10	102820868	Island	KAZALD1	TSS200	hg19
cg17567560	chr10	105036863	Island	INA	TSS200	hg19
cg00212988	chr10	95326311	Island	GPR120	TSS200	hg19
cg02028540	chr16	67193883	Island	TRADD;FBXL8	TSS200;TSS200	hg19
cg11021744	chr3	11034279	N_Shore	SLC6A1	TSS200	hg19
cg15325978	chr11	130318706	Island	ADAMTS15	TSS200	hg19
cg19054524	chr20	21686273	Island	PAX1	TSS200	hg19
cg07193766	chr11	32457127	Island	WT1;WIT1;WT1;WT1;WT1	TSS200;TSS200;TSS200;TSS200;TSS200	hg19
cg22714094	chr4	164253820	S_Shore	NPY1R	TSS200	hg19
cg22062659	chr8	70747431	Island	SLCO5A1	TSS200	hg19
cg23449974	chr10	22605194	Island	COMMD3	TSS200	hg19
cg01783070	chr20	21686293	Island	PAX1	TSS200	hg19
cg17130063	chr1	215256448	Island	KCNK2;KCNK2;KCNK2	TSS200;TSS200;Body	hg19
cg00107016	chr17	39890994	Island	HAP1;HAP1;HAP1	TSS200;TSS200;TSS200	hg19
cg23979458	chr17	80291982	Island	SECTM1	TSS200	hg19
cg08957652	chr2	219925251	Island	IHH	TSS200	hg19
cg11942956	chr6	133562470	Island	EYA4;EYA4;EYA4	TSS200;TSS200;TSS200	hg19
cg12412079	chr3	68981877	Island	FAM19A4;FAM19A4	TSS200;TSS200	hg19
cg25156443	chr10	99531929	Island	SFRP5	TSS200	hg19
cg20639400	chr19	55866246	Island	COX6B2	TSS200	hg19
cg27591117	chr20	8113191	Island	PLCB1;PLCB1	TSS200;TSS200	hg19
cg25662463	chr10	118897857	Island	VAX1;VAX1	TSS200;TSS200	hg19
cg10529075	chr2	101436412	Island	NPAS2	TSS200	hg19
cg08448701	chr20	21686282	Island	PAX1	TSS200	hg19
cg23497704	chr12	113910034	Island	LHX5	TSS200	hg19
cg07329135	chr8	121824488	Island	SNTB1	TSS200	hg19
cg03410961	chr6	391680	Island	IRF4	TSS200	hg19
cg11979589	chr4	110223967	Island	COL25A1;COL25A1	TSS200;TSS200	hg19
cg07557260	chr8	132052870	Island	ADCY8	TSS200	hg19
cg03486157	chr8	29208275	Island	DUSP4	TSS200	hg19
cg25587535	chr5	153857846	Island	HAND1	TSS200	hg19
cg19646445	chr1	215740697	Island	KCTD3	TSS200	hg19
cg14250833	chr6	10882240	N_Shore	GCM2	TSS200	hg19
cg14471975	chr7	73134079	Island	STX1A;STX1A	TSS200;TSS200	hg19
cg03052869	chr10	88126299	Island	GRID1	TSS200	hg19
cg20945566	chr17	46800020	N_Shore	PRAC;C17orf93	TSS200;TSS1500	hg19
cg14181169	chr14	36003074	Island	INSM2	TSS200	hg19
cg02694427	chr2	176964512	Island	HOXD12	TSS200	hg19
cg15440363	chr3	32148023	Island	GPD1L	TSS200	hg19
cg11697226	chr18	59992385	Island	TNFRSF11A	TSS200	hg19
cg11510839	chr15	28344488	Island	OCA2	TSS200	hg19
cg01211349	chr15	73661769	Island	HCN4	TSS200	hg19
cg05875032	chr22	18593364	Island	TUBA8	TSS200	hg19
cg07140158	chr6	26204796	Island	HIST1H4E	TSS200	hg19
cg10285466	chr14	38725710	S_Shore	CLEC14A	TSS200	hg19
cg20265733	chr20	61051032	Island	GATA5	TSS200	hg19
cg15554007	chr22	50708936	Island	MAPK11	TSS200	hg19
cg08346159	chr4	164265012	Island	NPY5R	TSS200	hg19
cg05470554	chr7	120969079	N_Shore	WNT16;WNT16	TSS200;Body	hg19
cg13259811	chr8	22550831	Island	EGR3	TSS200	hg19
cg22803724	chr1	61542917	S_Shore	NFIA	TSS200	hg19
cg12587386	chr11	119020099	Island	ABCG4;ABCG4	TSS200;5'UTR	hg19
cg19430577	chr7	87936225	OpenSea	STEAP4	TSS200	hg19
cg19712603	chr13	53422777	Island	PCDH8;PCDH8	TSS200;TSS200	hg19
cg08327269	chr2	182545555	N_Shelf	NEUROD1	TSS200	hg19
cg01096398	chr6	1312475	Island	FOXQ1	TSS200	hg19
cg03207439	chr20	9495199	N_Shore	C20orf103	TSS200	hg19
cg26047950	chr10	125425692	Island	GPR26	TSS200	hg19
cg08383338	chr6	46703225	Island	PLA2G7;PLA2G7	TSS200;5'UTR	hg19
cg20631014	chr6	84419242	Island	SNAP91;SNAP91	TSS200;TSS200	hg19
cg06998137	chr14	23451983	Island	JUB	TSS200	hg19
cg18946478	chr2	20866414	Island	GDF7	TSS200	hg19
cg23543263	chr13	22245177	Island	FGF9	TSS200	hg19
cg02501984	chr12	133263946	Island	POLE;PXMP2	TSS200;TSS1500	hg19
cg04235519	chr10	102505365	Island	PAX2;PAX2;PAX2;PAX2;PAX2	TSS200;TSS200;TSS200;TSS200;TSS200	hg19
cg01789478	chr2	182545485	N_Shelf	NEUROD1	TSS200	hg19
cg17826324	chr1	33546651	Island	ADC	TSS200	hg19
cg06755955	chr10	35930436	Island	FZD8	TSS200	hg19
cg03246824	chr11	118966313	Island	H2AFX	TSS200	hg19
cg25918303	chr11	106889334	Island	GUCY1A2	TSS200	hg19
cg21205071	chr1	161993677	Island	OLFML2B	TSS200	hg19
cg17054969	chr12	48398374	Island	COL2A1;COL2A1	TSS200;TSS200	hg19
cg03501777	chr10	45869613	Island	ALOX5	TSS200	hg19
cg11961683	chr8	121824433	Island	SNTB1	TSS200	hg19
cg26899490	chr1	27114329	Island	PIGV	TSS200	hg19
cg03128635	chr2	85980756	Island	ATOH8	TSS200	hg19
cg15794252	chr8	121824419	Island	SNTB1	TSS200	hg19
cg17820890	chr10	99531790	Island	SFRP5	TSS200	hg19
cg07621104	chr11	117668040	Island	DSCAML1	TSS200	hg19
cg09130288	chr17	15165922	Island	PMP22;PMP22	TSS200;5'UTR	hg19
cg26135012	chr11	110583599	Island	ARHGAP20	TSS200	hg19
cg19231244	chr19	4066983	Island	ZBTB7A	TSS200	hg19
cg04048259	chr20	57875346	Island	EDN3;EDN3;EDN3;EDN3	TSS200;TSS200;TSS200;TSS200	hg19
cg17535595	chr13	53422808	Island	PCDH8;PCDH8	TSS200;TSS200	hg19
cg26055420	chr1	118148456	Island	FAM46C	TSS200	hg19
cg01389445	chr4	155665106	Island	LRAT	TSS200	hg19
cg03292754	chr2	219925311	Island	IHH	TSS200	hg19
cg16554516	chr1	206680868	Island	RASSF5;RASSF5	TSS200;TSS200	hg19
cg17097923	chr17	6679541	Island	FBXO39	TSS200	hg19
cg05091519	chr11	31839552	Island	PAX6	TSS200	hg19
cg09500815	chr15	96876407	Island	NR2F2;NR2F2;NR2F2;NR2F2;MIR1469	TSS200;Body;Body;5'UTR;TSS200	hg19
cg03523077	chr13	20767208	Island	GJB2	TSS200	hg19
cg14710040	chr19	3985464	Island	EEF2	TSS200	hg19
cg26440355	chr15	52043657	Island	TMOD2;TMOD2;LYSMD2	TSS200;TSS200;TSS200	hg19
cg17772342	chr5	134871686	Island	NEUROG1	TSS200	hg19
cg13599411	chr19	2236372	Island	PLEKHJ1;SF3A2	TSS200;TSS1500	hg19
cg23042706	chr15	96875781	Island	NR2F2;NR2F2;NR2F2;MIR1469;NR2F2	TSS200;Body;Body;TSS1500;TSS1500	hg19
cg07926531	chr1	33546695	Island	ADC	TSS200	hg19
cg03045425	chr18	31803633	Island	NOL4	TSS200	hg19
cg10265570	chr19	12946297	S_Shore	RTBDN	TSS200	hg19
cg17576288	chr13	79177877	Island	POU4F1	TSS200	hg19
cg18011364	chr7	103630086	Island	RELN;RELN	TSS200;TSS200	hg19
cg08005774	chr1	18434106	Island	IGSF21	TSS200	hg19
cg23739994	chr11	94134756	Island	GPR83	TSS200	hg19
cg09012406	chr11	128761146	Island	KCNJ5	TSS200	hg19
cg17480760	chr8	86350889	Island	CA3	TSS200	hg19
cg10070969	chr6	27861007	N_Shore	HIST1H2AM;HIST1H2BO	TSS200;TSS200	hg19
cg18996663	chr14	55595768	Island	LGALS3	TSS200	hg19
cg00560482	chr10	124895474	Island	HMX3	TSS200	hg19
cg20510845	chr17	46688405	Island	HOXB7	TSS200	hg19
cg04925841	chr12	24715491	Island	SOX5	TSS200	hg19
cg24370755	chr3	134370046	Island	KY	TSS200	hg19
cg20787173	chr6	133562475	Island	EYA4;EYA4;EYA4	TSS200;TSS200;TSS200	hg19
cg07935012	chr18	49866407	N_Shore	DCC	TSS200	hg19
cg09249682	chr7	17338253	Island	AHR	TSS200	hg19
cg17632579	chr4	119274013	Island	PRSS12	TSS200	hg19
cg17183414	chr1	17446073	Island	PADI2	TSS200	hg19
cg03252536	chr17	35306063	Island	AATF	TSS200	hg19
cg26201815	chr18	9708098	Island	RAB31	TSS200	hg19
cg11389172	chr10	50818299	Island	SLC18A3;CHAT	TSS200;5'UTR	hg19
cg27413462	chr11	14993866	N_Shore	CALCA;CALCA;CALCA	TSS200;TSS200;TSS200	hg19
cg25902810	chr10	99078978	Island	FRAT1	TSS200	hg19
cg02213487	chr11	118928076	Island	HYOU1;HYOU1	TSS200;TSS200	hg19
cg11082362	chr14	36003181	Island	INSM2	TSS200	hg19
cg14288330	chr14	36003208	Island	INSM2	TSS200	hg19
cg15322430	chr1	40157251	Island	HPCAL4	TSS200	hg19
cg06329574	chr11	69634334	Island	FGF3	TSS200	hg19
cg12503257	chr17	8924773	Island	NTN1	TSS200	hg19
cg24154839	chr4	46995741	Island	GABRA4	TSS200	hg19
cg06782351	chr1	3566715	Island	WDR8	TSS200	hg19
cg17477445	chr12	64062526	Island	DPY19L2	TSS200	hg19
cg15434569	chr10	105253716	Island	NEURL	TSS200	hg19
cg15180867	chr20	591076	Island	TCF15	TSS200	hg19
cg12377139	chr10	22634218	Island	SPAG6;SPAG6	TSS200;TSS200	hg19
cg06008912	chr2	193059645	Island	TMEFF2	TSS200	hg19
cg02827714	chr6	31240045	Island	HLA-C	TSS200	hg19
cg17498296	chr10	124907540	Island	HMX2	TSS200	hg19
cg16458436	chr12	114846412	Island	TBX5;TBX5	TSS200;TSS200	hg19
cg14279842	chr14	50159788	Island	KLHDC1	TSS200	hg19
cg05436064	chr16	67197180	Island	HSF4;HSF4;FBXL8	TSS200;TSS200;Body	hg19
cg01370181	chr15	96874052	Island	NR2F2;NR2F2	TSS200;Body	hg19
cg08084692	chr6	143832933	Island	FUCA2	TSS200	hg19
cg06159435	chr11	118966351	Island	H2AFX	TSS200	hg19
cg21530045	chr6	150263035	Island	ULBP2	TSS200	hg19
cg02968429	chr15	96873954	Island	NR2F2;NR2F2	TSS200;Body	hg19
cg16970851	chr12	22487658	Island	ST8SIA1	TSS200	hg19
cg24928391	chr8	55370336	Island	SOX17	TSS200	hg19
cg17412886	chr5	50678913	Island	ISL1	TSS200	hg19
cg10569606	chr12	5019004	Island	KCNA1	TSS200	hg19
cg03140968	chr20	21686264	Island	PAX1	TSS200	hg19
cg18949300	chr6	167275778	Island	RPS6KA2	TSS200	hg19
cg12859211	chr11	124735105	Island	ROBO3	TSS200	hg19
cg14652031	chr11	110583590	Island	ARHGAP20	TSS200	hg19
cg08750890	chr4	151937039	Island	LRBA	TSS200	hg19
cg06000883	chr21	39288720	Island	KCNJ6	TSS200	hg19
cg13762060	chr9	841559	Island	DMRT1	TSS200	hg19
cg23489273	chr6	29910292	Island	HLA-A	TSS200	hg19
cg12235144	chr12	48398329	Island	COL2A1;COL2A1	TSS200;TSS200	hg19
cg09738592	chr11	130318703	Island	ADAMTS15	TSS200	hg19
cg24167897	chr15	63796719	Island	USP3	TSS200	hg19
cg05120028	chr20	52790712	Island	CYP24A1;CYP24A1	TSS200;TSS200	hg19
cg11096629	chr5	132148948	Island	ANKRD43	TSS200	hg19
cg02389270	chr19	18717781	Island	CRLF1	TSS200	hg19
cg08734618	chr5	110408916	Island	TSLP;TSLP	TSS200;Body	hg19
cg07372879	chr18	60190577	Island	ZCCHC2	TSS200	hg19
cg07834955	chr10	99531879	Island	SFRP5	TSS200	hg19
cg20752795	chr2	20866407	Island	GDF7	TSS200	hg19
cg22037593	chr5	132148963	Island	ANKRD43	TSS200	hg19
cg13845982	chr20	61051029	Island	GATA5	TSS200	hg19
cg14473102	chr2	176994448	Island	HOXD8	TSS200	hg19
cg08074851	chr2	47797590	Island	KCNK12	TSS200	hg19
cg03023068	chr2	27486122	Island	SLC30A3	TSS200	hg19
cg21035356	chr14	73360873	Island	DPF3	TSS200	hg19
cg09868336	chr3	68981866	Island	FAM19A4;FAM19A4	TSS200;TSS200	hg19
cg26917673	chr4	81952024	Island	BMP3	TSS200	hg19
cg27600205	chr4	134070416	Island	PCDH10;PCDH10	TSS200;TSS200	hg19
cg06235582	chr16	226668	Island	HBA1	TSS200	hg19
cg19657723	chr12	50451314	Island	ACCN2;ACCN2	TSS200;TSS200	hg19
cg09440095	chr4	164253767	S_Shore	NPY1R	TSS200	hg19
cg02325318	chr14	96505636	Island	C14orf132	TSS200	hg19
cg05949800	chr10	101292583	Island	NKX2-3	TSS200	hg19
cg07816687	chr16	67197186	Island	HSF4;HSF4;FBXL8	TSS200;TSS200;Body	hg19
cg14448169	chr7	120968904	N_Shore	WNT16;WNT16	TSS200;Body	hg19
cg09667023	chr2	158485571	Island	ACVR1C;ACVR1C;ACVR1C	TSS200;TSS200;TSS200	hg19
cg22871668	chr6	133562492	Island	EYA4;EYA4;EYA4	TSS200;TSS200;TSS200	hg19
cg26337020	chr5	100239022	Island	ST8SIA4;ST8SIA4	TSS200;TSS200	hg19
cg18685408	chr10	124895448	Island	HMX3	TSS200	hg19
cg10539898	chr1	6526309	S_Shore	TNFRSF25;PLEKHG5;TNFRSF25;PLEKHG5;PLEKHG5;TNFRSF25;PLEKHG5;TNFRSF25;PLEKHG5;TNFRSF25;TNFRSF25	TSS200;3'UTR;TSS200;3'UTR;3'UTR;TSS200;3'UTR;TSS200;3'UTR;TSS200;TSS200	hg19
cg10615414	chr20	37353096	Island	SLC32A1	TSS200	hg19
cg24141233	chr1	212781895	Island	ATF3;ATF3;ATF3	TSS200;TSS200;5'UTR	hg19
cg14182563	chr22	51039000	Island	MAPK8IP2	TSS200	hg19
cg26279550	chr12	66582805	Island	IRAK3;IRAK3	TSS200;TSS200	hg19
cg26075208	chr6	27799458	S_Shore	HIST1H4K	TSS200	hg19
cg12611423	chr6	1389966	Island	FOXF2	TSS200	hg19
cg18990313	chr8	38831598	Island	HTRA4	TSS200	hg19
cg01050423	chr2	103236078	Island	SLC9A2	TSS200	hg19
cg12954230	chr15	100882231	Island	ADAMTS17	TSS200	hg19
cg24989962	chr14	52734286	Island	PTGDR	TSS200	hg19
cg09205801	chr11	34378956	Island	ABTB2	TSS200	hg19
cg04481722	chr22	18893717	Island	DGCR6	TSS200	hg19
cg27469719	chr7	73134089	Island	STX1A;STX1A	TSS200;TSS200	hg19
cg03735847	chr1	860925	Island	SAMD11	TSS200	hg19
cg13724160	chr9	104500958	Island	GRIN3A	TSS200	hg19
cg07807575	chr7	17338230	N_Shore	AHR	TSS200	hg19
cg26673012	chr7	35293753	Island	TBX20;TBX20	TSS200;TSS200	hg19
cg12547474	chr10	90967157	N_Shore	CH25H	TSS200	hg19
cg13472656	chr22	25960710	N_Shore	ADRBK2	TSS200	hg19
cg12199378	chr17	8022237	Island	ALOXE3;ALOXE3	TSS200;TSS1500	hg19
cg07888856	chr6	137243386	Island	SLC35D3	TSS200	hg19
cg25933094	chr15	41786019	Island	ITPKA	TSS200	hg19
cg04996219	chr5	11904110	Island	CTNND2	TSS200	hg19
cg27087057	chr6	46703222	Island	PLA2G7;PLA2G7	TSS200;5'UTR	hg19
cg14207210	chr17	56833195	Island	PPM1E	TSS200	hg19
cg10941822	chr14	92414151	Island	FBLN5	TSS200	hg19
cg03337393	chr10	105253567	Island	NEURL	TSS200	hg19
cg07560825	chr10	112836681	Island	ADRA2A	TSS200	hg19
cg18279839	chr1	3566744	Island	WDR8	TSS200	hg19
cg14002345	chr11	31833016	Island	PAX6;PAX6;PAX6	TSS200;5'UTR;TSS200	hg19
cg27170782	chr17	46800028	N_Shore	PRAC;C17orf93	TSS200;TSS1500	hg19
cg18349138	chr21	19617138	Island	CHODL	TSS200	hg19
cg16628484	chr5	43042177	Island	LOC153684	TSS200	hg19
cg04765236	chr19	4066876	Island	ZBTB7A	TSS200	hg19
cg10766475	chr6	146864781	Island	RAB32	TSS200	hg19
cg07773095	chr21	33784558	Island	C21orf63	TSS200	hg19
cg13154104	chr2	10443632	Island	HPCAL1;HPCAL1	TSS200;5'UTR	hg19
cg07796735	chr12	49932860	Island	KCNH3	TSS200	hg19
cg26861703	chr18	28622918	Island	DSC3;DSC3	TSS200;TSS200	hg19
cg09147880	chr16	56716367	Island	MT1X	TSS200	hg19
cg07307653	chr15	52043708	Island	TMOD2;TMOD2;LYSMD2	TSS200;TSS200;TSS200	hg19
cg03965044	chr17	48712212	Island	ABCC3;ABCC3	TSS200;TSS200	hg19
cg02960663	chr3	184279415	Island	EPHB3	TSS200	hg19
cg26789779	chr5	37839943	Island	GDNF	TSS200	hg19
cg11301069	chr17	8027502	N_Shore	HES7;HES7	TSS200;TSS200	hg19
cg17944328	chr1	161993688	Island	OLFML2B	TSS200	hg19
cg23868720	chr10	98273719	Island	TLL2	TSS200	hg19
cg05291427	chr22	25960712	N_Shore	ADRBK2	TSS200	hg19
cg10184889	chr8	86350919	Island	CA3	TSS200	hg19
cg05049361	chr14	69726536	Island	GALNTL1;GALNTL1	TSS200;TSS200	hg19
cg24804652	chr7	29234082	Island	CHN2	TSS200	hg19
cg12317601	chr10	119301760	Island	EMX2;EMX2OS;EMX2	TSS200;Body;TSS200	hg19
cg24623497	chr1	161993745	Island	OLFML2B	TSS200	hg19
cg25841159	chr17	74137454	Island	FOXJ1	TSS200	hg19
cg15927720	chr5	168728149	Island	SLIT3	TSS200	hg19
cg27192088	chr10	98945775	Island	SLIT1	TSS200	hg19
cg06839380	chr1	3566763	Island	WDR8	TSS200	hg19
cg24973150	chr17	46688413	Island	HOXB7	TSS200	hg19
cg01614020	chr8	24814137	Island	NEFL	TSS200	hg19
cg01574663	chr16	22825769	Island	HS3ST2	TSS200	hg19
cg00464056	chr12	133264128	Island	POLE;PXMP2	TSS200;TSS200	hg19
cg04495670	chr11	69634296	Island	FGF3	TSS200	hg19
cg19525602	chr19	18717742	Island	CRLF1	TSS200	hg19
cg01802258	chr14	92790097	Island	SLC24A4;SLC24A4;SLC24A4	TSS200;5'UTR;TSS200	hg19
cg03469793	chr1	180199269	Island	LHX4	TSS200	hg19
cg17648103	chr11	33796228	Island	FBXO3;FBXO3	TSS200;TSS200	hg19
cg19494762	chr3	184279498	Island	EPHB3	TSS200	hg19
cg12448860	chr6	106959601	N_Shore	AIM1	TSS200	hg19
cg00665492	chr3	164914575	OpenSea	SLITRK3	TSS200	hg19
cg26446717	chr5	175788958	Island	KIAA1191;KIAA1191;KIAA1191	TSS200;TSS200;TSS200	hg19
cg13273799	chr8	29206352	Island	DUSP4;DUSP4	TSS200;Body	hg19
cg23420260	chr2	177053285	Island	HOXD1	TSS200	hg19
cg16043357	chr10	118897904	Island	VAX1;VAX1	TSS200;TSS200	hg19
cg23300732	chr4	5053496	Island	STK32B	TSS200	hg19
cg19126300	chr11	32457162	Island	WT1;WIT1;WT1;WT1;WT1	TSS200;TSS200;TSS200;TSS200;TSS200	hg19
cg07897248	chr18	49866531	N_Shore	DCC	TSS200	hg19
cg19793697	chr19	12946263	S_Shore	RTBDN	TSS200	hg19
cg14703605	chr8	72987916	Island	TRPA1	TSS200	hg19
cg23091758	chr11	9025767	Island	NRIP3	TSS200	hg19
cg13409645	chr19	55866261	Island	COX6B2	TSS200	hg19
cg21346925	chr12	64062384	Island	DPY19L2	TSS200	hg19
cg03450509	chr8	37654283	Island	GPR124	TSS200	hg19
cg11501862	chr2	46524365	Island	EPAS1	TSS200	hg19
cg06365057	chr10	50323706	Island	C10orf72;C10orf72	TSS200;TSS200	hg19
cg06603997	chr15	69591140	N_Shore	PAQR5	TSS200	hg19
cg03321592	chr1	19991676	Island	HTR6	TSS200	hg19
cg25109431	chr7	130419057	Island	KLF14	TSS200	hg19
cg02056682	chr16	54965084	Island	IRX5	TSS200	hg19
cg18542599	chr15	92396808	Island	SLCO3A1;SLCO3A1	TSS200;TSS200	hg19
cg17902989	chr19	3985501	Island	EEF2	TSS200	hg19
cg11694752	chr11	75379624	Island	MAP6;MAP6	TSS200;TSS200	hg19
cg03790908	chr11	17498514	Island	ABCC8	TSS200	hg19
cg10351287	chr4	5053341	Island	STK32B	TSS200	hg19
cg21640587	chr11	117668038	Island	DSCAML1	TSS200	hg19
cg01670677	chr11	71955322	Island	PHOX2A	TSS200	hg19
cg06515144	chr1	179545091	Island	NPHS2	TSS200	hg19
cg05764766	chr1	19638718	Island	PQLC2;AKR7A2;PQLC2;PQLC2	TSS200;TSS200;TSS200;TSS200	hg19
cg12042587	chr5	42423947	N_Shore	GHR	TSS200	hg19
cg01506891	chr8	38243824	Island	LETM2	TSS200	hg19
cg25615585	chr18	48086405	Island	MAPK4	TSS200	hg19
cg18405900	chr6	106959549	N_Shore	AIM1	TSS200	hg19
cg20396526	chr11	118928100	Island	HYOU1;HYOU1	TSS200;TSS200	hg19
cg17519650	chr2	63277830	Island	OTX1	TSS200	hg19
cg11206067	chr10	60936232	Island	PHYHIPL;PHYHIPL	TSS200;TSS1500	hg19
cg13643894	chr18	57364722	Island	CCBE1	TSS200	hg19
cg03450948	chr2	177053274	Island	HOXD1	TSS200	hg19
cg22541378	chr6	7726967	Island	BMP6	TSS200	hg19
cg10601616	chr10	106400702	Island	SORCS3	TSS200	hg19
cg03325733	chr6	146864759	Island	RAB32	TSS200	hg19
cg15681628	chr19	55866305	Island	COX6B2;FAM71E2	TSS200;3'UTR	hg19
cg27315742	chr6	117586681	Island	VGLL2;VGLL2	TSS200;TSS200	hg19
cg06508445	chr5	121414088	S_Shore	LOX	TSS200	hg19
cg11664500	chr6	133562479	Island	EYA4;EYA4;EYA4	TSS200;TSS200;TSS200	hg19
cg01785628	chr6	27775888	Island	HIST1H2AI;HIST1H2BL	TSS200;TSS200	hg19
cg14412317	chr7	158380596	Island	PTPRN2;PTPRN2;PTPRN2	TSS200;TSS200;TSS200	hg19
cg13298932	chr1	155100169	Island	EFNA1;EFNA1	TSS200;TSS200	hg19
cg07034362	chr3	125899552	Island	ALDH1L1	TSS200	hg19
cg00884606	chr18	31803454	Island	NOL4	TSS200	hg19
cg08894362	chr4	74735030	Island	CXCL1	TSS200	hg19
cg07634150	chr19	36606392	Island	POLR2I;TBCB;TBCB	TSS200;1stExon;5'UTR	hg19
cg27236875	chr2	213403519	Island	ERBB4;ERBB4	TSS200;TSS200	hg19
cg07128174	chr21	37507199	Island	CBR3	TSS200	hg19
cg00353773	chr10	44880708	Island	CXCL12;CXCL12;CXCL12	TSS200;TSS200;TSS200	hg19
cg16718260	chr8	121824405	Island	SNTB1	TSS200	hg19
cg08870743	chr21	34398199	Island	OLIG2	TSS200	hg19
cg25599538	chr4	141490075	Island	UCP1	TSS200	hg19
cg27363829	chr3	164914614	OpenSea	SLITRK3	TSS200	hg19
cg20829379	chr3	45838083	Island	SLC6A20;SLC6A20	TSS200;TSS200	hg19
cg08246520	chr1	25943862	N_Shore	MAN1C1	TSS200	hg19
cg14963735	chr1	71513566	Island	PTGER3;PTGER3;PTGER3;PTGER3;PTGER3;PTGER3;PTGER3;PTGER3;PTGER3;PTGER3	TSS200;TSS200;TSS200;TSS200;TSS200;TSS200;TSS200;TSS200;TSS200;TSS200	hg19
cg01153660	chr12	54410487	N_Shore	HOXC4;HOXC6;HOXC5	TSS200;TSS200;TSS200	hg19
cg17960703	chr8	356704	Island	FBXO25;FBXO25;FBXO25	TSS200;TSS200;TSS200	hg19
cg00777627	chr6	166075755	Island	PDE10A;PDE10A	TSS200;TSS200	hg19
cg15383900	chr15	76603985	Island	ETFA;ETFA	TSS200;TSS200	hg19
cg04987149	chr1	38273384	Island	C1orf122;YRDC;C1orf122	TSS200;Body;TSS200	hg19
cg02295078	chr17	16472670	Island	ZNF287	TSS200	hg19
cg27323009	chr5	110408974	Island	TSLP;TSLP	TSS200;Body	hg19
cg22280940	chr8	48650745	Island	CEBPD	TSS200	hg19
cg23407507	chr10	44880559	Island	CXCL12;CXCL12;CXCL12	TSS200;TSS200;TSS200	hg19
cg01396387	chr16	82660450	N_Shore	CDH13	TSS200	hg19
cg17172851	chr1	18957328	Island	PAX7;PAX7;PAX7	TSS200;TSS200;TSS200	hg19
cg11386686	chr1	203274497	Island	BTG2	TSS200	hg19
cg02647388	chr6	7541868	Island	DSP;DSP	TSS200;TSS200	hg19
cg14460403	chr10	119301766	Island	EMX2;EMX2OS;EMX2	TSS200;Body;TSS200	hg19
cg00764612	chr1	150255213	S_Shore	C1orf51	TSS200	hg19
cg07575867	chr3	58223146	Island	ABHD6	TSS200	hg19
cg04168670	chr2	124782817	Island	CNTNAP5	TSS200	hg19
cg25587223	chr17	7905928	Island	GUCY2D	TSS200	hg19
cg13447927	chr10	103986128	Island	ELOVL3	TSS200	hg19
cg05643303	chr12	54402714	Island	HOXC8	TSS200	hg19
cg22746256	chr10	64576222	Island	EGR2;EGR2;EGR2;EGR2	TSS200;5'UTR;TSS200;TSS200	hg19
cg20975546	chr22	18893598	Island	DGCR6	TSS200	hg19
cg03646889	chr1	99729807	N_Shore	LPPR4;LPPR4	TSS200;TSS200	hg19
cg16636641	chr18	60190607	Island	ZCCHC2	TSS200	hg19
cg16589214	chr7	93204046	N_Shore	CALCR;CALCR	TSS200;TSS200	hg19
cg11100258	chr7	143533814	N_Shore	LOC154761	TSS200	hg19
cg21104167	chr19	4066963	Island	ZBTB7A	TSS200	hg19
cg25837719	chr1	61547969	N_Shore	NFIA;NFIA;NFIA;NFIA	TSS200;Body;Body;TSS200	hg19
cg13594075	chr2	51259807	OpenSea	NRXN1;NRXN1	TSS200;TSS200	hg19
cg03753481	chr1	38512595	Island	POU3F1	TSS200	hg19
cg26933063	chr16	25703153	Island	HS3ST4	TSS200	hg19
cg03574882	chr7	151574332	Island	PRKAG2	TSS200	hg19
cg01188396	chr14	37051873	N_Shore	NKX2-8	TSS200	hg19
cg21760146	chr6	167275781	Island	RPS6KA2	TSS200	hg19
cg13457172	chr10	118897847	Island	VAX1;VAX1	TSS200;TSS200	hg19
cg10165847	chr2	101436427	Island	NPAS2	TSS200	hg19
cg18920423	chr10	23481389	Island	PTF1A	TSS200	hg19
cg01044261	chr7	44365289	Island	CAMK2B;CAMK2B;CAMK2B;CAMK2B;CAMK2B;CAMK2B;CAMK2B;CAMK2B	TSS200;TSS200;TSS200;TSS200;TSS200;TSS200;TSS200;TSS200	hg19
cg22028181	chr15	22892538	Island	CYFIP1	TSS200	hg19
cg17767285	chr6	84419202	Island	SNAP91;SNAP91	TSS200;TSS200	hg19
cg10980686	chr8	121824467	Island	SNTB1	TSS200	hg19
cg13025668	chr2	25391656	Island	POMC;POMC	TSS200;TSS200	hg19
cg11222527	chr1	226926964	S_Shore	ITPKB	TSS200	hg19
cg12610471	chr10	22634199	Island	SPAG6;SPAG6	TSS200;TSS200	hg19
cg13713293	chr9	841636	Island	DMRT1	TSS200	hg19
cg00419314	chr4	74735092	Island	CXCL1	TSS200	hg19
cg15720669	chr3	138666040	Island	FOXL2;C3orf72	TSS200;TSS200	hg19
cg07283098	chr3	134514086	Island	EPHB1	TSS200	hg19
cg26084529	chr4	155664993	Island	LRAT	TSS200	hg19
cg15363349	chr18	59992501	Island	TNFRSF11A	TSS200	hg19
cg03180780	chr1	860965	Island	SAMD11	TSS200	hg19
cg15947940	chr1	39957129	Island	BMP8A	TSS200	hg19
cg10739095	chr3	139653928	Island	CLSTN2	TSS200	hg19
cg02472348	chr12	22487781	Island	ST8SIA1	TSS200	hg19
cg22264014	chr6	117586575	Island	VGLL2;VGLL2	TSS200;TSS200	hg19
cg27019245	chr6	31465716	Island	MICB	TSS200	hg19
cg13174651	chr2	27485967	Island	SLC30A3	TSS200	hg19
cg16628066	chr21	36041576	Island	CLIC6	TSS200	hg19
cg15637465	chr5	168728270	Island	SLIT3	TSS200	hg19
cg07714657	chr2	219724408	Island	WNT6	TSS200	hg19
cg26993729	chr4	155665093	Island	LRAT	TSS200	hg19
cg08790440	chr2	124782831	Island	CNTNAP5	TSS200	hg19
cg12219082	chr3	68981854	Island	FAM19A4;FAM19A4	TSS200;TSS200	hg19
cg15235096	chr8	22014439	Island	LGI3	TSS200	hg19
cg20649951	chr10	88126306	Island	GRID1	TSS200	hg19
cg19755007	chr11	11643760	Island	GALNTL4	TSS200	hg19
cg24441185	chr18	9708096	Island	RAB31	TSS200	hg19
cg11401257	chr1	226926945	S_Shore	ITPKB	TSS200	hg19
cg26708548	chr2	232791101	Island	NPPC	TSS200	hg19
cg00653744	chr1	25943869	N_Shore	MAN1C1	TSS200	hg19
cg13394305	chr2	190445728	Island	SLC40A1	TSS200	hg19
cg18176856	chr4	57976566	Island	IGFBP7	TSS200	hg19
cg07813249	chr4	46392253	Island	GABRA2;GABRA2	TSS200;TSS1500	hg19
cg00436476	chr6	26240505	N_Shore	HIST1H4F	TSS200	hg19
cg01394671	chr7	158380577	Island	PTPRN2;PTPRN2;PTPRN2	TSS200;TSS200;TSS200	hg19
cg06533200	chr11	2466138	N_Shore	KCNQ1	TSS200	hg19
cg24361212	chr14	51298003	Island	NIN;NIN;NIN	TSS200;TSS200;TSS200	hg19
cg14638883	chr6	166582201	Island	T	TSS200	hg19
cg06524479	chr16	66878676	Island	CA7;CA7	TSS200;Body	hg19
cg25851842	chr1	218519232	Island	TGFB2;TGFB2	TSS200;TSS200	hg19
cg01839657	chr12	54332463	N_Shore	HOXC13	TSS200	hg19
cg24680586	chr10	105036727	Island	INA	TSS200	hg19
cg13496324	chr7	90893736	Island	FZD1	TSS200	hg19
cg03926166	chr12	117319395	Island	HRK	TSS200	hg19
cg02554246	chr9	120177471	Island	ASTN2;ASTN2;ASTN2	TSS200;TSS200;TSS200	hg19
cg18078387	chr7	12610124	N_Shore	SCIN	TSS200	hg19
cg03045635	chr4	9783198	Island	DRD5	TSS200	hg19
cg21512124	chr14	70655805	Island	SLC8A3;SLC8A3;SLC8A3;SLC8A3	TSS200;TSS200;TSS200;TSS200	hg19
cg05791136	chr4	110223969	Island	COL25A1;COL25A1	TSS200;TSS200	hg19
cg05743885	chr7	27196365	Island	HOXA7	TSS200	hg19
cg25951981	chr4	46995743	Island	GABRA4	TSS200	hg19
cg13764106	chr1	53527693	Island	PODN	TSS200	hg19
cg19675288	chr6	166582206	Island	T	TSS200	hg19
cg24216220	chr3	26664285	Island	LRRC3B	TSS200	hg19
cg12484037	chr17	68165632	Island	KCNJ2	TSS200	hg19
cg13425637	chr14	61788328	Island	PRKCH	TSS200	hg19
cg10721001	chr19	4066943	Island	ZBTB7A	TSS200	hg19
cg26844246	chr5	170736277	Island	TLX3	TSS200	hg19
cg16532600	chr5	153857824	Island	HAND1	TSS200	hg19
cg00480389	chr20	54580133	Island	CBLN4	TSS200	hg19
cg09470230	chr10	72972137	Island	UNC5B	TSS200	hg19
cg05804220	chr15	45422062	Island	DUOX1;DUOX1;DUOXA1	TSS200;TSS200;TSS200	hg19
cg14980983	chr20	61051039	Island	GATA5	TSS200	hg19
cg08332908	chr17	38465326	OpenSea	RARA	TSS200	hg19
cg20835725	chr22	38200979	Island	H1F0	TSS200	hg19
cg26178272	chr6	132722822	Island	MOXD1	TSS200	hg19
cg04234680	chr14	51562550	S_Shore	TRIM9;TRIM9	TSS200;TSS200	hg19
cg23375190	chr22	25960673	N_Shore	ADRBK2	TSS200	hg19
cg14574127	chr6	167040925	Island	RPS6KA2;RPS6KA2	TSS200;Body	hg19
cg10207277	chr8	114449243	OpenSea	CSMD3;CSMD3	TSS200;TSS200	hg19
cg26685352	chr4	48485328	N_Shore	SLC10A4	TSS200	hg19
cg04074140	chr6	75915780	Island	COL12A1;COL12A1	TSS200;TSS200	hg19
cg05127369	chr15	96876470	Island	NR2F2;NR2F2;NR2F2;NR2F2;MIR1469	TSS200;Body;Body;5'UTR;TSS200	hg19
cg08972130	chr12	24715478	Island	SOX5	TSS200	hg19
cg11932640	chr4	4861200	N_Shore	MSX1	TSS200	hg19
cg22861279	chr14	105953244	Island	CRIP1	TSS200	hg19
cg12882697	chr5	1445549	Island	SLC6A3	TSS200	hg19
cg08857324	chr16	67193972	Island	TRADD;FBXL8	TSS200;5'UTR	hg19
cg14851108	chr10	88126291	Island	GRID1	TSS200	hg19
cg16426339	chr4	85419530	Island	NKX6-1	TSS200	hg19
cg03908015	chr10	124895441	Island	HMX3	TSS200	hg19
cg02617132	chr14	102976265	Island	ANKRD9	TSS200	hg19
cg26892394	chr7	87563573	Island	ADAM22;ADAM22;ADAM22;ADAM22;ADAM22	TSS200;TSS200;TSS200;TSS200;TSS200	hg19
cg18286501	chr10	63213339	S_Shore	TMEM26	TSS200	hg19
cg15192688	chr10	22605182	Island	COMMD3	TSS200	hg19
cg21440829	chr7	100808893	Island	VGF	TSS200	hg19
cg21122656	chr6	31783272	Island	HSPA1A;HSPA1L	TSS200;TSS1500	hg19
cg14965722	chr2	230579469	Island	DNER	TSS200	hg19
cg09227138	chr6	84419244	Island	SNAP91;SNAP91	TSS200;TSS200	hg19
cg12999941	chr3	50304930	OpenSea	SEMA3B;SEMA3B	TSS200;TSS200	hg19
cg17093212	chr7	15726473	OpenSea	MEOX2	TSS200	hg19
cg13627451	chr15	52043674	Island	TMOD2;TMOD2;LYSMD2	TSS200;TSS200;TSS200	hg19
cg08984023	chr10	64133896	Island	ZNF365;ZNF365;ZNF365	TSS200;TSS200;TSS200	hg19
cg07315745	chr11	129245707	Island	BARX2	TSS200	hg19
cg04910677	chr11	129245689	Island	BARX2	TSS200	hg19
cg16274199	chr5	121414067	Island	LOX	TSS200	hg19
cg19783114	chr1	3569046	Island	TP73	TSS200	hg19
cg19746194	chr4	83720039	Island	SCD5;SCD5	TSS200;TSS200	hg19
cg13405783	chr8	54164296	Island	OPRK1	TSS200	hg19
cg14287112	chr6	133562485	Island	EYA4;EYA4;EYA4	TSS200;TSS200;TSS200	hg19
cg16269048	chr22	38851318	S_Shore	KCNJ4	TSS200	hg19
cg08115069	chr19	55866329	S_Shore	COX6B2;FAM71E2	TSS200;3'UTR	hg19
cg20585530	chr14	60975912	Island	SIX6	TSS200	hg19
cg09639735	chr11	10326570	Island	ADM	TSS200	hg19
cg18529845	chr2	31806042	Island	SRD5A2	TSS200	hg19
cg22437074	chr2	45168924	N_Shore	SIX3	TSS200	hg19
cg16508199	chr11	124632390	Island	ESAM	TSS200	hg19
cg13378628	chr5	76934693	Island	OTP	TSS200	hg19
cg15391302	chr15	92937030	Island	ST8SIA2	TSS200	hg19
cg26718433	chr10	44880730	Island	CXCL12;CXCL12;CXCL12	TSS200;TSS200;TSS200	hg19
cg14658804	chr5	168728213	Island	SLIT3	TSS200	hg19
cg02223692	chr16	56716347	Island	MT1X	TSS200	hg19
cg24065770	chr19	17982700	Island	SLC5A5	TSS200	hg19
cg24869535	chr4	106816548	Island	NPNT	TSS200	hg19
cg08887694	chr3	53880378	Island	IL17RB;CHDH;CHDH	TSS200;5'UTR;1stExon	hg19
cg11691170	chr11	130318691	Island	ADAMTS15	TSS200	hg19
cg20618622	chr4	164265004	Island	NPY5R	TSS200	hg19
cg17527393	chr10	121302268	Island	RGS10	TSS200	hg19
cg24724877	chr1	33546673	Island	ADC	TSS200	hg19
cg02605370	chr19	12946274	S_Shore	RTBDN	TSS200	hg19
cg15905579	chr13	27335084	Island	GPR12	TSS200	hg19
cg27418586	chr2	238768104	Island	RAMP1	TSS200	hg19
cg04018299	chr1	155023650	Island	ADAM15;ADAM15;ADAM15;ADAM15;ADAM15;ADAM15	TSS200;TSS200;TSS200;TSS200;TSS200;TSS200	hg19
cg19343088	chr6	106959551	N_Shore	AIM1	TSS200	hg19
cg01163790	chr16	50582193	Island	NKD1	TSS200	hg19
cg26639039	chr20	44657812	Island	SLC12A5;SLC12A5	TSS200;Body	hg19
cg20561716	chr7	44365327	Island	CAMK2B;CAMK2B;CAMK2B;CAMK2B;CAMK2B;CAMK2B;CAMK2B;CAMK2B	TSS200;TSS200;TSS200;TSS200;TSS200;TSS200;TSS200;TSS200	hg19
cg02516583	chr8	38243869	Island	LETM2	TSS200	hg19
cg09222259	chr16	2802304	Island	SRRM2;LOC100128788	TSS200;Body	hg19
cg23593145	chr1	110754004	Island	KCNC4;KCNC4;KCNC4	TSS200;TSS200;TSS200	hg19
cg03015433	chr16	56623111	Island	MT3	TSS200	hg19
cg27350917	chr16	2021941	Island	TBL3	TSS200	hg19
cg23350198	chr22	18893715	Island	DGCR6	TSS200	hg19
cg15723536	chr19	54926617	N_Shore	TTYH1;TTYH1	TSS200;TSS200	hg19
cg04628434	chr6	142622920	Island	GPR126;GPR126;GPR126;GPR126	TSS200;TSS200;TSS200;TSS200	hg19
cg20340508	chr21	34442377	Island	OLIG1	TSS200	hg19
cg03037150	chr12	54402717	Island	HOXC8	TSS200	hg19
cg13099890	chr12	72667398	Island	LOC283392;LOC283392;TRHDE	TSS200;TSS200;Body	hg19
cg19401340	chr17	56833197	Island	PPM1E	TSS200	hg19
cg11301556	chr20	44657798	Island	SLC12A5;SLC12A5	TSS200;Body	hg19
cg06191898	chr16	54965100	Island	IRX5	TSS200	hg19
cg05760393	chr11	2466141	N_Shore	KCNQ1	TSS200	hg19
cg24891539	chr8	55370407	Island	SOX17	TSS200	hg19
cg05059031	chr2	99061275	Island	INPP4A;INPP4A;INPP4A;INPP4A	TSS200;TSS200;TSS200;TSS200	hg19
cg17016394	chr21	34442360	Island	OLIG1	TSS200	hg19
cg26095658	chr2	71017887	Island	FIGLA	TSS200	hg19
cg26425904	chr15	28344593	S_Shore	OCA2	TSS200	hg19
cg08661899	chr6	132722664	Island	MOXD1	TSS200	hg19
cg16322893	chr3	107809956	Island	CD47;CD47;CD47	TSS200;TSS200;TSS200	hg19
cg13267264	chr8	70983600	Island	PRDM14	TSS200	hg19
cg20255775	chr12	48398370	Island	COL2A1;COL2A1	TSS200;TSS200	hg19
cg22763718	chr13	53422780	Island	PCDH8;PCDH8	TSS200;TSS200	hg19
cg20491446	chr17	80656612	Island	RAB40B	TSS200	hg19
cg21433668	chr7	139478019	Island	TBXAS1;TBXAS1;HIPK2;HIPK2	TSS200;TSS200;TSS1500;TSS1500	hg19
cg17929687	chr14	52734325	Island	PTGDR	TSS200	hg19
cg09998632	chr17	46688433	Island	HOXB7	TSS200	hg19
cg27096779	chr7	15726466	OpenSea	MEOX2	TSS200	hg19
cg25841634	chr1	220102043	Island	SLC30A10	TSS200	hg19
cg23214308	chr11	130318865	Island	ADAMTS15	TSS200	hg19
cg11838997	chr11	124609816	Island	NRGN;NRGN	TSS200;TSS200	hg19
cg22469274	chr7	27187553	Island	HOXA6	TSS200	hg19
cg01116059	chr5	121647630	Island	SNCAIP	TSS200	hg19
cg12217982	chr18	60190593	Island	ZCCHC2	TSS200	hg19
cg03780905	chr11	10326565	Island	ADM	TSS200	hg19
cg20521527	chr10	101292635	Island	NKX2-3	TSS200	hg19
cg08593261	chr4	85419494	Island	NKX6-1	TSS200	hg19
cg20720059	chr2	14772731	Island	FAM84A	TSS200	hg19
cg25307168	chr20	37353035	Island	SLC32A1	TSS200	hg19
cg19200589	chr21	36041605	Island	CLIC6	TSS200	hg19
cg06425593	chr6	71998385	Island	OGFRL1	TSS200	hg19
cg08478074	chr1	110613397	S_Shore	ALX3	TSS200	hg19
cg15487105	chr22	19744051	Island	TBX1;TBX1;TBX1	TSS200;TSS200;TSS200	hg19
cg16654801	chr10	119301763	Island	EMX2;EMX2OS;EMX2	TSS200;Body;TSS200	hg19
cg12363545	chr3	107809973	Island	CD47;CD47;CD47	TSS200;TSS200;TSS200	hg19
cg24599434	chr3	172166242	Island	GHSR;GHSR	TSS200;TSS200	hg19
cg01550473	chr1	161493932	N_Shore	HSPA6	TSS200	hg19
cg20779964	chr20	54580070	Island	CBLN4	TSS200	hg19
cg12628145	chr5	524679	Island	SLC9A3	TSS200	hg19
cg22240472	chr11	17498517	Island	ABCC8	TSS200	hg19
cg23104227	chr2	70781287	Island	TGFA;TGFA	TSS200;TSS200	hg19
cg07195011	chr5	11904114	Island	CTNND2	TSS200	hg19
cg03013298	chr7	44365316	Island	CAMK2B;CAMK2B;CAMK2B;CAMK2B;CAMK2B;CAMK2B;CAMK2B;CAMK2B	TSS200;TSS200;TSS200;TSS200;TSS200;TSS200;TSS200;TSS200	hg19
cg09010323	chr11	75379568	Island	MAP6;MAP6	TSS200;TSS200	hg19
cg26349375	chr6	150464124	Island	PPP1R14C	TSS200	hg19
cg11299660	chr19	19626895	Island	NDUFA13;TSSK6	TSS200;TSS1500	hg19
cg17146570	chr20	57875362	Island	EDN3;EDN3;EDN3;EDN3	TSS200;TSS200;TSS200;TSS200	hg19
cg24457126	chr6	46620666	Island	CYP39A1;SLC25A27	TSS200;TSS200	hg19
cg10031614	chr4	81187601	Island	FGF5;FGF5	TSS200;TSS200	hg19
cg22265644	chr20	21494716	Island	NKX2-2	TSS200	hg19
cg01435574	chr11	129245728	Island	BARX2	TSS200	hg19
cg14503744	chr9	77112053	N_Shore	RORB	TSS200	hg19
cg04727116	chr5	40679832	Island	PTGER4	TSS200	hg19
cg07026599	chr16	79634736	Island	MAF;MAF	TSS200;TSS200	hg19
cg22266749	chr4	110223959	Island	COL25A1;COL25A1	TSS200;TSS200	hg19
cg08706670	chr8	99439119	Island	KCNS2	TSS200	hg19
cg04970117	chr3	45838037	Island	SLC6A20;SLC6A20	TSS200;TSS200	hg19
cg23609571	chr14	70655845	Island	SLC8A3;SLC8A3;SLC8A3;SLC8A3	TSS200;TSS200;TSS200;TSS200	hg19
cg12807794	chr20	591085	Island	TCF15	TSS200	hg19
cg04508687	chr6	167275843	Island	RPS6KA2	TSS200	hg19
cg09290941	chr14	31343685	Island	COCH;COCH	TSS200;TSS200	hg19
cg07410872	chr4	174451455	Island	HAND2;NBLA00301	TSS200;TSS200	hg19
cg02736420	chr13	95364569	Island	SOX21	TSS200	hg19
cg10441013	chr1	160039990	N_Shore	KCNJ10	TSS200	hg19
cg25577322	chr7	17338213	N_Shore	AHR	TSS200	hg19
cg04975856	chr21	38071911	Island	SIM2;SIM2	TSS200;TSS200	hg19
cg17037282	chr5	50678928	Island	ISL1	TSS200	hg19
cg24310461	chr1	220863572	Island	C1orf115	TSS200	hg19
cg07482935	chr7	103630013	Island	RELN;RELN	TSS200;TSS200	hg19
cg17463149	chr1	201252453	Island	PKP1;PKP1	TSS200;TSS200	hg19
cg24089118	chr14	52734251	Island	PTGDR	TSS200	hg19
cg02547025	chr2	30454275	Island	LBH	TSS200	hg19
cg27237300	chr21	34442292	Island	OLIG1	TSS200	hg19
cg26117986	chr1	19638715	Island	PQLC2;AKR7A2;PQLC2;PQLC2	TSS200;TSS200;TSS200;TSS200	hg19
cg18795469	chr10	98945793	Island	SLIT1	TSS200	hg19
cg07697569	chr11	118966186	Island	H2AFX	TSS200	hg19
cg21773967	chr17	15166047	Island	PMP22;PMP22	TSS200;5'UTR	hg19
cg01576531	chr8	29206508	Island	DUSP4;DUSP4	TSS200;Body	hg19
cg04738301	chr12	96184580	Island	NTN4	TSS200	hg19
cg24458474	chr10	88126273	Island	GRID1	TSS200	hg19
cg18862610	chr10	6019621	Island	IL15RA;IL15RA	TSS200;5'UTR	hg19
cg12928379	chr11	637175	Island	DRD4	TSS200	hg19
cg05085230	chr6	133562461	Island	EYA4;EYA4;EYA4	TSS200;TSS200;TSS200	hg19
cg08363605	chr15	50474388	Island	SLC27A2;SLC27A2	TSS200;TSS200	hg19
cg07274618	chr17	74070698	Island	GALR2	TSS200	hg19
cg02403292	chr5	168728193	Island	SLIT3	TSS200	hg19
cg08261878	chr2	219925330	Island	IHH	TSS200	hg19
cg18097532	chr11	17498541	Island	ABCC8	TSS200	hg19
cg21504815	chr6	27791876	Island	HIST1H4J	TSS200	hg19
cg11971027	chr1	153651147	Island	NPR1	TSS200	hg19
cg06048524	chr10	44880542	Island	CXCL12;CXCL12;CXCL12	TSS200;TSS200;TSS200	hg19
cg20551181	chr11	20620920	N_Shore	SLC6A5	TSS200	hg19
cg23994917	chr2	232791126	Island	NPPC	TSS200	hg19
cg24225517	chr6	108487063	Island	NR2E1	TSS200	hg19
cg04599265	chr11	118927966	Island	HYOU1;HYOU1	TSS200;TSS200	hg19
cg16887890	chr2	219745233	Island	WNT10A	TSS200	hg19
cg01616926	chr4	111558602	N_Shore	PITX2;PITX2	TSS200;TSS200	hg19
cg14174099	chr14	70655862	Island	SLC8A3;SLC8A3;SLC8A3;SLC8A3	TSS200;TSS200;TSS200;TSS200	hg19
cg13935962	chr4	174451443	Island	HAND2;NBLA00301	TSS200;TSS200	hg19
cg17468987	chr17	46688448	Island	HOXB7	TSS200	hg19
cg10315231	chr3	89156568	OpenSea	EPHA3;EPHA3	TSS200;TSS200	hg19
cg14336879	chr17	27333117	Island	SEZ6;SEZ6	TSS200;TSS200	hg19
cg01300410	chr10	95653653	Island	TMEM20;TMEM20	TSS200;TSS200	hg19
cg21014159	chr11	117668035	Island	DSCAML1	TSS200	hg19
cg07776900	chr2	63277919	Island	OTX1	TSS200	hg19
cg00580978	chr12	72667386	Island	LOC283392;LOC283392;TRHDE	TSS200;TSS200;Body	hg19
cg27427357	chr6	26027618	Island	HIST1H4B	TSS200	hg19
cg08694014	chr16	68482591	Island	SMPD3	TSS200	hg19
cg24156658	chr11	65122092	Island	TIGD3	TSS200	hg19
cg03028685	chr10	99078963	Island	FRAT1	TSS200	hg19
cg11471772	chr6	100911687	N_Shore	SIM1	TSS200	hg19
cg12387713	chr5	174151567	Island	MSX2	TSS200	hg19
cg05857979	chr16	1031653	Island	SOX8	TSS200	hg19
cg18729886	chr14	61788339	Island	PRKCH	TSS200	hg19
cg08452658	chr15	83776271	Island	TM6SF1;TM6SF1	TSS200;TSS200	hg19
cg24131748	chr14	31343699	Island	COCH;COCH	TSS200;TSS200	hg19
cg08920068	chr5	121414076	Island	LOX	TSS200	hg19
cg00384539	chr8	70983567	Island	PRDM14	TSS200	hg19
cg07070391	chr20	21494748	Island	NKX2-2	TSS200	hg19
cg17145587	chr2	230579435	Island	DNER	TSS200	hg19
cg08844894	chr1	12226961	Island	TNFRSF1B	TSS200	hg19
cg10629682	chr2	27486061	Island	SLC30A3	TSS200	hg19
cg10510891	chr14	50159699	Island	KLHDC1	TSS200	hg19
cg15610020	chr10	100995813	S_Shore	HPSE2;HPSE2;HPSE2;HPSE2	TSS200;TSS200;TSS200;TSS200	hg19
cg05262436	chr6	137815569	N_Shore	OLIG3	TSS200	hg19
cg25886719	chr11	33796235	Island	FBXO3;FBXO3	TSS200;TSS200	hg19
cg10961753	chr12	54332530	N_Shore	HOXC13	TSS200	hg19
cg08530317	chr11	20620824	N_Shore	SLC6A5	TSS200	hg19
cg17755964	chr1	2461834	Island	HES5	TSS200	hg19
cg01960526	chr2	46524359	Island	EPAS1	TSS200	hg19
cg03580297	chr1	99729804	N_Shore	LPPR4;LPPR4	TSS200;TSS200	hg19
cg23283076	chr1	27114325	Island	PIGV	TSS200	hg19
cg22255664	chr4	168155853	S_Shore	SPOCK3;SPOCK3	TSS200;TSS200	hg19
cg20528583	chr4	81187610	Island	FGF5;FGF5	TSS200;TSS200	hg19
cg05499262	chr2	222437089	Island	EPHA4	TSS200	hg19
cg23574897	chr10	102988836	Island	LBX1;FLJ41350	TSS200;TSS1500	hg19
cg15738605	chr3	186080208	S_Shore	DGKG;DGKG;DGKG	TSS200;TSS200;TSS200	hg19
cg23277376	chr6	46703232	Island	PLA2G7;PLA2G7	TSS200;5'UTR	hg19
cg27392444	chr7	123389159	Island	WASL	TSS200	hg19
cg23313650	chr7	123389169	Island	WASL	TSS200	hg19
cg14492800	chr5	37839923	Island	GDNF	TSS200	hg19
cg20374054	chr11	124735126	Island	ROBO3	TSS200	hg19
cg11904759	chr17	80656664	Island	RAB40B	TSS200	hg19
cg23383483	chr11	128761180	Island	KCNJ5	TSS200	hg19
cg08073312	chr3	137483555	Island	SOX14	TSS200	hg19
cg00733780	chr10	26505127	Island	GAD2;GAD2	TSS200;TSS200	hg19
cg22287067	chr18	31803458	Island	NOL4	TSS200	hg19
cg27528660	chr8	72987924	Island	TRPA1	TSS200	hg19
cg07647353	chr10	71333186	Island	NEUROG3	TSS200	hg19
cg25835669	chr22	18593441	Island	TUBA8	TSS200	hg19
cg00033668	chr12	15942561	Island	EPS8	TSS200	hg19
cg07134065	chr3	13921803	Island	WNT7A	TSS200	hg19
cg10421979	chr17	48546321	Island	CHAD;ACSF2	TSS200;Body	hg19
cg08908184	chr10	102890974	N_Shore	TLX1;TLX1NB	TSS200;TSS200	hg19
cg09827752	chr1	2461823	Island	HES5	TSS200	hg19
cg19640439	chr1	51435462	Island	CDKN2C;CDKN2C;CDKN2C	TSS200;5'UTR;1stExon	hg19
cg16280705	chr5	110408910	Island	TSLP;TSLP	TSS200;Body	hg19
cg06221680	chr1	151689396	OpenSea	TNRC4	TSS200	hg19
cg16524928	chr20	21494679	Island	NKX2-2	TSS200	hg19
cg10176160	chr3	184279528	Island	EPHB3	TSS200	hg19
cg18324707	chr7	137531801	Island	DGKI	TSS200	hg19
cg15778437	chr11	31839521	Island	PAX6	TSS200	hg19
cg04851935	chr6	46703193	Island	PLA2G7;PLA2G7	TSS200;5'UTR	hg19
cg16158681	chr16	56623109	Island	MT3	TSS200	hg19
cg04672706	chr8	55370423	Island	SOX17	TSS200	hg19
cg25861340	chr5	524683	Island	SLC9A3	TSS200	hg19
cg01869405	chr19	33166228	Island	ANKRD27;RGS9BP	TSS200;TSS200	hg19
cg22000330	chr17	14204485	Island	HS3ST3B1	TSS200	hg19
cg24678862	chr5	3595977	Island	IRX1	TSS200	hg19
cg13682477	chr8	63998667	Island	TTPA	TSS200	hg19
cg21123160	chr3	10857719	Island	SLC6A11	TSS200	hg19
cg08946575	chr1	85931072	Island	DDAH1;DDAH1	TSS200;5'UTR	hg19
cg16164276	chr3	11034345	N_Shore	SLC6A1	TSS200	hg19
cg25830048	chr17	8027460	N_Shore	HES7;HES7	TSS200;TSS200	hg19
cg24136114	chr20	23030343	Island	THBD	TSS200	hg19
cg09158990	chr12	49372112	Island	WNT1	TSS200	hg19
cg01300405	chr19	19626978	Island	NDUFA13;TSSK6	TSS200;TSS1500	hg19
cg09183753	chr20	55204342	Island	TFAP2C	TSS200	hg19
cg15987088	chr3	172166234	Island	GHSR;GHSR	TSS200;TSS200	hg19
cg00379080	chr12	15942595	Island	EPS8	TSS200	hg19
cg21172458	chr8	86350927	Island	CA3	TSS200	hg19
cg08681432	chr16	23193848	Island	SCNN1G	TSS200	hg19
cg14383716	chr7	90893663	Island	FZD1	TSS200	hg19
cg26615830	chr4	4861330	Island	MSX1	TSS200	hg19
cg08592707	chr17	56833076	Island	PPM1E	TSS200	hg19
cg04306172	chr10	105253551	Island	NEURL	TSS200	hg19
cg14731653	chr2	219858154	Island	CRYBA2;CRYBA2;CRYBA2	TSS200;TSS200;TSS200	hg19
cg26330135	chr1	112531947	Island	KCND3;KCND3	TSS200;TSS200	hg19
cg11142826	chr17	44896223	Island	WNT3	TSS200	hg19
cg18285309	chr1	40157229	Island	HPCAL4	TSS200	hg19
cg25602921	chr17	8924763	Island	NTN1	TSS200	hg19
cg26732804	chr10	94449567	Island	HHEX	TSS200	hg19
cg16851924	chr2	182521880	Island	CERKL;CERKL;CERKL;CERKL;CERKL;CERKL;CERKL	TSS200;TSS200;TSS200;TSS200;TSS200;TSS200;TSS200	hg19
cg23634124	chr17	48049952	Island	DLX4;DLX4	TSS200;Body	hg19
cg00547445	chr10	95326291	Island	GPR120	TSS200	hg19
cg05598562	chr13	28674876	Island	FLT3	TSS200	hg19
cg25437947	chr8	17941982	Island	ASAH1;ASAH1;ASAH1	TSS200;Body;Body	hg19
cg17967577	chr13	88324711	N_Shore	SLITRK5	TSS200	hg19
cg12071328	chr11	20690930	Island	NELL1;NELL1	TSS200;TSS200	hg19
cg10297191	chr6	46620661	Island	CYP39A1;SLC25A27	TSS200;TSS200	hg19
cg06157334	chr2	219724539	Island	WNT6	TSS200	hg19
cg24061141	chr7	35293869	Island	TBX20;TBX20	TSS200;TSS200	hg19
cg26866482	chr12	103351443	N_Shore	ASCL1	TSS200	hg19
cg25949958	chr11	31833007	Island	PAX6;PAX6;PAX6	TSS200;5'UTR;TSS200	hg19
cg09254142	chr1	25943891	N_Shore	MAN1C1	TSS200	hg19
cg15490781	chr2	219858271	Island	CRYBA2;CRYBA2;CRYBA2	TSS200;TSS200;TSS200	hg19
cg11730925	chr1	118148412	Island	FAM46C	TSS200	hg19
cg17985646	chr7	35293759	Island	TBX20;TBX20	TSS200;TSS200	hg19
cg14891195	chr18	30353000	S_Shore	KLHL14	TSS200	hg19
cg12253830	chr12	22487668	Island	ST8SIA1	TSS200	hg19
cg19271133	chr6	26027581	Island	HIST1H4B	TSS200	hg19
cg19046826	chr17	48546297	Island	CHAD;ACSF2	TSS200;Body	hg19
cg02929734	chr16	67226033	OpenSea	E2F4	TSS200	hg19
cg08826127	chr3	45838226	Island	SLC6A20;SLC6A20	TSS200;TSS200	hg19
cg23016129	chr10	22634224	Island	SPAG6;SPAG6	TSS200;TSS200	hg19
cg01587896	chr5	50678925	Island	ISL1	TSS200	hg19
cg22243438	chr7	43622574	N_Shore	STK17A	TSS200	hg19
cg03969906	chr6	26021768	N_Shore	HIST1H4A	TSS200	hg19
cg06994090	chr5	76011849	Island	F2R	TSS200	hg19
cg05377596	chr1	61547973	N_Shore	NFIA;NFIA;NFIA;NFIA	TSS200;Body;Body;TSS200	hg19
cg08445263	chr15	27216277	Island	GABRG3	TSS200	hg19
cg08871383	chr2	46524363	Island	EPAS1	TSS200	hg19
cg26039254	chr4	52917541	Island	SPATA18	TSS200	hg19
cg15326320	chr2	172967665	Island	DLX2	TSS200	hg19
cg00095027	chr7	87563525	Island	ADAM22;ADAM22;ADAM22;ADAM22;ADAM22	TSS200;TSS200;TSS200;TSS200;TSS200	hg19
cg09248655	chr19	48897955	S_Shore	GRIN2D	TSS200	hg19
cg09486260	chr19	10400648	Island	ICAM5	TSS200	hg19
cg07240937	chr1	153650963	Island	NPR1	TSS200	hg19
cg00688962	chr4	21950567	Island	KCNIP4	TSS200	hg19
cg24248486	chr3	72897631	Island	SHQ1	TSS200	hg19
cg11199036	chr3	129325693	S_Shore	PLXND1	TSS200	hg19
cg07114770	chr1	144932136	Island	PDE4DIP;PDE4DIP;PDE4DIP	TSS200;Body;Body	hg19
cg11912543	chr6	75915730	Island	COL12A1;COL12A1	TSS200;TSS200	hg19
cg18416576	chr7	27214043	Island	HOXA10;HOXA10	TSS200;Body	hg19
cg07018071	chr1	59249834	Island	JUN	TSS200	hg19
cg18447772	chr7	27205224	Island	HOXA9	TSS200	hg19
cg05663122	chr19	59055778	Island	TRIM28	TSS200	hg19
cg24890054	chr2	18059752	Island	KCNS3	TSS200	hg19
cg17090593	chr2	73144410	Island	EMX1	TSS200	hg19
cg13547577	chr2	45878859	Island	PRKCE	TSS200	hg19
cg09854746	chr1	168195074	Island	SFT2D2	TSS200	hg19
cg20055841	chr14	52780919	Island	PTGER2	TSS200	hg19
cg11247289	chr1	19991707	Island	HTR6	TSS200	hg19
cg25223263	chr11	119020168	Island	ABCG4;ABCG4	TSS200;5'UTR	hg19
cg11744777	chr6	27799370	Island	HIST1H4K	TSS200	hg19
cg19617792	chr2	158485415	Island	ACVR1C;ACVR1C;ACVR1C	TSS200;TSS200;TSS200	hg19
cg13626505	chr15	76603987	Island	ETFA;ETFA	TSS200;TSS200	hg19
cg27019126	chr18	56940693	Island	RAX	TSS200	hg19
cg16268160	chr11	124735218	Island	ROBO3	TSS200	hg19
cg03345106	chr7	43622578	N_Shore	STK17A	TSS200	hg19
cg16347317	chr6	133562336	Island	EYA4;EYA4;EYA4	TSS200;TSS200;TSS200	hg19
cg11723848	chr4	96470286	Island	UNC5C	TSS200	hg19
cg16440629	chr17	44896147	Island	WNT3	TSS200	hg19
cg23847109	chr1	40783060	Island	COL9A2	TSS200	hg19
cg14160599	chr1	144932227	Island	PDE4DIP;PDE4DIP;PDE4DIP	TSS200;Body;Body	hg19
cg25222263	chr20	61273772	Island	SLCO4A1	TSS200	hg19
cg01454815	chr16	23193933	Island	SCNN1G	TSS200	hg19
cg18718634	chr11	118023765	Island	SCN4B;SCN4B	TSS200;TSS200	hg19
cg09999109	chr8	54164310	Island	OPRK1	TSS200	hg19
cg11674373	chr10	7708997	OpenSea	ITIH5;ITIH5	TSS200;TSS200	hg19
cg06190380	chr10	64576262	Island	EGR2;EGR2;EGR2;EGR2	TSS200;5'UTR;TSS200;TSS200	hg19
cg14284889	chr11	65122212	Island	TIGD3	TSS200	hg19
cg08590601	chr11	128563634	Island	FLI1;FLI1	TSS200;5'UTR	hg19
cg18769103	chr1	236445447	Island	ERO1LB	TSS200	hg19
cg07923666	chr12	49932857	Island	KCNH3	TSS200	hg19
cg11459006	chr10	103986047	Island	ELOVL3	TSS200	hg19
cg16672925	chr10	90967113	N_Shore	CH25H	TSS200	hg19
cg23989516	chr11	65554385	Island	OVOL1	TSS200	hg19
cg11528328	chr21	36041683	Island	CLIC6	TSS200	hg19
cg02328332	chr12	113909934	Island	LHX5	TSS200	hg19
cg21127268	chr11	125366265	Island	FEZ1;FEZ1	TSS200;TSS200	hg19
cg02957576	chr22	38851366	S_Shore	KCNJ4	TSS200	hg19
cg06614469	chr18	48086302	Island	MAPK4	TSS200	hg19
cg23217126	chr18	67068268	Island	DOK6	TSS200	hg19
cg27113059	chr18	47088248	Island	LIPG	TSS200	hg19
cg00699993	chr4	158141570	Island	GRIA2;GRIA2;GRIA2	TSS200;TSS1500;TSS200	hg19
cg06132028	chr6	133562466	Island	EYA4;EYA4;EYA4	TSS200;TSS200;TSS200	hg19
cg19117365	chr3	139653915	Island	CLSTN2	TSS200	hg19
cg26295057	chr5	37839829	Island	GDNF	TSS200	hg19
cg03256465	chr1	59249883	Island	JUN	TSS200	hg19
cg27037018	chr5	1445567	Island	SLC6A3	TSS200	hg19
cg14917700	chr3	72897678	Island	SHQ1	TSS200	hg19
cg01565028	chr19	48898052	S_Shore	GRIN2D	TSS200	hg19
cg07555797	chr14	61788314	Island	PRKCH	TSS200	hg19
cg18453192	chr8	38243907	Island	LETM2	TSS200	hg19
cg27625055	chr20	41818574	Island	PTPRT;PTPRT	TSS200;TSS200	hg19
cg08326075	chr15	91643003	Island	SV2B;SV2B	TSS200;TSS1500	hg19
cg15946251	chr11	128761154	Island	KCNJ5	TSS200	hg19
cg22277431	chr2	75426726	Island	TACR1;TACR1	TSS200;TSS200	hg19
cg02047489	chr5	76011836	Island	F2R	TSS200	hg19
cg03020810	chr10	102890984	N_Shore	TLX1;TLX1NB	TSS200;TSS200	hg19
cg24217844	chr6	137243219	Island	SLC35D3	TSS200	hg19
cg26783464	chr1	145549064	OpenSea	ANKRD35	TSS200	hg19
cg18923221	chr8	48650727	Island	CEBPD	TSS200	hg19
cg02567119	chr10	102891045	Island	TLX1;TLX1NB	TSS200;TSS200	hg19
cg07791427	chr12	54402704	Island	HOXC8	TSS200	hg19
cg23647191	chr1	71513494	Island	PTGER3;PTGER3;PTGER3;PTGER3;PTGER3;PTGER3;PTGER3;PTGER3;PTGER3;PTGER3	TSS200;TSS200;TSS200;TSS200;TSS200;TSS200;TSS200;TSS200;TSS200;TSS200	hg19
cg24703125	chr19	33166148	Island	ANKRD27;RGS9BP	TSS200;TSS200	hg19
cg02795700	chr19	41036303	S_Shore	SPTBN4;SPTBN4	TSS200;Body	hg19
cg13556659	chr11	94276960	Island	FUT4	TSS200	hg19
cg23424273	chr6	78173227	Island	HTR1B	TSS200	hg19
cg03176143	chr19	4066940	Island	ZBTB7A	TSS200	hg19
cg10541674	chr12	57610491	Island	NXPH4	TSS200	hg19
cg21380842	chr21	39288830	Island	KCNJ6	TSS200	hg19
cg17895236	chr17	8924740	Island	NTN1	TSS200	hg19
cg07065217	chr14	105953092	Island	CRIP1	TSS200	hg19
cg07061916	chr13	72441515	S_Shore	DACH1;DACH1;DACH1	TSS200;TSS200;TSS200	hg19
cg16703647	chr15	78632592	N_Shore	CRABP1	TSS200	hg19
cg03962411	chr1	33546533	Island	ADC	TSS200	hg19
cg17656267	chr12	15942608	Island	EPS8	TSS200	hg19
cg07206001	chr6	150263118	Island	ULBP2	TSS200	hg19
cg10810799	chr12	54348707	Island	HOXC12	TSS200	hg19
cg21792156	chr6	27775847	Island	HIST1H2AI;HIST1H2BL	TSS200;TSS200	hg19
cg23644960	chr11	101454823	S_Shore	TRPC6	TSS200	hg19
cg15849864	chr15	73661642	Island	HCN4	TSS200	hg19
cg08005992	chr11	31832959	Island	PAX6;PAX6;PAX6	TSS200;5'UTR;TSS200	hg19
cg07090138	chr2	87035688	N_Shore	CD8A	TSS200	hg19
cg23988749	chr6	30585293	Island	MRPS18B;PPP1R10	TSS200;TSS1500	hg19
cg01610488	chr8	72987870	Island	TRPA1	TSS200	hg19
cg08478447	chr3	53528849	Island	CACNA1D;CACNA1D;CACNA1D	TSS200;TSS200;TSS200	hg19
cg06577604	chr3	184279443	Island	EPHB3	TSS200	hg19
cg21729186	chr6	26285766	Island	HIST1H4H	TSS200	hg19
cg10064079	chr20	44600917	Island	ZNF335	TSS200	hg19
cg10020373	chr2	63277944	Island	OTX1	TSS200	hg19
cg21969395	chr4	155664998	Island	LRAT	TSS200	hg19
cg21957156	chr1	26372718	Island	SLC30A2;SLC30A2	TSS200;TSS200	hg19
cg14046986	chr1	167599371	N_Shore	RCSD1	TSS200	hg19
cg06522946	chr2	230579461	Island	DNER	TSS200	hg19
cg01287975	chr7	97361241	Island	TAC1;TAC1;TAC1;TAC1	TSS200;TSS200;TSS200;TSS200	hg19
cg27660104	chr1	220863462	N_Shore	C1orf115	TSS200	hg19
cg04308089	chr15	96869027	S_Shelf	NR2F2	TSS200	hg19
cg05182249	chr14	90527985	Island	KCNK13	TSS200	hg19
cg04344205	chr1	3566818	Island	WDR8	TSS200	hg19
cg14273822	chr6	26271716	N_Shore	HIST1H3G;HIST1H2BI	TSS200;TSS1500	hg19
cg05250042	chr8	38243879	Island	LETM2	TSS200	hg19
cg22359606	chr2	182545492	N_Shelf	NEUROD1	TSS200	hg19
cg03993263	chr1	18434114	Island	IGSF21	TSS200	hg19
cg16024950	chr7	100254149	Island	ACTL6B	TSS200	hg19
cg02773756	chr6	27799308	Island	HIST1H4K	TSS200	hg19
cg14582356	chr10	95326230	Island	GPR120	TSS200	hg19
cg24425171	chr2	25391711	Island	POMC;POMC	TSS200;TSS200	hg19
cg12810523	chr7	27187374	Island	HOXA6	TSS200	hg19
cg12325507	chr9	74764263	Island	GDA	TSS200	hg19
cg10530281	chr12	115122054	Island	TBX3;TBX3	TSS200;TSS200	hg19
cg11138929	chr3	113251189	N_Shore	SIDT1	TSS200	hg19
cg17731992	chr6	31324997	Island	HLA-B	TSS200	hg19
cg26744375	chr7	27135723	Island	HOXA1;HOXA1	TSS200;TSS200	hg19
cg02423064	chr17	32484008	Island	ACCN1	TSS200	hg19
cg10823926	chr1	145549189	OpenSea	ANKRD35	TSS200	hg19
cg01116067	chr1	2461838	Island	HES5	TSS200	hg19
cg15308664	chr3	27763797	Island	EOMES	TSS200	hg19
cg01328892	chr6	133562332	Island	EYA4;EYA4;EYA4	TSS200;TSS200;TSS200	hg19
cg01464052	chr1	150255137	S_Shore	C1orf51	TSS200	hg19
cg03569748	chr17	37764220	Island	NEUROD2	TSS200	hg19
cg21449170	chr7	130419062	Island	KLF14	TSS200	hg19
cg22975147	chr17	8021903	N_Shore	ALOXE3;ALOXE3	TSS200;Body	hg19
cg09107315	chr1	78511488	N_Shore	GIPC2	TSS200	hg19
cg00881552	chr14	90527990	Island	KCNK13	TSS200	hg19
cg25874421	chr14	90527917	Island	KCNK13	TSS200	hg19
cg14807248	chr5	111755067	Island	EPB41L4A;FLJ11235	TSS200;TSS1500	hg19
cg03929977	chr12	5019017	Island	KCNA1	TSS200	hg19
cg16316649	chr2	211090349	S_Shore	ACADL	TSS200	hg19
cg01185626	chr1	75594016	N_Shore	LHX8	TSS200	hg19
cg14186937	chr11	101454765	S_Shore	TRPC6	TSS200	hg19
cg13836770	chr1	12226913	Island	TNFRSF1B	TSS200	hg19
cg11035195	chr17	72920232	Island	OTOP2;USH1G	TSS200;TSS1500	hg19
cg15479139	chr6	26032472	N_Shore	HIST1H3B	TSS200	hg19
cg22300727	chr22	18893587	Island	DGCR6	TSS200	hg19
cg02656667	chr6	26204710	N_Shore	HIST1H4E	TSS200	hg19
cg15384821	chr10	64576232	Island	EGR2;EGR2;EGR2;EGR2	TSS200;5'UTR;TSS200;TSS200	hg19
cg10196861	chr16	23193991	Island	SCNN1G	TSS200	hg19
cg04084157	chr7	100809049	Island	VGF	TSS200	hg19
cg11102794	chr11	8285587	S_Shore	LMO1	TSS200	hg19
cg00300750	chr8	99956467	N_Shore	OSR2;OSR2	TSS200;TSS200	hg19
cg24098927	chr7	86273180	OpenSea	GRM3	TSS200	hg19
cg11654490	chr10	102505349	Island	PAX2;PAX2;PAX2;PAX2;PAX2	TSS200;TSS200;TSS200;TSS200;TSS200	hg19
cg20046330	chr8	80523364	N_Shore	STMN2	TSS200	hg19
cg24778909	chr17	54670875	Island	NOG	TSS200	hg19
cg09530407	chr11	22359486	N_Shelf	SLC17A6	TSS200	hg19
cg24405537	chr12	14924105	S_Shore	HIST4H4	TSS200	hg19
cg03026462	chr14	38064490	Island	FOXA1	TSS200	hg19
cg10895922	chr5	172662315	N_Shore	NKX2-5;NKX2-5;NKX2-5	TSS200;TSS200;TSS200	hg19
cg04167903	chr7	27135746	Island	HOXA1;HOXA1	TSS200;TSS200	hg19
cg09968620	chr2	176987383	Island	HOXD9	TSS200	hg19
cg15638055	chr8	110986974	Island	KCNV1	TSS200	hg19
cg09413615	chr15	78913637	S_Shore	CHRNA3;CHRNA3	TSS200;TSS200	hg19
cg01249823	chr14	73360841	Island	DPF3	TSS200	hg19
cg04237663	chr8	110987019	N_Shore	KCNV1	TSS200	hg19
cg06874767	chr2	20646825	Island	RHOB	TSS200	hg19
cg15797110	chr7	27196314	Island	HOXA7	TSS200	hg19
cg24842733	chr6	84419237	Island	SNAP91;SNAP91	TSS200;TSS200	hg19
cg20518889	chr2	71127529	Island	VAX2	TSS200	hg19
cg22826141	chr7	37956648	S_Shore	SFRP4	TSS200	hg19
cg07963033	chr7	116139322	N_Shore	CAV2;CAV2	TSS200;TSS200	hg19
cg09662754	chr1	24645805	N_Shelf	GRHL3	TSS200	hg19
cg17568409	chr7	43622641	N_Shore	STK17A	TSS200	hg19
cg15185794	chr1	17446087	Island	PADI2	TSS200	hg19
cg05108467	chr15	96869132	S_Shelf	NR2F2	TSS200	hg19
cg20426571	chr12	114843919	N_Shore	TBX5;TBX5;TBX5	TSS200;5'UTR;5'UTR	hg19
cg04496899	chr1	70820341	Island	HHLA3;ANKRD13C;HHLA3;HHLA3;HHLA3;ANKRD13C	TSS200;5'UTR;TSS200;TSS200;TSS200;1stExon	hg19
cg12969644	chr9	85678242	Island	RASEF	TSS200	hg19
cg06385152	chr17	35306059	Island	AATF	TSS200	hg19
cg08623787	chr1	165414611	OpenSea	RXRG;RXRG	TSS200;TSS200	hg19
cg23602974	chr7	35293884	Island	TBX20;TBX20	TSS200;TSS200	hg19
cg26533717	chr13	28543455	Island	CDX2	TSS200	hg19
cg04690395	chr2	19558507	S_Shore	OSR1	TSS200	hg19
cg00705908	chr8	17942569	S_Shore	ASAH1;ASAH1;ASAH1	TSS200;TSS200;TSS1500	hg19
cg08735298	chr1	38273312	N_Shore	C1orf122;YRDC;C1orf122	TSS200;Body;TSS200	hg19
cg08553816	chr6	31465710	Island	MICB	TSS200	hg19
cg07980518	chr18	59560394	N_Shore	RNF152	TSS200	hg19
cg14991487	chr2	176987404	Island	HOXD9	TSS200	hg19
cg16691593	chr5	76934634	Island	OTP	TSS200	hg19
cg16027761	chr13	53422871	Island	PCDH8;PCDH8	TSS200;TSS200	hg19
cg00614684	chr10	180265	N_Shore	ZMYND11;ZMYND11;ZMYND11	TSS200;TSS200;TSS200	hg19
cg25123470	chr10	103603722	S_Shore	KCNIP2;KCNIP2;KCNIP2;KCNIP2;KCNIP2;KCNIP2	TSS200;TSS200;TSS200;TSS200;TSS200;TSS200	hg19
cg01620570	chr17	15165908	Island	PMP22;PMP22	TSS200;5'UTR	hg19
cg18430624	chr11	10326585	Island	ADM	TSS200	hg19
cg14681055	chr10	104001261	Island	PITX3	TSS200	hg19
cg10040836	chr15	96875689	Island	NR2F2;NR2F2;NR2F2;MIR1469;NR2F2	TSS200;1stExon;Body;TSS1500;TSS1500	hg19
cg01769232	chr6	110300218	Island	GPR6	TSS200	hg19
cg06730723	chr10	1779819	Island	ADARB2	TSS200	hg19
cg22935450	chr17	38465393	OpenSea	RARA	TSS200	hg19
cg24887381	chr10	63661384	N_Shore	ARID5B	TSS200	hg19
cg06341054	chr4	52917543	Island	SPATA18	TSS200	hg19
cg15223102	chr19	33166151	Island	ANKRD27;RGS9BP	TSS200;TSS200	hg19
cg10583499	chr8	17942063	Island	ASAH1;ASAH1;ASAH1	TSS200;Body;Body	hg19
cg04549162	chr10	125425690	Island	GPR26	TSS200	hg19
cg16722536	chr22	19744067	Island	TBX1;TBX1;TBX1	TSS200;TSS200;TSS200	hg19
cg06509239	chr2	19558569	S_Shore	OSR1	TSS200	hg19
cg14858469	chr15	96874050	Island	NR2F2;NR2F2	TSS200;Body	hg19
cg13298963	chr17	32483938	N_Shore	ACCN1	TSS200	hg19
cg09364688	chr1	36038877	N_Shore	TFAP2E	TSS200	hg19
cg23437459	chr10	124907457	Island	HMX2	TSS200	hg19
cg03376565	chr6	26104165	N_Shore	HIST1H4C	TSS200	hg19
cg11815762	chr6	1610673	Island	FOXC1	TSS200	hg19
cg26593946	chr15	96869043	S_Shelf	NR2F2	TSS200	hg19
cg20839034	chr2	20646816	Island	RHOB	TSS200	hg19
cg23222039	chr19	17982708	Island	SLC5A5	TSS200	hg19
cg08961408	chr4	106816564	Island	NPNT	TSS200	hg19
cg22880373	chr15	66994602	Island	SMAD6;SMAD6	TSS200;TSS200	hg19
cg23259851	chr6	27775964	Island	HIST1H2AI;HIST1H2BL	TSS200;TSS1500	hg19
cg11575738	chr2	172950171	N_Shore	DLX1;DLX1	TSS200;TSS200	hg19
cg14548871	chr10	102505330	Island	PAX2;PAX2;PAX2;PAX2;PAX2	TSS200;TSS200;TSS200;TSS200;TSS200	hg19
cg02660347	chr12	64062505	Island	DPY19L2	TSS200	hg19
cg09313705	chr17	46622491	S_Shore	HOXB2	TSS200	hg19
cg18498593	chr17	46806134	Island	HOXB13	TSS200	hg19
cg27447599	chr7	45927940	N_Shore	IGFBP1	TSS200	hg19
cg09578028	chr2	176987411	Island	HOXD9	TSS200	hg19
cg14546394	chr8	72756863	S_Shore	MSC	TSS200	hg19
cg14941457	chr2	219824293	Island	CDK5R2	TSS200	hg19
cg18403361	chr14	38725750	S_Shore	CLEC14A	TSS200	hg19
cg11248413	chr5	134871658	Island	NEUROG1	TSS200	hg19
cg07991112	chr6	27841423	S_Shore	HIST1H4L;HIST1H3I	TSS200;TSS1500	hg19
cg18004523	chr2	158485526	Island	ACVR1C;ACVR1C;ACVR1C	TSS200;TSS200;TSS200	hg19
cg02526522	chr11	128563716	Island	FLI1;FLI1	TSS200;5'UTR	hg19
cg09829319	chr6	10882238	N_Shore	GCM2	TSS200	hg19
cg19768950	chr2	182521921	Island	CERKL;CERKL;CERKL;CERKL;CERKL;CERKL;CERKL	TSS200;TSS200;TSS200;TSS200;TSS200;TSS200;TSS200	hg19
cg02761093	chr13	22245020	Island	FGF9	TSS200	hg19
cg01650726	chr7	45927893	N_Shore	IGFBP1	TSS200	hg19
cg20143092	chr11	35160330	N_Shore	CD44;CD44;CD44;CD44;CD44	TSS200;TSS200;TSS200;TSS200;TSS200	hg19
cg09799658	chr7	19157304	Island	TWIST1	TSS200	hg19
cg19828298	chr1	3713105	Island	LRRC47	TSS200	hg19
cg10516975	chr20	30457834	N_Shore	DUSP15;TTLL9;DUSP15;DUSP15	TSS200;TSS1500;5'UTR;Body	hg19
cg17945001	chr1	18434118	Island	IGSF21	TSS200	hg19
cg01537995	chr14	85996352	N_Shore	FLRT2	TSS200	hg19
cg00554614	chr7	127225750	Island	GCC1	TSS200	hg19
cg14530528	chr6	32821814	Island	TAP1;PSMB9;PSMB9	TSS200;TSS200;TSS200	hg19
cg14400886	chr4	134070441	Island	PCDH10;PCDH10	TSS200;TSS200	hg19
cg06367647	chr1	190446829	OpenSea	FAM5C	TSS200	hg19
cg12352006	chr22	30163351	Island	UCRC;ZMAT5;UCRC;ZMAT5	TSS200;TSS1500;TSS200;TSS1500	hg19
cg11064073	chr4	164253938	S_Shore	NPY1R	TSS200	hg19
cg17274064	chr21	40033892	S_Shore	ERG;ERG	TSS200;TSS200	hg19
cg07486895	chr18	59560433	N_Shore	RNF152	TSS200	hg19
cg05740609	chr2	45168921	N_Shore	SIX3	TSS200	hg19
cg18093751	chr6	108487183	Island	NR2E1	TSS200	hg19
cg08530414	chr11	35160400	Island	CD44;CD44;CD44;CD44;CD44	TSS200;TSS200;TSS200;TSS200;TSS200	hg19
cg19848126	chr5	175788878	Island	KIAA1191;KIAA1191;KIAA1191	TSS200;TSS200;TSS200	hg19
cg03402876	chr2	11051991	Island	KCNF1	TSS200	hg19
cg25583491	chr5	94955880	Island	GPR150	TSS200	hg19
cg09000800	chr17	4545081	S_Shore	ALOX15	TSS200	hg19
cg13061637	chr20	45523098	N_Shore	EYA2;EYA2	TSS200;TSS200	hg19
cg08050360	chr2	119605807	N_Shore	EN1	TSS200	hg19
cg15984718	chr4	96470349	Island	UNC5C	TSS200	hg19
cg21944135	chr22	30163316	Island	UCRC;ZMAT5;UCRC;ZMAT5	TSS200;TSS1500;TSS200;TSS1500	hg19
cg16635352	chr11	20620914	N_Shore	SLC6A5	TSS200	hg19
cg05471296	chr7	27196302	Island	HOXA7	TSS200	hg19
cg02867818	chr10	180329	N_Shore	ZMYND11;ZMYND11;ZMYND11	TSS200;TSS200;TSS200	hg19
cg18022224	chr2	176964404	Island	HOXD12	TSS200	hg19
cg20498043	chr12	14924076	S_Shore	HIST4H4	TSS200	hg19
cg01019028	chr6	132722810	Island	MOXD1	TSS200	hg19
cg12298562	chr10	95361132	Island	RBP4	TSS200	hg19
cg23641145	chr11	101000566	S_Shore	PGR	TSS200	hg19
cg09408768	chr2	155555053	Island	KCNJ3	TSS200	hg19
cg23870282	chr3	72897792	Island	SHQ1	TSS200	hg19
cg01815538	chr6	100054615	N_Shore	PRDM13	TSS200	hg19
cg18261223	chr5	32711517	Island	NPR3	TSS200	hg19
cg17381377	chr11	17498601	Island	ABCC8	TSS200	hg19
cg12573071	chr3	134370015	Island	KY	TSS200	hg19
cg17653824	chr12	5153054	Island	KCNA5	TSS200	hg19
cg12103152	chr6	78173200	Island	HTR1B	TSS200	hg19
cg11960393	chr5	121414172	S_Shore	LOX	TSS200	hg19
cg02462519	chr12	89746470	Island	DUSP6;DUSP6	TSS200;TSS200	hg19
cg27176138	chr13	96743087	Island	HS6ST3	TSS200	hg19
cg01049530	chr4	81952008	Island	BMP3	TSS200	hg19
cg17783509	chr4	41751001	N_Shore	PHOX2B	TSS200	hg19
cg12926104	chr7	19157339	Island	TWIST1	TSS200	hg19
cg26682866	chr2	219824395	Island	CDK5R2	TSS200	hg19
cg05890484	chr5	78407552	OpenSea	BHMT	TSS200	hg19
cg04389422	chr12	24715564	Island	SOX5	TSS200	hg19
cg06854084	chr10	101292507	Island	NKX2-3	TSS200	hg19
cg23056042	chr3	72897765	Island	SHQ1	TSS200	hg19
cg13454407	chr8	110986982	Island	KCNV1	TSS200	hg19
cg26339504	chr10	118897859	Island	VAX1;VAX1	TSS200;TSS200	hg19
cg20435463	chr8	19796533	N_Shore	LPL	TSS200	hg19
cg14738290	chr6	29690998	N_Shore	HLA-F;HLA-F;HLA-F	TSS200;TSS200;TSS200	hg19
cg25335190	chr6	27791899	Island	HIST1H4J	TSS200	hg19
cg23650423	chr11	101454676	Island	TRPC6	TSS200	hg19
cg19928450	chr12	54348629	N_Shore	HOXC12	TSS200	hg19
cg19459093	chr6	27861078	N_Shore	HIST1H2AM;HIST1H2BO	TSS200;TSS200	hg19
cg03054576	chr11	118016366	Island	SCN4B;SCN4B;SCN4B;SCN4B	TSS200;Body;Body;TSS200	hg19
cg05505872	chr15	96873925	Island	NR2F2;NR2F2	TSS200;Body	hg19
cg17482927	chr17	63133259	N_Shore	RGS9;RGS9;RGS9	TSS200;TSS200;TSS200	hg19
cg25145993	chr8	23540545	Island	NKX3-1	TSS200	hg19
cg08938906	chr12	106976839	N_Shore	RFX4	TSS200	hg19
cg06062084	chr2	211090323	S_Shore	ACADL	TSS200	hg19
cg03396557	chr17	45810410	N_Shore	TBX21	TSS200	hg19
cg22196610	chr5	43042233	Island	LOC153684	TSS200	hg19
cg20888386	chr2	219858260	Island	CRYBA2;CRYBA2;CRYBA2	TSS200;TSS200;TSS200	hg19
cg03893150	chr1	6526325	S_Shore	TNFRSF25;PLEKHG5;TNFRSF25;PLEKHG5;PLEKHG5;TNFRSF25;PLEKHG5;TNFRSF25;PLEKHG5;TNFRSF25;TNFRSF25	TSS200;3'UTR;TSS200;3'UTR;3'UTR;TSS200;3'UTR;TSS200;3'UTR;TSS200;TSS200	hg19
cg11038073	chr18	47088421	Island	LIPG	TSS200	hg19
cg19743103	chr1	6304220	N_Shore	HES3	TSS200	hg19
cg07966910	chr2	20866399	Island	GDF7	TSS200	hg19
cg13921352	chr3	68981890	Island	FAM19A4;FAM19A4	TSS200;TSS200	hg19
cg02962380	chr16	79634723	Island	MAF;MAF	TSS200;TSS200	hg19
cg13237033	chr14	61116216	Island	SIX1	TSS200	hg19
cg25070637	chr8	97505868	Island	SDC2	TSS200	hg19
cg18750433	chr15	91643036	Island	SV2B;SV2B	TSS200;TSS1500	hg19
cg14717170	chr3	164914471	OpenSea	SLITRK3	TSS200	hg19
cg08065101	chr2	182521918	Island	CERKL;CERKL;CERKL;CERKL;CERKL;CERKL;CERKL	TSS200;TSS200;TSS200;TSS200;TSS200;TSS200;TSS200	hg19
cg27307523	chr1	6484668	Island	ESPN	TSS200	hg19
cg11063988	chr19	46272660	Island	SIX5	TSS200	hg19
cg20064122	chr22	18593362	Island	TUBA8	TSS200	hg19
cg15891268	chr14	95236612	N_Shore	GSC	TSS200	hg19
cg24422198	chr18	59992387	Island	TNFRSF11A	TSS200	hg19
cg15133719	chr2	223163804	Island	PAX3;PAX3;PAX3;CCDC140;PAX3;PAX3;PAX3;PAX3;PAX3	TSS200;TSS200;TSS200;5'UTR;TSS200;TSS200;TSS200;TSS200;TSS200	hg19
cg08568987	chr19	56165234	Island	U2AF2;U2AF2	TSS200;TSS200	hg19
cg19579216	chr17	42081856	N_Shore	NAGS;PYY	TSS200;TSS200	hg19
cg19042459	chr18	49866371	N_Shelf	DCC	TSS200	hg19
cg09393675	chr17	37764250	Island	NEUROD2	TSS200	hg19
cg04886642	chr17	72920359	Island	OTOP2;USH1G	TSS200;TSS1500	hg19
cg27649073	chr10	104001259	Island	PITX3	TSS200	hg19
cg09236284	chr7	97361114	N_Shore	TAC1;TAC1;TAC1;TAC1	TSS200;TSS200;TSS200;TSS200	hg19
cg10349685	chr8	13372491	OpenSea	DLC1;DLC1	TSS200;TSS200	hg19
cg00936146	chr8	29206333	Island	DUSP4;DUSP4	TSS200;Body	hg19
cg07950000	chr21	31312333	S_Shore	GRIK1;GRIK1	TSS200;TSS200	hg19
cg07516956	chr5	134915085	S_Shore	CXCL14	TSS200	hg19
cg14167673	chr15	63796729	Island	USP3	TSS200	hg19
cg18751682	chr7	130419066	Island	KLF14	TSS200	hg19
cg16821068	chr11	129245691	Island	BARX2	TSS200	hg19
cg27335600	chr3	53528857	Island	CACNA1D;CACNA1D;CACNA1D	TSS200;TSS200;TSS200	hg19
cg11279425	chr11	19734864	Island	NAV2;NAV2;NAV2;LOC100126784	TSS200;TSS200;Body;Body	hg19
cg20515900	chr10	92980241	N_Shore	PCGF5	TSS200	hg19
cg10778736	chr15	45406362	N_Shore	DUOX2;DUOXA2	TSS200;TSS200	hg19
cg21197216	chr1	34632588	S_Shore	C1orf94;CSMD2	TSS200;TSS1500	hg19
cg08530978	chr2	172950120	Island	DLX1;DLX1	TSS200;TSS200	hg19
cg02709181	chr11	94276895	Island	FUT4	TSS200	hg19
cg26976390	chr11	113931150	Island	ZBTB16;ZBTB16	TSS200;5'UTR	hg19
cg25116388	chr17	46692422	S_Shore	HOXB8	TSS200	hg19
cg14246335	chr13	84456547	S_Shelf	SLITRK1	TSS200	hg19
cg06995920	chr12	64062544	Island	DPY19L2	TSS200	hg19
cg03905463	chr10	92980256	N_Shore	PCGF5	TSS200	hg19
cg03310469	chr2	45236672	Island	SIX2	TSS200	hg19
cg20916175	chr6	27832956	N_Shore	HIST1H2AL	TSS200	hg19
cg10886678	chr20	30946050	Island	ASXL1;ASXL1	TSS200;TSS200	hg19
cg09137696	chr16	56672415	Island	MT1A	TSS200	hg19
cg22363670	chr7	86273169	OpenSea	GRM3	TSS200	hg19
cg04925705	chr17	77813227	Island	CBX4	TSS200	hg19
cg26522278	chr19	496296	Island	MADCAM1;MADCAM1	TSS200;TSS200	hg19
cg26315277	chr11	31839549	Island	PAX6	TSS200	hg19
cg03552992	chr17	3599635	S_Shore	P2RX5;P2RX5;P2RX5	TSS200;TSS200;TSS200	hg19
cg19454508	chr19	19626958	Island	NDUFA13;TSSK6	TSS200;TSS1500	hg19
cg19177600	chr15	38857181	Island	RASGRP1;RASGRP1	TSS200;TSS200	hg19
cg19008649	chr2	217560292	S_Shore	IGFBP5	TSS200	hg19
cg24792749	chr19	33166123	Island	ANKRD27;RGS9BP	TSS200;TSS200	hg19
cg01281157	chr5	178422260	Island	GRM6	TSS200	hg19
cg14601136	chr3	186080043	Island	DGKG;DGKG;DGKG	TSS200;TSS200;TSS200	hg19
cg12864597	chr5	94955789	Island	GPR150	TSS200	hg19
cg01215762	chr7	27214126	Island	HOXA10;HOXA10	TSS200;Body	hg19
cg18564041	chr11	8285575	S_Shore	LMO1	TSS200	hg19
cg12307306	chr3	134369987	Island	KY	TSS200	hg19
cg19078574	chr2	99061248	Island	INPP4A;INPP4A;INPP4A;INPP4A	TSS200;TSS200;TSS200;TSS200	hg19
cg15797414	chr6	26032407	N_Shore	HIST1H3B	TSS200	hg19
cg24543286	chr1	53392881	Island	SCP2;SCP2	TSS200;TSS200	hg19
cg04378167	chr19	49944943	N_Shore	SLC17A7	TSS200	hg19
cg25475171	chr15	91643132	Island	SV2B;SV2B	TSS200;TSS1500	hg19
cg10608333	chr6	27799360	Island	HIST1H4K	TSS200	hg19
cg05236965	chr10	180411	N_Shore	ZMYND11;ZMYND11;ZMYND11	TSS200;TSS200;TSS200	hg19
cg12496355	chr11	126870773	S_Shore	KIRREL3;KIRREL3	TSS200;TSS200	hg19
cg07636178	chr6	26045534	N_Shore	HIST1H3C	TSS200	hg19
cg14230397	chr17	46799986	N_Shore	PRAC;C17orf93	TSS200;TSS1500	hg19
cg01212887	chr13	95364514	Island	SOX21	TSS200	hg19
cg19897940	chr11	128563685	Island	FLI1;FLI1	TSS200;5'UTR	hg19
cg17343325	chr19	3029668	S_Shore	TLE2;TLE2;TLE2	TSS200;Body;TSS1500	hg19
cg07590961	chr7	154002312	S_Shore	DPP6;DPP6;DPP6	TSS200;Body;Body	hg19
cg10693071	chr5	114516422	S_Shore	TRIM36;TRIM36;TRIM36	TSS200;TSS200;TSS200	hg19
cg22611504	chr10	52750754	N_Shore	PRKG1	TSS200	hg19
cg25367352	chr4	94750061	Island	ATOH1	TSS200	hg19
cg00010742	chr1	91182989	N_Shore	BARHL2	TSS200	hg19
cg04589674	chr8	38831508	N_Shore	HTRA4	TSS200	hg19
cg02796545	chr13	33590466	Island	KL	TSS200	hg19
cg12103626	chr17	14204310	Island	HS3ST3B1	TSS200	hg19
cg09906751	chr10	64133883	Island	ZNF365;ZNF365;ZNF365	TSS200;TSS200;TSS200	hg19
cg17718302	chr6	27858637	S_Shore	HIST1H3J	TSS200	hg19
cg25245418	chr1	24286282	Island	PNRC2	TSS200	hg19
cg10155681	chr10	90967233	N_Shore	CH25H	TSS200	hg19
cg26294710	chr8	99956489	N_Shore	OSR2;OSR2	TSS200;TSS200	hg19
cg09825093	chr16	82660505	N_Shore	CDH13	TSS200	hg19
cg25298161	chr15	41806135	S_Shore	LTK;LTK;LTK	TSS200;TSS200;TSS200	hg19
cg04430835	chr4	52917409	Island	SPATA18	TSS200	hg19
cg03132556	chr12	54366760	N_Shore	HOXC11	TSS200	hg19
cg23654127	chr10	95326313	Island	GPR120	TSS200	hg19
cg08460548	chr19	49944817	N_Shore	SLC17A7	TSS200	hg19
cg20952768	chr2	217560403	S_Shore	IGFBP5	TSS200	hg19
cg06186301	chr13	92050781	N_Shore	GPC5	TSS200	hg19
cg19219750	chr5	31193686	N_Shore	CDH6	TSS200	hg19
cg04431946	chr2	47797569	Island	KCNK12	TSS200	hg19
cg07013734	chr11	101454683	Island	TRPC6	TSS200	hg19
cg21269843	chr5	76934696	Island	OTP	TSS200	hg19
cg25806808	chr4	74734924	Island	CXCL1	TSS200	hg19
cg11387131	chr11	128761211	Island	KCNJ5	TSS200	hg19
cg11796507	chr6	27833095	N_Shore	HIST1H2AL	TSS200	hg19
cg06638966	chr6	70576321	N_Shore	COL19A1	TSS200	hg19
cg05877143	chr18	60986754	Island	BCL2;BCL2	TSS200;TSS200	hg19
cg08403345	chr19	496425	Island	MADCAM1;MADCAM1	TSS200;TSS200	hg19
cg07271264	chr11	17740977	Island	MYOD1	TSS200	hg19
cg18132090	chr1	151689381	OpenSea	TNRC4	TSS200	hg19
cg27296293	chr11	101454680	Island	TRPC6	TSS200	hg19
cg07497911	chr16	66878193	Island	CA7;CA7	TSS200;TSS1500	hg19
cg19836283	chr15	68724690	Island	ITGA11	TSS200	hg19
cg20157525	chr1	6304217	N_Shore	HES3	TSS200	hg19
cg24797967	chr1	147932055	Island	FLJ39739	TSS200	hg19
cg05869122	chr1	226926968	S_Shore	ITPKB	TSS200	hg19
cg06646969	chr6	31325058	Island	HLA-B	TSS200	hg19
cg09022720	chr1	92949447	Island	GFI1;GFI1;GFI1	TSS200;5'UTR;5'UTR	hg19
cg14097019	chr17	16472693	Island	ZNF287	TSS200	hg19
cg25534294	chr2	155554931	Island	KCNJ3	TSS200	hg19
cg20395892	chr12	66582780	Island	IRAK3;IRAK3	TSS200;TSS200	hg19
cg18115406	chr9	129376723	Island	LMX1B	TSS200	hg19
cg05655837	chr6	166582188	Island	T	TSS200	hg19
cg07676273	chr5	111755053	Island	EPB41L4A;FLJ11235	TSS200;TSS1500	hg19
cg09081913	chr1	180199374	Island	LHX4	TSS200	hg19
cg22141389	chr6	87646922	N_Shore	HTR1E	TSS200	hg19
cg00126034	chr17	44896162	Island	WNT3	TSS200	hg19
cg05945943	chr18	60986770	Island	BCL2;BCL2	TSS200;TSS200	hg19
cg11246071	chr9	23826065	S_Shelf	ELAVL2	TSS200	hg19
cg01161248	chr6	30585371	Island	MRPS18B;PPP1R10	TSS200;TSS1500	hg19
cg06393227	chr19	55866315	Island	COX6B2;FAM71E2	TSS200;3'UTR	hg19
cg10089978	chr16	67225962	OpenSea	E2F4	TSS200	hg19
cg04974587	chr11	110583549	Island	ARHGAP20	TSS200	hg19
cg00692763	chr18	47088373	Island	LIPG	TSS200	hg19
cg20576153	chr14	60975841	Island	SIX6	TSS200	hg19
cg05502271	chr15	22892535	Island	CYFIP1	TSS200	hg19
cg14320593	chr18	47088343	Island	LIPG	TSS200	hg19
cg05890620	chr19	10397612	Island	ICAM4;ICAM4;ICAM4	TSS200;TSS200;TSS200	hg19
cg17853504	chr12	24715538	Island	SOX5	TSS200	hg19
cg09030672	chr16	67197150	Island	HSF4;HSF4;FBXL8	TSS200;TSS200;Body	hg19
cg09374774	chr9	134151945	Island	FAM78A	TSS200	hg19
cg02440872	chr16	67225924	OpenSea	E2F4	TSS200	hg19
cg10684802	chr11	75379491	Island	MAP6;MAP6	TSS200;TSS200	hg19
cg06867829	chr12	24715508	Island	SOX5	TSS200	hg19
cg07380506	chr2	38303506	Island	CYP1B1	TSS200	hg19
cg01809148	chr22	30163342	Island	UCRC;ZMAT5;UCRC;ZMAT5	TSS200;TSS1500;TSS200;TSS1500	hg19
cg26650303	chr4	174451429	Island	HAND2;NBLA00301	TSS200;TSS200	hg19
cg16800165	chr14	85996364	N_Shore	FLRT2	TSS200	hg19
cg14445076	chr12	49488709	S_Shore	DHH	TSS200	hg19
cg14817143	chr8	63998778	S_Shore	TTPA	TSS200	hg19
cg19557537	chr6	46620673	Island	CYP39A1;SLC25A27	TSS200;TSS200	hg19
cg25917510	chr12	54402888	Island	HOXC8	TSS200	hg19
cg00043379	chr11	69634240	Island	FGF3	TSS200	hg19
cg07363239	chr6	135502390	Island	MYB;MYB;MYB;MYB;MYB;MYB;MYB;MYB	TSS200;TSS200;TSS200;TSS200;TSS200;TSS200;TSS200;TSS200	hg19
cg03384000	chr17	42081948	N_Shore	NAGS;PYY	TSS200;TSS200	hg19
cg15353061	chr14	51562486	Island	TRIM9;TRIM9	TSS200;TSS200	hg19
cg22957228	chr12	57610482	Island	NXPH4	TSS200	hg19
cg19221545	chr10	103603812	S_Shore	KCNIP2;KCNIP2;KCNIP2;KCNIP2;KCNIP2;KCNIP2	TSS200;TSS200;TSS200;TSS200;TSS200;TSS200	hg19
cg23463144	chr20	44650153	N_Shore	SLC12A5	TSS200	hg19
cg08032197	chr21	37507210	Island	CBR3	TSS200	hg19
cg27303981	chr10	26727195	Island	APBB1IP	TSS200	hg19
cg08730348	chr16	31214307	S_Shore	PYCARD;PYCARD	TSS200;TSS200	hg19
cg24059741	chr1	59249828	Island	JUN	TSS200	hg19
cg00960395	chr17	46799948	N_Shore	PRAC;C17orf93	TSS200;TSS1500	hg19
cg16811108	chr17	7905840	N_Shore	GUCY2D	TSS200	hg19
cg08676905	chr10	6019609	Island	IL15RA;IL15RA	TSS200;5'UTR	hg19
cg25694447	chr3	157824150	S_Shore	SHOX2;SHOX2;SHOX2	TSS200;TSS200;TSS200	hg19
cg00289429	chr11	17498619	Island	ABCC8	TSS200	hg19
cg24104938	chr6	108487078	Island	NR2E1	TSS200	hg19
cg11848563	chr1	63788557	Island	FOXD3	TSS200	hg19
cg06958686	chr17	61699762	Island	MAP3K3;MAP3K3	TSS200;TSS200	hg19
cg26101410	chr4	174451564	N_Shore	HAND2;NBLA00301	TSS200;TSS200	hg19
cg13029847	chr17	27333273	S_Shore	SEZ6;SEZ6	TSS200;TSS200	hg19
cg12228707	chr11	10326589	Island	ADM	TSS200	hg19
cg27083689	chr1	10057059	N_Shore	RBP7	TSS200	hg19
cg03637447	chr2	99061186	Island	INPP4A;INPP4A;INPP4A;INPP4A	TSS200;TSS200;TSS200;TSS200	hg19
cg10797959	chr4	2420526	Island	ZFYVE28	TSS200	hg19
cg13865595	chr12	48298924	Island	VDR;VDR	TSS200;TSS200	hg19
cg06918467	chr6	137815539	N_Shore	OLIG3	TSS200	hg19
cg12825773	chr5	172662463	N_Shore	NKX2-5;NKX2-5;NKX2-5	TSS200;TSS200;TSS200	hg19
cg00360414	chr10	63213391	S_Shore	TMEM26	TSS200	hg19
cg16696270	chr8	132052934	Island	ADCY8	TSS200	hg19
cg21237939	chr9	124991047	Island	LHX6;LHX6	TSS200;TSS200	hg19
cg23089549	chr11	44331905	N_Shore	ALX4	TSS200	hg19
cg01282074	chr5	172662328	N_Shore	NKX2-5;NKX2-5;NKX2-5	TSS200;TSS200;TSS200	hg19
cg22972972	chr6	150285139	Island	ULBP1	TSS200	hg19
cg07199812	chr1	212781985	Island	ATF3;ATF3;ATF3	TSS200;TSS200;5'UTR	hg19
cg13819165	chr14	73360990	S_Shore	DPF3	TSS200	hg19
cg14831946	chr7	90893731	Island	FZD1	TSS200	hg19
cg11072498	chr2	87035609	N_Shore	CD8A	TSS200	hg19
cg00036011	chr6	26271718	N_Shore	HIST1H3G;HIST1H2BI	TSS200;TSS1500	hg19
cg04767484	chr15	76629104	Island	ISL2	TSS200	hg19
cg10281002	chr12	114846399	Island	TBX5;TBX5	TSS200;TSS200	hg19
cg16585827	chr2	170219228	N_Shore	LRP2	TSS200	hg19
cg15142222	chr1	20878760	N_Shore	FAM43B	TSS200	hg19
cg01683044	chr12	54410632	N_Shore	HOXC4;HOXC6;HOXC5	TSS200;TSS200;TSS200	hg19
cg27152280	chr5	139423077	Island	NRG2;NRG2;NRG2;NRG2	TSS200;TSS200;TSS200;TSS200	hg19
cg08582356	chr8	86351018	Island	CA3	TSS200	hg19
cg24377562	chr22	30163270	Island	UCRC;ZMAT5;UCRC;ZMAT5	TSS200;TSS1500;TSS200;TSS1500	hg19
cg03595100	chr2	71127538	Island	VAX2	TSS200	hg19
cg12665504	chr5	100239050	Island	ST8SIA4;ST8SIA4	TSS200;TSS200	hg19
cg10010257	chr2	130737223	Island	RAB6C	TSS200	hg19
cg02583151	chr14	61116211	Island	SIX1	TSS200	hg19
cg01449218	chr7	86273083	OpenSea	GRM3	TSS200	hg19
cg05907835	chr16	31214346	S_Shore	PYCARD;PYCARD	TSS200;TSS200	hg19
cg25209633	chr1	207627492	N_Shore	CR2;CR2	TSS200;TSS200	hg19
cg25957967	chr1	55505148	Island	PCSK9	TSS200	hg19
cg18673726	chr12	115122101	Island	TBX3;TBX3	TSS200;TSS200	hg19
cg01310019	chr6	27840166	N_Shore	HIST1H3I	TSS200	hg19
cg17503456	chr3	138666054	Island	FOXL2;C3orf72	TSS200;TSS200	hg19
cg03466932	chr6	26027575	Island	HIST1H4B	TSS200	hg19
cg03707948	chr2	172967620	Island	DLX2	TSS200	hg19
cg09518596	chr17	80656723	Island	RAB40B	TSS200	hg19
cg26512254	chr7	27239763	Island	HOXA13	TSS200	hg19
cg02726121	chr8	11561531	Island	GATA4	TSS200	hg19
cg26810281	chr6	31465714	Island	MICB	TSS200	hg19
cg05495351	chr2	51259693	OpenSea	NRXN1;NRXN1	TSS200;TSS200	hg19
cg21609339	chr20	44650270	N_Shore	SLC12A5	TSS200	hg19
cg08189448	chr9	118915907	N_Shore	PAPPA	TSS200	hg19
cg05324982	chr17	14204478	Island	HS3ST3B1	TSS200	hg19
cg23320862	chr12	114843932	N_Shore	TBX5;TBX5;TBX5	TSS200;5'UTR;5'UTR	hg19
cg20901874	chr14	75745470	Island	FOS	TSS200	hg19
cg01491219	chr1	220863513	Island	C1orf115	TSS200	hg19
cg17020562	chr18	59560495	Island	RNF152	TSS200	hg19
cg18834338	chr10	71333161	Island	NEUROG3	TSS200	hg19
cg22951509	chr5	94955893	Island	GPR150	TSS200	hg19
cg01293647	chr17	37764264	Island	NEUROD2	TSS200	hg19
cg06843320	chr6	27791727	N_Shore	HIST1H4J	TSS200	hg19
cg19723563	chr12	28123034	Island	PTHLH;PTHLH;PTHLH;PTHLH	TSS200;5'UTR;TSS200;5'UTR	hg19
cg11241627	chr7	19185165	S_Shore	FERD3L	TSS200	hg19
cg07621749	chr15	41806141	S_Shore	LTK;LTK;LTK	TSS200;TSS200;TSS200	hg19
cg15392845	chr14	73360933	Island	DPF3	TSS200	hg19
cg11996434	chr8	70747440	Island	SLCO5A1	TSS200	hg19
cg09179084	chr5	114516368	S_Shore	TRIM36;TRIM36;TRIM36	TSS200;TSS200;TSS200	hg19
cg10573403	chr14	36003118	Island	INSM2	TSS200	hg19
cg00367497	chr15	96875716	Island	NR2F2;NR2F2;NR2F2;MIR1469;NR2F2	TSS200;1stExon;Body;TSS1500;TSS1500	hg19
cg27464311	chr17	46692347	S_Shore	HOXB8	TSS200	hg19
cg04337007	chr17	72931842	Island	OTOP3	TSS200	hg19
cg18585693	chr11	117668161	S_Shore	DSCAML1	TSS200	hg19
cg03168108	chr2	51259697	OpenSea	NRXN1;NRXN1	TSS200;TSS200	hg19
cg17760678	chr1	60392567	Island	CYP2J2	TSS200	hg19
cg09752703	chr18	60986622	Island	BCL2;BCL2	TSS200;TSS200	hg19
cg13158571	chr1	47489195	N_Shore	CYP4X1	TSS200	hg19
cg12891498	chr12	117319246	Island	HRK	TSS200	hg19
cg16898833	chr6	26189333	S_Shore	HIST1H4D	TSS200	hg19
cg19969873	chr2	232791083	Island	NPPC	TSS200	hg19
cg14611174	chr14	60975837	Island	SIX6	TSS200	hg19
cg25257522	chr6	52860247	S_Shore	GSTA4	TSS200	hg19
cg26221971	chr16	57318603	Island	PLLP	TSS200	hg19
cg11631518	chr12	75603585	S_Shore	KCNC2;KCNC2;KCNC2	TSS200;TSS200;TSS200	hg19
cg08859206	chr1	53392774	N_Shore	SCP2;SCP2	TSS200;TSS200	hg19
cg18964775	chr10	102890986	N_Shore	TLX1;TLX1NB	TSS200;TSS200	hg19
cg00766845	chr14	52536022	Island	NID2	TSS200	hg19
cg08401836	chr6	26032486	N_Shore	HIST1H3B	TSS200	hg19
cg12488447	chr9	71320601	Island	PIP5K1B	TSS200	hg19
cg26422018	chr8	29208242	Island	DUSP4	TSS200	hg19
cg23700044	chr10	98945809	Island	SLIT1	TSS200	hg19
cg26241806	chr10	26727246	Island	APBB1IP	TSS200	hg19
cg22272457	chr11	31833013	Island	PAX6;PAX6;PAX6	TSS200;5'UTR;TSS200	hg19
cg12559031	chr17	48046365	Island	DLX4	TSS200	hg19
cg05093169	chr11	71955401	Island	PHOX2A	TSS200	hg19
cg27556193	chr2	63277930	Island	OTX1	TSS200	hg19
cg17432453	chr6	26045532	N_Shore	HIST1H3C	TSS200	hg19
cg11828108	chr10	104001380	Island	PITX3	TSS200	hg19
cg04608146	chr22	20792323	Island	SCARF2;SCARF2	TSS200;TSS200	hg19
cg01813033	chr6	132272609	S_Shore	CTGF	TSS200	hg19
cg04694812	chr5	63257554	Island	HTR1A	TSS200	hg19
cg24663490	chr6	27832932	N_Shore	HIST1H2AL	TSS200	hg19
cg16208433	chr16	50582056	Island	NKD1	TSS200	hg19
cg10806140	chr7	37956554	Island	SFRP4	TSS200	hg19
cg03091589	chr6	30585345	Island	MRPS18B;PPP1R10	TSS200;TSS1500	hg19
cg00347369	chr8	80523320	N_Shore	STMN2	TSS200	hg19
cg03036373	chr14	37051902	N_Shore	NKX2-8	TSS200	hg19
cg13233407	chr12	54393709	Island	HOXC9	TSS200	hg19
cg03549582	chr10	94833596	Island	CYP26A1;CYP26A1	TSS200;5'UTR	hg19
cg19072871	chr10	102988889	Island	LBX1;FLJ41350	TSS200;TSS1500	hg19
cg00396991	chr1	161494029	Island	HSPA6	TSS200	hg19
cg16998537	chr20	45523187	N_Shore	EYA2;EYA2	TSS200;TSS200	hg19
cg04380513	chr5	100238983	Island	ST8SIA4;ST8SIA4;ST8SIA4	TSS200;1stExon;5'UTR	hg19
cg14464244	chr7	79083056	Island	MAGI2	TSS200	hg19
cg01489686	chr6	96463710	N_Shore	FUT9	TSS200	hg19
cg17152757	chr3	172166258	Island	GHSR;GHSR	TSS200;TSS200	hg19
cg02019072	chr2	182521926	Island	CERKL;CERKL;CERKL;CERKL;CERKL;CERKL;CERKL	TSS200;TSS200;TSS200;TSS200;TSS200;TSS200;TSS200	hg19
cg25273233	chr6	100054518	N_Shore	PRDM13	TSS200	hg19
cg09152943	chr17	32483882	N_Shore	ACCN1	TSS200	hg19
cg19720917	chr19	36606221	Island	POLR2I;TBCB;TBCB	TSS200;1stExon;5'UTR	hg19
cg10323697	chr14	38064493	Island	FOXA1	TSS200	hg19
cg05534807	chr11	75379613	Island	MAP6;MAP6	TSS200;TSS200	hg19
cg16231500	chr8	63998736	Island	TTPA	TSS200	hg19
cg00495775	chr2	176972041	Island	HOXD11	TSS200	hg19
cg11247103	chr1	201915768	OpenSea	LMOD1	TSS200	hg19
cg23805360	chr9	976947	Island	DMRT3	TSS200	hg19
cg13594432	chr14	23451963	Island	JUB	TSS200	hg19
cg19146001	chr13	22245089	Island	FGF9	TSS200	hg19
cg14831838	chr2	219824308	Island	CDK5R2	TSS200	hg19
cg21286526	chr6	87646986	N_Shore	HTR1E	TSS200	hg19
cg06341779	chr4	109088043	Island	LEF1;LOC641518;LEF1;LEF1;LEF1	TSS200;TSS1500;Body;Body;Body	hg19
cg04553838	chr11	101454733	S_Shore	TRPC6	TSS200	hg19
cg06058891	chr20	45523134	N_Shore	EYA2;EYA2	TSS200;TSS200	hg19
cg05560725	chr1	24194989	Island	FUCA1	TSS200	hg19
cg21442003	chr2	158454243	S_Shore	ACVR1C;ACVR1C;ACVR1C;ACVR1C	TSS200;Body;Body;Body	hg19
cg03018496	chr15	96868989	S_Shelf	NR2F2	TSS200	hg19
cg07234102	chr4	96470237	Island	UNC5C	TSS200	hg19
cg13423394	chr3	58223060	N_Shore	ABHD6	TSS200	hg19
cg09275869	chr18	44337099	Island	ST8SIA5	TSS200	hg19
cg07011163	chr17	6947325	Island	SLC16A11	TSS200	hg19
cg19238103	chr10	63661362	N_Shore	ARID5B	TSS200	hg19
cg16492377	chr18	28622811	Island	DSC3;DSC3	TSS200;TSS200	hg19
cg26546557	chr2	232791088	Island	NPPC	TSS200	hg19
cg19183932	chr6	27791712	N_Shore	HIST1H4J	TSS200	hg19
cg00454577	chr6	87646972	N_Shore	HTR1E	TSS200	hg19
cg21264207	chr10	64576130	Island	EGR2;EGR2;EGR2;EGR2	TSS200;5'UTR;TSS200;TSS200	hg19
cg23655107	chr14	95236568	Island	GSC	TSS200	hg19
cg11717564	chr1	165414579	OpenSea	RXRG;RXRG	TSS200;TSS200	hg19
cg11438755	chr10	95653570	N_Shore	TMEM20;TMEM20	TSS200;TSS200	hg19
cg17188046	chr6	166582197	Island	T	TSS200	hg19
cg18081750	chr12	89746418	Island	DUSP6;DUSP6	TSS200;TSS200	hg19
cg24632756	chr15	33603026	Island	RYR3	TSS200	hg19
cg15050111	chr1	24645850	N_Shelf	GRHL3	TSS200	hg19
cg05374654	chr11	94134666	Island	GPR83	TSS200	hg19
cg16066272	chr14	52535949	Island	NID2	TSS200	hg19
cg10242379	chr6	137113776	Island	MAP3K5	TSS200	hg19
cg06926499	chr6	27775877	Island	HIST1H2AI;HIST1H2BL	TSS200;TSS200	hg19
cg13686012	chr11	101000655	S_Shore	PGR	TSS200	hg19
cg25077778	chr14	51562591	S_Shore	TRIM9;TRIM9	TSS200;TSS200	hg19
cg04796189	chr4	94750047	Island	ATOH1	TSS200	hg19
cg20633883	chr17	48712051	Island	ABCC3;ABCC3	TSS200;TSS200	hg19
cg05906607	chr14	96505497	Island	C14orf132	TSS200	hg19
cg20185609	chr13	28543446	Island	CDX2	TSS200	hg19
cg15607672	chr14	57277227	N_Shore	OTX2	TSS200	hg19
cg09475479	chr12	42632138	Island	YAF2	TSS200	hg19
cg10937593	chr14	65290063	OpenSea	SPTB;SPTB	TSS200;TSS200	hg19
cg09962807	chr8	70747337	Island	SLCO5A1	TSS200	hg19
cg19134704	chr8	133493139	Island	KCNQ3	TSS200	hg19
cg24751648	chr2	103236124	Island	SLC9A2	TSS200	hg19
cg13363138	chr2	102004089	Island	CREG2	TSS200	hg19
cg08423052	chr14	52780921	Island	PTGER2	TSS200	hg19
cg02064442	chr1	6526319	S_Shore	TNFRSF25;PLEKHG5;TNFRSF25;PLEKHG5;PLEKHG5;TNFRSF25;PLEKHG5;TNFRSF25;PLEKHG5;TNFRSF25;TNFRSF25	TSS200;3'UTR;TSS200;3'UTR;3'UTR;TSS200;3'UTR;TSS200;3'UTR;TSS200;TSS200	hg19
cg01397139	chr7	27213966	Island	HOXA10;HOXA10	TSS200;Body	hg19
cg00765655	chr1	6304199	N_Shore	HES3	TSS200	hg19
cg14031059	chr19	19626956	Island	NDUFA13;TSSK6	TSS200;TSS1500	hg19
cg21487207	chr12	54410576	N_Shore	HOXC4;HOXC6;HOXC5	TSS200;TSS200;TSS200	hg19
cg11651285	chr20	21494762	Island	NKX2-2	TSS200	hg19
cg02674588	chr19	17982716	Island	SLC5A5	TSS200	hg19
cg13901819	chr4	151937026	Island	LRBA	TSS200	hg19
cg27336178	chr9	139971800	Island	UAP1L1	TSS200	hg19
cg14471793	chr15	66994547	Island	SMAD6;SMAD6	TSS200;TSS200	hg19
cg10915772	chr7	12610078	N_Shore	SCIN	TSS200	hg19
cg02375503	chr15	69591110	N_Shore	PAQR5	TSS200	hg19
cg16358257	chr10	112836609	Island	ADRA2A	TSS200	hg19
cg11271605	chr7	87936282	OpenSea	STEAP4	TSS200	hg19
cg23976464	chr17	32483950	N_Shore	ACCN1	TSS200	hg19
cg07095995	chr4	110223980	Island	COL25A1;COL25A1	TSS200;TSS200	hg19
cg06303875	chr13	28543515	Island	CDX2	TSS200	hg19
cg23008606	chr8	26722933	Island	ADRA1A;ADRA1A;ADRA1A;ADRA1A	TSS200;TSS200;TSS200;TSS200	hg19
cg13563405	chr8	17942526	S_Shore	ASAH1;ASAH1;ASAH1	TSS200;TSS200;TSS1500	hg19
cg01272400	chr10	95326248	Island	GPR120	TSS200	hg19
cg00735923	chr7	117119963	OpenSea	CFTR	TSS200	hg19
cg09700602	chr3	58223062	N_Shore	ABHD6	TSS200	hg19
cg15237923	chr8	4852424	Island	CSMD1	TSS200	hg19
cg06624291	chr20	21494689	Island	NKX2-2	TSS200	hg19
cg00096922	chr7	96654185	Island	DLX5	TSS200	hg19
cg11880652	chr10	102505268	Island	PAX2;PAX2;PAX2;PAX2;PAX2	TSS200;TSS200;TSS200;TSS200;TSS200	hg19
cg08711858	chr5	172756550	Island	STC2	TSS200	hg19
cg27081603	chr5	175788876	Island	KIAA1191;KIAA1191;KIAA1191	TSS200;TSS200;TSS200	hg19
cg13219108	chr20	9495130	N_Shore	C20orf103	TSS200	hg19
cg25922125	chr7	127225783	Island	GCC1	TSS200	hg19
cg08806153	chr2	176971961	Island	HOXD11	TSS200	hg19
cg20741169	chr7	27205159	Island	HOXA9	TSS200	hg19
cg04949206	chr2	176971971	Island	HOXD11	TSS200	hg19
cg21431041	chr2	162272536	N_Shore	TBR1	TSS200	hg19
cg06198190	chr12	113909993	Island	LHX5	TSS200	hg19
cg08614481	chr6	78173250	Island	HTR1B	TSS200	hg19
cg26554592	chr10	108924398	Island	SORCS1;SORCS1	TSS200;TSS200	hg19
cg14741939	chr3	147127137	Island	ZIC1	TSS200	hg19
cg15554555	chr11	69634384	Island	FGF3	TSS200	hg19
cg18537001	chr1	38230834	Island	EPHA10;EPHA10	TSS200;TSS200	hg19
cg19694200	chr20	55204351	Island	TFAP2C	TSS200	hg19
cg19993589	chr1	177140510	S_Shore	FAM5B	TSS200	hg19
cg24326142	chr1	110453144	Island	CSF1;CSF1;CSF1;CSF1	TSS200;TSS200;TSS200;TSS200	hg19
cg23047434	chr12	54410491	N_Shore	HOXC4;HOXC6;HOXC5	TSS200;TSS200;TSS200	hg19
cg17323027	chr17	47572610	Island	NGFR	TSS200	hg19
cg27631427	chr18	47088306	Island	LIPG	TSS200	hg19
cg08267002	chr2	74741573	Island	TLX2	TSS200	hg19
cg21977256	chr17	59477112	Island	TBX2	TSS200	hg19
cg27358585	chr6	31240050	Island	HLA-C	TSS200	hg19
cg00247599	chr6	27777649	N_Shore	HIST1H3H	TSS200	hg19
cg22529861	chr11	11643697	Island	GALNTL4	TSS200	hg19
cg15139949	chr11	124735227	Island	ROBO3	TSS200	hg19
cg09969043	chr15	96868971	S_Shelf	NR2F2	TSS200	hg19
[truncated: 578 more rows]
