# Supplementary material for: Functionally enriched epigenetic clocks reveal tissue-specific discordant aging patterns in individuals with cancer
Source: Commun Med (Lond). 2025 Apr 2;5:98. doi: 10.1038/s43856-025-00739-4 (PMC11965555; doi:10.1038/s43856-025-00739-4)
Supplement: Supplementary file 10 — Supplementary Data 8 [file 43856_2025_739_MOESM10_ESM.csv]

colour	shape	x	y	PANEL	group	size	fill	alpha	stroke
#E76254	19	40.09224	-0.0529253830256579	1	1	0.9	NA	NA	0.5
#E76254	19	40.09224	0.193096385895459	2	1	0.9	NA	NA	0.5
#E76254	19	40.09224	-0.505619937476092	3	1	0.9	NA	NA	0.5
#E76254	5	51.99033	-0.0713195422388523	1	4	0.9	NA	NA	0.5
#E76254	5	51.99033	0.192785600111788	2	4	0.9	NA	NA	0.5
#E76254	5	51.99033	-0.510822846298386	3	4	0.9	NA	NA	0.5
#E76254	5	68.57124	-0.0520902443160733	1	4	0.9	NA	NA	0.5
#E76254	5	68.57124	0.194254007654714	2	4	0.9	NA	NA	0.5
#E76254	5	68.57124	-0.500768417639256	3	4	0.9	NA	NA	0.5
#E76254	5	81.09976	0.0195533451866281	1	4	0.9	NA	NA	0.5
#E76254	5	81.09976	0.196688944572877	2	4	0.9	NA	NA	0.5
#E76254	5	81.09976	-0.45475817432719	3	4	0.9	NA	NA	0.5
#E76254	19	38.34796	-0.0949521663424463	1	1	0.9	NA	NA	0.5
#E76254	19	38.34796	0.192404888958266	2	1	0.9	NA	NA	0.5
#E76254	19	38.34796	-0.525778420379659	3	1	0.9	NA	NA	0.5
#E76254	19	25.95104	-0.0841466273197489	1	1	0.9	NA	NA	0.5
#E76254	19	25.95104	0.194233554292612	2	1	0.9	NA	NA	0.5
#E76254	19	25.95104	-0.53195909021753	3	1	0.9	NA	NA	0.5
#E76254	19	37.4638	-0.0567957373123892	1	1	0.9	NA	NA	0.5
#E76254	19	37.4638	0.197420132775041	2	1	0.9	NA	NA	0.5
#E76254	19	37.4638	-0.519362882284656	3	1	0.9	NA	NA	0.5
#E76254	5	66.75599	-0.056792911285325	1	4	0.9	NA	NA	0.5
#E76254	5	66.75599	0.189081339371189	2	4	0.9	NA	NA	0.5
#E76254	5	66.75599	-0.495883577068209	3	4	0.9	NA	NA	0.5
#E76254	19	38.8377	-0.0589503616776833	1	1	0.9	NA	NA	0.5
#E76254	19	38.8377	0.196498768531144	2	1	0.9	NA	NA	0.5
#E76254	19	38.8377	-0.519387234731838	3	1	0.9	NA	NA	0.5
#E76254	5	51.41039	-0.0675061186020109	1	4	0.9	NA	NA	0.5
#E76254	5	51.41039	0.195442554794399	2	4	0.9	NA	NA	0.5
#E76254	5	51.41039	-0.514379223891059	3	4	0.9	NA	NA	0.5
#E76254	5	63.76863	0.00841864780929861	1	4	0.9	NA	NA	0.5
#E76254	5	63.76863	0.197796344592659	2	4	0.9	NA	NA	0.5
#E76254	5	63.76863	-0.475206974626875	3	4	0.9	NA	NA	0.5
#E76254	5	65.36516	-0.0293571854281767	1	4	0.9	NA	NA	0.5
#E76254	5	65.36516	0.198117955761736	2	4	0.9	NA	NA	0.5
#E76254	5	65.36516	-0.49218983175216	3	4	0.9	NA	NA	0.5
#E76254	5	55.205	-0.0504704030581079	1	4	0.9	NA	NA	0.5
#E76254	5	55.205	0.193258424531197	2	4	0.9	NA	NA	0.5
#E76254	5	55.205	-0.499444214458428	3	4	0.9	NA	NA	0.5
#E76254	5	59.35833	-0.040079192070174	1	4	0.9	NA	NA	0.5
#E76254	5	59.35833	0.197140708525597	2	4	0.9	NA	NA	0.5
#E76254	5	59.35833	-0.509321905416785	3	4	0.9	NA	NA	0.5
#E76254	5	53.29394	-0.0368932501431268	1	4	0.9	NA	NA	0.5
#E76254	5	53.29394	0.198791385630481	2	4	0.9	NA	NA	0.5
#E76254	5	53.29394	-0.502343450049244	3	4	0.9	NA	NA	0.5
#E76254	5	72.31669	-0.032311691017514	1	4	0.9	NA	NA	0.5
#E76254	5	72.31669	0.192115400114261	2	4	0.9	NA	NA	0.5
#E76254	5	72.31669	-0.475098806255769	3	4	0.9	NA	NA	0.5
#E76254	19	43.09288	-0.0828094502116283	1	1	0.9	NA	NA	0.5
#E76254	19	43.09288	0.189754574576266	2	1	0.9	NA	NA	0.5
#E76254	19	43.09288	-0.516498025324978	3	1	0.9	NA	NA	0.5
#E76254	19	43.81024	-0.0805566524129211	1	1	0.9	NA	NA	0.5
#E76254	19	43.81024	0.192280025207831	2	1	0.9	NA	NA	0.5
#E76254	19	43.81024	-0.523262849108146	3	1	0.9	NA	NA	0.5
#E76254	5	72.26138	-0.0527981260237536	1	4	0.9	NA	NA	0.5
#E76254	5	72.26138	0.197413640724551	2	4	0.9	NA	NA	0.5
#E76254	5	72.26138	-0.501659188337386	3	4	0.9	NA	NA	0.5
#E76254	19	49.88528	-0.0460431420081686	1	1	0.9	NA	NA	0.5
#E76254	19	49.88528	0.191182411942409	2	1	0.9	NA	NA	0.5
#E76254	19	49.88528	-0.498582165944016	3	1	0.9	NA	NA	0.5
#E76254	19	46.526	-0.0616827589211824	1	1	0.9	NA	NA	0.5
#E76254	19	46.526	0.193297024275139	2	1	0.9	NA	NA	0.5
#E76254	19	46.526	-0.514798070094659	3	1	0.9	NA	NA	0.5
#E76254	5	74.69545	0.0898935072371047	1	4	0.9	NA	NA	0.5
#E76254	5	74.69545	0.199732296569129	2	4	0.9	NA	NA	0.5
#E76254	5	74.69545	-0.410435622966497	3	4	0.9	NA	NA	0.5
#E76254	5	67.18861	-0.0224653465927326	1	4	0.9	NA	NA	0.5
#E76254	5	67.18861	0.194428052266406	2	4	0.9	NA	NA	0.5
#E76254	5	67.18861	-0.488877084772935	3	4	0.9	NA	NA	0.5
#E76254	5	76.08931	-0.00037600714258481	1	4	0.9	NA	NA	0.5
#E76254	5	76.08931	0.192160868302233	2	4	0.9	NA	NA	0.5
#E76254	5	76.08931	-0.478659277990094	3	4	0.9	NA	NA	0.5
#E76254	5	60.86107	-0.0589648405030635	1	4	0.9	NA	NA	0.5
#E76254	5	60.86107	0.198716792015242	2	4	0.9	NA	NA	0.5
#E76254	5	60.86107	-0.529156749706862	3	4	0.9	NA	NA	0.5
#E76254	19	40.53525	-0.0672006856828823	1	1	0.9	NA	NA	0.5
#E76254	19	40.53525	0.193203302392557	2	1	0.9	NA	NA	0.5
#E76254	19	40.53525	-0.511505583854093	3	1	0.9	NA	NA	0.5
#E76254	19	46.04151	-0.0541969679617102	1	1	0.9	NA	NA	0.5
#E76254	19	46.04151	0.190001488877465	2	1	0.9	NA	NA	0.5
#E76254	19	46.04151	-0.50742439726351	3	1	0.9	NA	NA	0.5
#E76254	5	79.51164	-0.0234819812208213	1	4	0.9	NA	NA	0.5
#E76254	5	79.51164	0.199080833513782	2	4	0.9	NA	NA	0.5
#E76254	5	79.51164	-0.481197339138183	3	4	0.9	NA	NA	0.5
#E76254	5	57.34046	-0.0132125442001932	1	4	0.9	NA	NA	0.5
#E76254	5	57.34046	0.196668406731565	2	4	0.9	NA	NA	0.5
#E76254	5	57.34046	-0.499978738260425	3	4	0.9	NA	NA	0.5
#E76254	19	45.63351	-0.0730319848810316	1	1	0.9	NA	NA	0.5
#E76254	19	45.63351	0.193753633383985	2	1	0.9	NA	NA	0.5
#E76254	19	45.63351	-0.515592157760847	3	1	0.9	NA	NA	0.5
#E76254	5	70.32353	-0.0620452912939098	1	4	0.9	NA	NA	0.5
#E76254	5	70.32353	0.18642720603046	2	4	0.9	NA	NA	0.5
#E76254	5	70.32353	-0.493251586368222	3	4	0.9	NA	NA	0.5
#E76254	5	59.62668	-0.0632047944495101	1	4	0.9	NA	NA	0.5
#E76254	5	59.62668	0.194996536818631	2	4	0.9	NA	NA	0.5
#E76254	5	59.62668	-0.525065145274817	3	4	0.9	NA	NA	0.5
#E76254	19	49.08863	-0.0305858908760213	1	1	0.9	NA	NA	0.5
#E76254	19	49.08863	0.19090396777621	2	1	0.9	NA	NA	0.5
#E76254	19	49.08863	-0.467536338120526	3	1	0.9	NA	NA	0.5
#E76254	5	55.66483	-0.0302474319547592	1	4	0.9	NA	NA	0.5
#E76254	5	55.66483	0.198138040026184	2	4	0.9	NA	NA	0.5
#E76254	5	55.66483	-0.495375618188802	3	4	0.9	NA	NA	0.5
#E76254	19	25.92092	-0.0972420520309849	1	1	0.9	NA	NA	0.5
#E76254	19	25.92092	0.197708876506288	2	1	0.9	NA	NA	0.5
#E76254	19	25.92092	-0.54699152984582	3	1	0.9	NA	NA	0.5
#E76254	19	49.41158	-0.0486700503402363	1	1	0.9	NA	NA	0.5
#E76254	19	49.41158	0.195379405011838	2	1	0.9	NA	NA	0.5
#E76254	19	49.41158	-0.52112763717844	3	1	0.9	NA	NA	0.5
#E76254	5	51.77968	-0.0194210474313862	1	4	0.9	NA	NA	0.5
#E76254	5	51.77968	0.198984636266704	2	4	0.9	NA	NA	0.5
#E76254	5	51.77968	-0.502467456561226	3	4	0.9	NA	NA	0.5
#E76254	5	61.94559	-0.0638895480981497	1	4	0.9	NA	NA	0.5
#E76254	5	61.94559	0.191212282333269	2	4	0.9	NA	NA	0.5
#E76254	5	61.94559	-0.519101654580628	3	4	0.9	NA	NA	0.5
#E76254	19	49.28528	-0.0627034329097953	1	1	0.9	NA	NA	0.5
#E76254	19	49.28528	0.197344437663179	2	1	0.9	NA	NA	0.5
#E76254	19	49.28528	-0.533853398086763	3	1	0.9	NA	NA	0.5
#E76254	19	39.24055	-0.0858372406936041	1	1	0.9	NA	NA	0.5
#E76254	19	39.24055	0.194396278858334	2	1	0.9	NA	NA	0.5
#E76254	19	39.24055	-0.54002318784451	3	1	0.9	NA	NA	0.5
#E76254	5	61.00376	-0.0217327598209138	1	4	0.9	NA	NA	0.5
#E76254	5	61.00376	0.194718394396851	2	4	0.9	NA	NA	0.5
#E76254	5	61.00376	-0.47664938568317	3	4	0.9	NA	NA	0.5
#E76254	19	43.00479	-0.0900578477785902	1	1	0.9	NA	NA	0.5
#E76254	19	43.00479	0.18578011919255	2	1	0.9	NA	NA	0.5
#E76254	19	43.00479	-0.525690379225169	3	1	0.9	NA	NA	0.5
#E76254	5	70.02999	-0.0392269424284827	1	4	0.9	NA	NA	0.5
#E76254	5	70.02999	0.191490206768281	2	4	0.9	NA	NA	0.5
#E76254	5	70.02999	-0.508102976711131	3	4	0.9	NA	NA	0.5
#E76254	5	53.21162	-0.0706806658667721	1	4	0.9	NA	NA	0.5
#E76254	5	53.21162	0.197550385271399	2	4	0.9	NA	NA	0.5
#E76254	5	53.21162	-0.52428161245229	3	4	0.9	NA	NA	0.5
#E76254	5	59.15253	-0.0208047733603097	1	4	0.9	NA	NA	0.5
#E76254	5	59.15253	0.199770824652583	2	4	0.9	NA	NA	0.5
#E76254	5	59.15253	-0.487387505635938	3	4	0.9	NA	NA	0.5
#E76254	5	52.11132	-0.0613695844034064	1	4	0.9	NA	NA	0.5
#E76254	5	52.11132	0.190595579465438	2	4	0.9	NA	NA	0.5
#E76254	5	52.11132	-0.494143246603323	3	4	0.9	NA	NA	0.5
#E76254	5	60.54606	-0.0314177260270877	1	4	0.9	NA	NA	0.5
#E76254	5	60.54606	0.196554545050068	2	4	0.9	NA	NA	0.5
#E76254	5	60.54606	-0.500364613291948	3	4	0.9	NA	NA	0.5
#E76254	5	68.31624	-0.0368195739844084	1	4	0.9	NA	NA	0.5
#E76254	5	68.31624	0.195766708816917	2	4	0.9	NA	NA	0.5
#E76254	5	68.31624	-0.50739393229928	3	4	0.9	NA	NA	0.5
#E76254	19	40.03431	-0.068271963712315	1	1	0.9	NA	NA	0.5
#E76254	19	40.03431	0.189376237191438	2	1	0.9	NA	NA	0.5
#E76254	19	40.03431	-0.514231328429174	3	1	0.9	NA	NA	0.5
#E76254	19	48.5243	-0.104100449433001	1	1	0.9	NA	NA	0.5
#E76254	19	48.5243	0.194162025723028	2	1	0.9	NA	NA	0.5
#E76254	19	48.5243	-0.545626466340525	3	1	0.9	NA	NA	0.5
#E76254	5	55.38036	-0.0367412566222095	1	4	0.9	NA	NA	0.5
#E76254	5	55.38036	0.194331931383262	2	4	0.9	NA	NA	0.5
#E76254	5	55.38036	-0.482851995696227	3	4	0.9	NA	NA	0.5
#E76254	19	37.21419	-0.0813989246479384	1	1	0.9	NA	NA	0.5
#E76254	19	37.21419	0.194755755212473	2	1	0.9	NA	NA	0.5
#E76254	19	37.21419	-0.529056854904565	3	1	0.9	NA	NA	0.5
#E76254	5	69.30769	-0.0484681868968927	1	4	0.9	NA	NA	0.5
#E76254	5	69.30769	0.19570906679307	2	4	0.9	NA	NA	0.5
#E76254	5	69.30769	-0.497962482288216	3	4	0.9	NA	NA	0.5
#E76254	19	43.45434	-0.0744290660909879	1	1	0.9	NA	NA	0.5
#E76254	19	43.45434	0.193316208492605	2	1	0.9	NA	NA	0.5
#E76254	19	43.45434	-0.518832778865684	3	1	0.9	NA	NA	0.5
#E76254	5	74.07972	-0.0291773350390139	1	4	0.9	NA	NA	0.5
#E76254	5	74.07972	0.193761393363461	2	4	0.9	NA	NA	0.5
#E76254	5	74.07972	-0.485055135909939	3	4	0.9	NA	NA	0.5
#E76254	5	59.95205	-0.0446540944955117	1	4	0.9	NA	NA	0.5
#E76254	5	59.95205	0.195014513597102	2	4	0.9	NA	NA	0.5
#E76254	5	59.95205	-0.510463167850903	3	4	0.9	NA	NA	0.5
#E76254	19	38.7751	-0.0677616120467505	1	1	0.9	NA	NA	0.5
#E76254	19	38.7751	0.191927218861042	2	1	0.9	NA	NA	0.5
#E76254	19	38.7751	-0.509945979775989	3	1	0.9	NA	NA	0.5
#E76254	5	60.54649	-0.0621247408741015	1	4	0.9	NA	NA	0.5
#E76254	5	60.54649	0.189164652216773	2	4	0.9	NA	NA	0.5
#E76254	5	60.54649	-0.510081837062797	3	4	0.9	NA	NA	0.5
#E76254	5	66.84098	-0.0444762311012565	1	4	0.9	NA	NA	0.5
#E76254	5	66.84098	0.195785335668363	2	4	0.9	NA	NA	0.5
#E76254	5	66.84098	-0.503499250190594	3	4	0.9	NA	NA	0.5
#E76254	19	49.0749	-0.0469277865064108	1	1	0.9	NA	NA	0.5
#E76254	19	49.0749	0.196325666492217	2	1	0.9	NA	NA	0.5
#E76254	19	49.0749	-0.515005730177602	3	1	0.9	NA	NA	0.5
#E76254	5	51.85936	-0.0406966087438135	1	4	0.9	NA	NA	0.5
#E76254	5	51.85936	0.194908559610294	2	4	0.9	NA	NA	0.5
#E76254	5	51.85936	-0.505349790870429	3	4	0.9	NA	NA	0.5
#E76254	5	54.66786	-0.052868836445366	1	4	0.9	NA	NA	0.5
#E76254	5	54.66786	0.189982296094565	2	4	0.9	NA	NA	0.5
#E76254	5	54.66786	-0.501093491475711	3	4	0.9	NA	NA	0.5
#E76254	5	45.32682	-0.0701814886501268	1	4	0.9	NA	NA	0.5
#E76254	5	45.32682	0.18797537128266	2	4	0.9	NA	NA	0.5
#E76254	5	45.32682	-0.512248119288377	3	4	0.9	NA	NA	0.5
#E76254	5	54.01655	-0.0531717611597617	1	4	0.9	NA	NA	0.5
#E76254	5	54.01655	0.187143207103619	2	4	0.9	NA	NA	0.5
#E76254	5	54.01655	-0.498332693180753	3	4	0.9	NA	NA	0.5
#E76254	5	52.08942	-0.0531893917480858	1	4	0.9	NA	NA	0.5
#E76254	5	52.08942	0.192249705512872	2	4	0.9	NA	NA	0.5
#E76254	5	52.08942	-0.512754005866373	3	4	0.9	NA	NA	0.5
#E76254	5	71.50899	-0.0356027877869973	1	4	0.9	NA	NA	0.5
#E76254	5	71.50899	0.192800351581243	2	4	0.9	NA	NA	0.5
#E76254	5	71.50899	-0.489087545682033	3	4	0.9	NA	NA	0.5
#E76254	5	59.48979	-0.0535088048531402	1	4	0.9	NA	NA	0.5
#E76254	5	59.48979	0.191321469043104	2	4	0.9	NA	NA	0.5
#E76254	5	59.48979	-0.490875635209879	3	4	0.9	NA	NA	0.5
#E76254	5	48.25	-0.0568214807497348	1	4	0.9	NA	NA	0.5
#E76254	5	48.25	0.192403824594023	2	4	0.9	NA	NA	0.5
#E76254	5	48.25	-0.50929191316251	3	4	0.9	NA	NA	0.5
#E76254	5	57.67997	-0.0607281138177705	1	4	0.9	NA	NA	0.5
#E76254	5	57.67997	0.19063361391596	2	4	0.9	NA	NA	0.5
#E76254	5	57.67997	-0.490175612498014	3	4	0.9	NA	NA	0.5
#E76254	5	70.41324	-0.0588035011408095	1	4	0.9	NA	NA	0.5
#E76254	5	70.41324	0.189790908761931	2	4	0.9	NA	NA	0.5
#E76254	5	70.41324	-0.492194609551522	3	4	0.9	NA	NA	0.5
#E76254	19	53.3128	-0.027885084085677	1	1	0.9	NA	NA	0.5
#E76254	19	53.3128	0.191908504986806	2	1	0.9	NA	NA	0.5
#E76254	19	53.3128	-0.479984336274907	3	1	0.9	NA	NA	0.5
#E76254	5	55.44025	-0.0490111631695456	1	4	0.9	NA	NA	0.5
#E76254	5	55.44025	0.195886815070394	2	4	0.9	NA	NA	0.5
#E76254	5	55.44025	-0.506117610791047	3	4	0.9	NA	NA	0.5
#E76254	5	66.07694	-0.0670342800031892	1	4	0.9	NA	NA	0.5
#E76254	5	66.07694	0.192436823686822	2	4	0.9	NA	NA	0.5
#E76254	5	66.07694	-0.509734890547819	3	4	0.9	NA	NA	0.5
#E76254	5	67.61017	-0.0261344886552587	1	4	0.9	NA	NA	0.5
#E76254	5	67.61017	0.187257978931478	2	4	0.9	NA	NA	0.5
#E76254	5	67.61017	-0.487878356761394	3	4	0.9	NA	NA	0.5
#E76254	19	26.40562	-0.0311808912903542	1	1	0.9	NA	NA	0.5
#E76254	19	26.40562	0.197476558210082	2	1	0.9	NA	NA	0.5
#E76254	19	26.40562	-0.510614371682518	3	1	0.9	NA	NA	0.5
#E76254	5	70.233	-0.0247697015508278	1	4	0.9	NA	NA	0.5
#E76254	5	70.233	0.192417582084922	2	4	0.9	NA	NA	0.5
#E76254	5	70.233	-0.483115552272705	3	4	0.9	NA	NA	0.5
#E76254	5	59.19972	-0.0508998851961866	1	4	0.9	NA	NA	0.5
#E76254	5	59.19972	0.192732120122989	2	4	0.9	NA	NA	0.5
#E76254	5	59.19972	-0.506599876248003	3	4	0.9	NA	NA	0.5
#E76254	5	57.89353	-0.0504517724570926	1	4	0.9	NA	NA	0.5
#E76254	5	57.89353	0.190494082385542	2	4	0.9	NA	NA	0.5
#E76254	5	57.89353	-0.495212458335618	3	4	0.9	NA	NA	0.5
#E76254	19	30.17282	-0.0779739271244542	1	1	0.9	NA	NA	0.5
#E76254	19	30.17282	0.202022946573425	2	1	0.9	NA	NA	0.5
#E76254	19	30.17282	-0.549260490470588	3	1	0.9	NA	NA	0.5
#E76254	5	59.1421	-0.0520872529049354	1	4	0.9	NA	NA	0.5
#E76254	5	59.1421	0.190604329421841	2	4	0.9	NA	NA	0.5
#E76254	5	59.1421	-0.501439114210233	3	4	0.9	NA	NA	0.5
#E76254	19	50.1207	-0.03578195529475	1	1	0.9	NA	NA	0.5
#E76254	19	50.1207	0.193911053282664	2	1	0.9	NA	NA	0.5
#E76254	19	50.1207	-0.502773942476639	3	1	0.9	NA	NA	0.5
#E76254	19	52.2097	-0.0723955866625003	1	1	0.9	NA	NA	0.5
#E76254	19	52.2097	0.184783603848151	2	1	0.9	NA	NA	0.5
#E76254	19	52.2097	-0.509362737842991	3	1	0.9	NA	NA	0.5
#E76254	19	25.4279	-0.0791558339438037	1	1	0.9	NA	NA	0.5
#E76254	19	25.4279	0.186762830807098	2	1	0.9	NA	NA	0.5
#E76254	19	25.4279	-0.511457303544923	3	1	0.9	NA	NA	0.5
#E76254	5	57.33607	-0.0632610082768536	1	4	0.9	NA	NA	0.5
#E76254	5	57.33607	0.191413839902531	2	4	0.9	NA	NA	0.5
#E76254	5	57.33607	-0.507326326122908	3	4	0.9	NA	NA	0.5
#E76254	19	39.86495	-0.0757252419985632	1	1	0.9	NA	NA	0.5
#E76254	19	39.86495	0.186113583229048	2	1	0.9	NA	NA	0.5
#E76254	19	39.86495	-0.51097279155052	3	1	0.9	NA	NA	0.5
#E76254	5	77.41432	-0.0227248204644156	1	4	0.9	NA	NA	0.5
#E76254	5	77.41432	0.190217367142995	2	4	0.9	NA	NA	0.5
#E76254	5	77.41432	-0.476901697665835	3	4	0.9	NA	NA	0.5
#E76254	5	48.46188	-0.0406952573570351	1	4	0.9	NA	NA	0.5
#E76254	5	48.46188	0.19444532400998	2	4	0.9	NA	NA	0.5
#E76254	5	48.46188	-0.497989076067043	3	4	0.9	NA	NA	0.5
#E76254	5	57.31325	-0.0506519714380929	1	4	0.9	NA	NA	0.5
#E76254	5	57.31325	0.189108432449948	2	4	0.9	NA	NA	0.5
#E76254	5	57.31325	-0.495151976979574	3	4	0.9	NA	NA	0.5
#E76254	19	26.48193	-0.0799404419992952	1	1	0.9	NA	NA	0.5
#E76254	19	26.48193	0.188641101769741	2	1	0.9	NA	NA	0.5
#E76254	19	26.48193	-0.516722071885803	3	1	0.9	NA	NA	0.5
#E76254	5	61.17861	-0.0709368417010234	1	4	0.9	NA	NA	0.5
#E76254	5	61.17861	0.192607362238964	2	4	0.9	NA	NA	0.5
#E76254	5	61.17861	-0.515581743508233	3	4	0.9	NA	NA	0.5
#E76254	19	47.71945	-0.0692088055847771	1	1	0.9	NA	NA	0.5
#E76254	19	47.71945	0.189993780831645	2	1	0.9	NA	NA	0.5
#E76254	19	47.71945	-0.507226107410176	3	1	0.9	NA	NA	0.5
#E76254	5	53.15715	-0.0770326039406041	1	4	0.9	NA	NA	0.5
#E76254	5	53.15715	0.187968894172836	2	4	0.9	NA	NA	0.5
#E76254	5	53.15715	-0.509077230519225	3	4	0.9	NA	NA	0.5
#E76254	19	42.80758	-0.0485004687319203	1	1	0.9	NA	NA	0.5
#E76254	19	42.80758	0.19046689644607	2	1	0.9	NA	NA	0.5
#E76254	19	42.80758	-0.512239895017329	3	1	0.9	NA	NA	0.5
#E76254	19	38.76656	-0.0523213375579177	1	1	0.9	NA	NA	0.5
#E76254	19	38.76656	0.190394837111348	2	1	0.9	NA	NA	0.5
#E76254	19	38.76656	-0.51253020572405	3	1	0.9	NA	NA	0.5
#E76254	5	54.19486	-0.0361810131224424	1	4	0.9	NA	NA	0.5
#E76254	5	54.19486	0.194992187638586	2	4	0.9	NA	NA	0.5
#E76254	5	54.19486	-0.495753688224719	3	4	0.9	NA	NA	0.5
#E76254	5	54.78837	-0.038384681725557	1	4	0.9	NA	NA	0.5
#E76254	5	54.78837	0.193426297278276	2	4	0.9	NA	NA	0.5
#E76254	5	54.78837	-0.504067228771471	3	4	0.9	NA	NA	0.5
#E76254	5	53.08033	-0.03861986565938	1	4	0.9	NA	NA	0.5
#E76254	5	53.08033	0.193929970939881	2	4	0.9	NA	NA	0.5
#E76254	5	53.08033	-0.497893473652747	3	4	0.9	NA	NA	0.5
#E76254	19	41.77577	-0.0284486460077264	1	1	0.9	NA	NA	0.5
#E76254	19	41.77577	0.192574637703201	2	1	0.9	NA	NA	0.5
#E76254	19	41.77577	-0.490744689213535	3	1	0.9	NA	NA	0.5
#E76254	5	58.09574	-0.0240297434073361	1	4	0.9	NA	NA	0.5
#E76254	5	58.09574	0.190283232316418	2	4	0.9	NA	NA	0.5
#E76254	5	58.09574	-0.48433718059581	3	4	0.9	NA	NA	0.5
#E76254	5	50.59413	-0.0241126302122851	1	4	0.9	NA	NA	0.5
#E76254	5	50.59413	0.193323041160738	2	4	0.9	NA	NA	0.5
#E76254	5	50.59413	-0.502010910868729	3	4	0.9	NA	NA	0.5
#E76254	5	64.54339	-0.0598866135432738	1	4	0.9	NA	NA	0.5
#E76254	5	64.54339	0.186836649535342	2	4	0.9	NA	NA	0.5
#E76254	5	64.54339	-0.504702272994955	3	4	0.9	NA	NA	0.5
#E76254	19	48.76302	-0.0355562132677858	1	1	0.9	NA	NA	0.5
#E76254	19	48.76302	0.193177926867654	2	1	0.9	NA	NA	0.5
#E76254	19	48.76302	-0.497353051855182	3	1	0.9	NA	NA	0.5
#E76254	5	50.06898	-0.0553804192772604	1	4	0.9	NA	NA	0.5
#E76254	5	50.06898	0.191379183020082	2	4	0.9	NA	NA	0.5
#E76254	5	50.06898	-0.511760739631071	3	4	0.9	NA	NA	0.5
#E76254	5	56.43428	-0.0578182253432424	1	4	0.9	NA	NA	0.5
#E76254	5	56.43428	0.189907444577936	2	4	0.9	NA	NA	0.5
#E76254	5	56.43428	-0.51356389860447	3	4	0.9	NA	NA	0.5
#E76254	5	59.14209	-0.0353299105237702	1	4	0.9	NA	NA	0.5
#E76254	5	59.14209	0.191743630921243	2	4	0.9	NA	NA	0.5
#E76254	5	59.14209	-0.498999129472514	3	4	0.9	NA	NA	0.5
#E76254	19	28.18746	-0.0755328908434503	1	1	0.9	NA	NA	0.5
#E76254	19	28.18746	0.189686440425474	2	1	0.9	NA	NA	0.5
#E76254	19	28.18746	-0.531185055903949	3	1	0.9	NA	NA	0.5
#E76254	5	48.51638	-0.0635991565805357	1	4	0.9	NA	NA	0.5
#E76254	5	48.51638	0.197455571195845	2	4	0.9	NA	NA	0.5
#E76254	5	48.51638	-0.529085334661714	3	4	0.9	NA	NA	0.5
#E76254	5	52.91579	-0.0358339190150947	1	4	0.9	NA	NA	0.5
#E76254	5	52.91579	0.190975553158167	2	4	0.9	NA	NA	0.5
#E76254	5	52.91579	-0.500195176947199	3	4	0.9	NA	NA	0.5
#E76254	5	84.46	-0.04972814490364	1	4	0.9	NA	NA	0.5
#E76254	5	84.46	0.18774110112184	2	4	0.9	NA	NA	0.5
#E76254	5	84.46	-0.484814453966749	3	4	0.9	NA	NA	0.5
#E76254	5	71.69208	-0.0399130684857977	1	4	0.9	NA	NA	0.5
#E76254	5	71.69208	0.190059521997126	2	4	0.9	NA	NA	0.5
#E76254	5	71.69208	-0.499742606593504	3	4	0.9	NA	NA	0.5
#E76254	19	46.40299	-0.0708506793144017	1	1	0.9	NA	NA	0.5
#E76254	19	46.40299	0.18890696006641	2	1	0.9	NA	NA	0.5
#E76254	19	46.40299	-0.512639218532833	3	1	0.9	NA	NA	0.5
#E76254	5	72.09174	-0.031672544449431	1	4	0.9	NA	NA	0.5
#E76254	5	72.09174	0.194548944093763	2	4	0.9	NA	NA	0.5
#E76254	5	72.09174	-0.492413337026733	3	4	0.9	NA	NA	0.5
#E76254	5	69.03087	-0.0731776480426684	1	4	0.9	NA	NA	0.5
#E76254	5	69.03087	0.195163770765234	2	4	0.9	NA	NA	0.5
#E76254	5	69.03087	-0.534117454239831	3	4	0.9	NA	NA	0.5
#E76254	19	50.86293	-0.0662799772640217	1	1	0.9	NA	NA	0.5
#E76254	19	50.86293	0.193955148657053	2	1	0.9	NA	NA	0.5
#E76254	19	50.86293	-0.523633587047868	3	1	0.9	NA	NA	0.5
#E76254	5	55.57748	-0.0583045981640664	1	4	0.9	NA	NA	0.5
#E76254	5	55.57748	0.189853232587459	2	4	0.9	NA	NA	0.5
#E76254	5	55.57748	-0.502395826179556	3	4	0.9	NA	NA	0.5
#E76254	5	60.57928	-0.0372850270610357	1	4	0.9	NA	NA	0.5
#E76254	5	60.57928	0.194365966231266	2	4	0.9	NA	NA	0.5
#E76254	5	60.57928	-0.511260935110518	3	4	0.9	NA	NA	0.5
#E76254	19	38.41063	-0.0877928937963929	1	1	0.9	NA	NA	0.5
#E76254	19	38.41063	0.195037106911084	2	1	0.9	NA	NA	0.5
#E76254	19	38.41063	-0.539295468198411	3	1	0.9	NA	NA	0.5
#E76254	5	68.42039	-0.0716502770059553	1	4	0.9	NA	NA	0.5
#E76254	5	68.42039	0.191848750395948	2	4	0.9	NA	NA	0.5
#E76254	5	68.42039	-0.523050572950282	3	4	0.9	NA	NA	0.5
#E76254	19	24.68845	-0.0963344760841004	1	1	0.9	NA	NA	0.5
#E76254	19	24.68845	0.190904639878867	2	1	0.9	NA	NA	0.5
#E76254	19	24.68845	-0.534603902952837	3	1	0.9	NA	NA	0.5
#E76254	5	57.95661	-0.0653098310410408	1	4	0.9	NA	NA	0.5
#E76254	5	57.95661	0.191852886375264	2	4	0.9	NA	NA	0.5
#E76254	5	57.95661	-0.503047869649945	3	4	0.9	NA	NA	0.5
#E76254	5	43.1285	-0.0875241934150934	1	4	0.9	NA	NA	0.5
#E76254	5	43.1285	0.195886248063416	2	4	0.9	NA	NA	0.5
#E76254	5	43.1285	-0.532941151503586	3	4	0.9	NA	NA	0.5
#E76254	19	31.93832	-0.0954667582802147	1	1	0.9	NA	NA	0.5
#E76254	19	31.93832	0.196232218653801	2	1	0.9	NA	NA	0.5
#E76254	19	31.93832	-0.546882713402199	3	1	0.9	NA	NA	0.5
#E76254	5	58.21662	-0.0599698559484504	1	4	0.9	NA	NA	0.5
#E76254	5	58.21662	0.194973632083017	2	4	0.9	NA	NA	0.5
#E76254	5	58.21662	-0.519820102387943	3	4	0.9	NA	NA	0.5
#E76254	19	38.5946	-0.081086243646176	1	1	0.9	NA	NA	0.5
#E76254	19	38.5946	0.199448740778714	2	1	0.9	NA	NA	0.5
#E76254	19	38.5946	-0.542517284210251	3	1	0.9	NA	NA	0.5
#E76254	5	59.27605	-0.0532720909341394	1	4	0.9	NA	NA	0.5
#E76254	5	59.27605	0.195517434994259	2	4	0.9	NA	NA	0.5
#E76254	5	59.27605	-0.509131169985225	3	4	0.9	NA	NA	0.5
#E76254	5	52.45961	-0.065221069257706	1	4	0.9	NA	NA	0.5
#E76254	5	52.45961	0.194514901178257	2	4	0.9	NA	NA	0.5
#E76254	5	52.45961	-0.519059716728057	3	4	0.9	NA	NA	0.5
#E76254	19	38.2275	-0.0766873367095999	1	1	0.9	NA	NA	0.5
#E76254	19	38.2275	0.193315175904416	2	1	0.9	NA	NA	0.5
#E76254	19	38.2275	-0.532232450602393	3	1	0.9	NA	NA	0.5
#E76254	19	37.439	-0.0696321511027111	1	1	0.9	NA	NA	0.5
#E76254	19	37.439	0.196412330507724	2	1	0.9	NA	NA	0.5
#E76254	19	37.439	-0.538342374810462	3	1	0.9	NA	NA	0.5
#E76254	5	54.88166	-0.0824139796010031	1	4	0.9	NA	NA	0.5
#E76254	5	54.88166	0.192714885532532	2	4	0.9	NA	NA	0.5
#E76254	5	54.88166	-0.540121012628716	3	4	0.9	NA	NA	0.5
#E76254	19	37.27986	-0.0856183632617046	1	1	0.9	NA	NA	0.5
#E76254	19	37.27986	0.193799814511574	2	1	0.9	NA	NA	0.5
#E76254	19	37.27986	-0.546026919258949	3	1	0.9	NA	NA	0.5
#E76254	5	50.78338	-0.0761225613223514	1	4	0.9	NA	NA	0.5
#E76254	5	50.78338	0.1927779361221	2	4	0.9	NA	NA	0.5
#E76254	5	50.78338	-0.527653694162739	3	4	0.9	NA	NA	0.5
#E76254	19	39.41578	-0.0867190856108734	1	1	0.9	NA	NA	0.5
#E76254	19	39.41578	0.190906723452729	2	1	0.9	NA	NA	0.5
#E76254	19	39.41578	-0.5268019799166	3	1	0.9	NA	NA	0.5
#E76254	5	50.67381	-0.0874704177789928	1	4	0.9	NA	NA	0.5
#E76254	5	50.67381	0.189242206826414	2	4	0.9	NA	NA	0.5
#E76254	5	50.67381	-0.51440803974279	3	4	0.9	NA	NA	0.5
#E76254	19	28.78473	-0.101801425147134	1	1	0.9	NA	NA	0.5
#E76254	19	28.78473	0.195166731041169	2	1	0.9	NA	NA	0.5
#E76254	19	28.78473	-0.545143169663498	3	1	0.9	NA	NA	0.5
#E76254	19	27.59376	-0.0716611248357129	1	1	0.9	NA	NA	0.5
#E76254	19	27.59376	0.202704135335889	2	1	0.9	NA	NA	0.5
#E76254	19	27.59376	-0.535864962572132	3	1	0.9	NA	NA	0.5
#E76254	5	61.90976	-0.0745339970727584	1	4	0.9	NA	NA	0.5
#E76254	5	61.90976	0.191781582012998	2	4	0.9	NA	NA	0.5
#E76254	5	61.90976	-0.519557597239039	3	4	0.9	NA	NA	0.5
#E76254	5	69.62793	-0.0585658693681547	1	4	0.9	NA	NA	0.5
#E76254	5	69.62793	0.193567725858603	2	4	0.9	NA	NA	0.5
#E76254	5	69.62793	-0.512797384122663	3	4	0.9	NA	NA	0.5
#E76254	5	59.57424	-0.0573112967739117	1	4	0.9	NA	NA	0.5
#E76254	5	59.57424	0.192199746900746	2	4	0.9	NA	NA	0.5
#E76254	5	59.57424	-0.502931582616047	3	4	0.9	NA	NA	0.5
#E76254	5	61.3405	-0.056932710827261	1	4	0.9	NA	NA	0.5
#E76254	5	61.3405	0.193100533743948	2	4	0.9	NA	NA	0.5
#E76254	5	61.3405	-0.497004722618694	3	4	0.9	NA	NA	0.5
#E76254	5	73.77037	-0.0604225853023056	1	4	0.9	NA	NA	0.5
#E76254	5	73.77037	0.191893947600369	2	4	0.9	NA	NA	0.5
#E76254	5	73.77037	-0.507604890350429	3	4	0.9	NA	NA	0.5
#E76254	19	38.44	-0.0744209481706132	1	1	0.9	NA	NA	0.5
#E76254	19	38.44	0.193742287577337	2	1	0.9	NA	NA	0.5
#E76254	19	38.44	-0.52670380739812	3	1	0.9	NA	NA	0.5
#E76254	5	53.25844	-0.0657389181651717	1	4	0.9	NA	NA	0.5
#E76254	5	53.25844	0.191717133545504	2	4	0.9	NA	NA	0.5
#E76254	5	53.25844	-0.527074702353867	3	4	0.9	NA	NA	0.5
#E76254	19	37.59472	-0.0666440200116093	1	1	0.9	NA	NA	0.5
#E76254	19	37.59472	0.194476552675674	2	1	0.9	NA	NA	0.5
#E76254	19	37.59472	-0.527718546606476	3	1	0.9	NA	NA	0.5
#E76254	19	40.99016	-0.0721213847400826	1	1	0.9	NA	NA	0.5
#E76254	19	40.99016	0.193090927149181	2	1	0.9	NA	NA	0.5
#E76254	19	40.99016	-0.530049796079442	3	1	0.9	NA	NA	0.5
#E76254	19	47.75818	-0.076606064109841	1	1	0.9	NA	NA	0.5
#E76254	19	47.75818	0.196544683172796	2	1	0.9	NA	NA	0.5
#E76254	19	47.75818	-0.535548477676807	3	1	0.9	NA	NA	0.5
#E76254	19	52.62002	-0.0663696119439352	1	1	0.9	NA	NA	0.5
#E76254	19	52.62002	0.196385159928422	2	1	0.9	NA	NA	0.5
#E76254	19	52.62002	-0.53658046616025	3	1	0.9	NA	NA	0.5
#E76254	5	68.38466	-0.028821371875401	1	4	0.9	NA	NA	0.5
#E76254	5	68.38466	0.196946586691375	2	4	0.9	NA	NA	0.5
#E76254	5	68.38466	-0.497452004340497	3	4	0.9	NA	NA	0.5
#E76254	5	57.71843	-0.0578205897419387	1	4	0.9	NA	NA	0.5
#E76254	5	57.71843	0.19363461180022	2	4	0.9	NA	NA	0.5
#E76254	5	57.71843	-0.520640261751039	3	4	0.9	NA	NA	0.5
#E76254	19	45.19812	-0.0598554794472806	1	1	0.9	NA	NA	0.5
#E76254	19	45.19812	0.189532928861417	2	1	0.9	NA	NA	0.5
#E76254	19	45.19812	-0.516628943771023	3	1	0.9	NA	NA	0.5
#E76254	19	40.43661	-0.0644231015693811	1	1	0.9	NA	NA	0.5
#E76254	19	40.43661	0.192522196755317	2	1	0.9	NA	NA	0.5
#E76254	19	40.43661	-0.528365216455827	3	1	0.9	NA	NA	0.5
#E76254	5	58.33714	-0.0506522168092382	1	4	0.9	NA	NA	0.5
#E76254	5	58.33714	0.193782148268713	2	4	0.9	NA	NA	0.5
#E76254	5	58.33714	-0.511138316380414	3	4	0.9	NA	NA	0.5
#E76254	5	67.35527	-0.0584681915182383	1	4	0.9	NA	NA	0.5
#E76254	5	67.35527	0.193373280874194	2	4	0.9	NA	NA	0.5
#E76254	5	67.35527	-0.508686677364822	3	4	0.9	NA	NA	0.5
#E76254	5	64.09759	-0.0616800457891106	1	4	0.9	NA	NA	0.5
#E76254	5	64.09759	0.187988434945142	2	4	0.9	NA	NA	0.5
#E76254	5	64.09759	-0.504276248684188	3	4	0.9	NA	NA	0.5
#E76254	5	71.0025	-0.0663954808042073	1	4	0.9	NA	NA	0.5
#E76254	5	71.0025	0.194294214645676	2	4	0.9	NA	NA	0.5
#E76254	5	71.0025	-0.528315431952277	3	4	0.9	NA	NA	0.5
#E76254	5	55.41542	-0.0868140668672298	1	4	0.9	NA	NA	0.5
#E76254	5	55.41542	0.190539418617946	2	4	0.9	NA	NA	0.5
#E76254	5	55.41542	-0.535220498197061	3	4	0.9	NA	NA	0.5
#E76254	19	45.9975	-0.0781142778166426	1	1	0.9	NA	NA	0.5
#E76254	19	45.9975	0.195177616680708	2	1	0.9	NA	NA	0.5
#E76254	19	45.9975	-0.539595500003746	3	1	0.9	NA	NA	0.5
#E76254	5	76.46989	-0.0291188673498232	1	4	0.9	NA	NA	0.5
#E76254	5	76.46989	0.195084410344255	2	4	0.9	NA	NA	0.5
#E76254	5	76.46989	-0.496400205157208	3	4	0.9	NA	NA	0.5
#E76254	5	60.96229	-0.0685400400441601	1	4	0.9	NA	NA	0.5
#E76254	5	60.96229	0.191034499024045	2	4	0.9	NA	NA	0.5
#E76254	5	60.96229	-0.521474776045501	3	4	0.9	NA	NA	0.5
#E76254	19	42.88461	-0.090818349648278	1	1	0.9	NA	NA	0.5
#E76254	19	42.88461	0.191981641824097	2	1	0.9	NA	NA	0.5
#E76254	19	42.88461	-0.544677872867267	3	1	0.9	NA	NA	0.5
#E76254	5	57.8548	-0.0629809775397025	1	4	0.9	NA	NA	0.5
#E76254	5	57.8548	0.192928613031312	2	4	0.9	NA	NA	0.5
#E76254	5	57.8548	-0.52667050145678	3	4	0.9	NA	NA	0.5
#E76254	5	52.80493	-0.0596387077063499	1	4	0.9	NA	NA	0.5
#E76254	5	52.80493	0.188418352414194	2	4	0.9	NA	NA	0.5
#E76254	5	52.80493	-0.508008506584562	3	4	0.9	NA	NA	0.5
#E76254	5	49.61259	-0.0795668224920267	1	4	0.9	NA	NA	0.5
#E76254	5	49.61259	0.19308071902029	2	4	0.9	NA	NA	0.5
#E76254	5	49.61259	-0.537283487342969	3	4	0.9	NA	NA	0.5
#E76254	19	43.3009	-0.0963534952207977	1	1	0.9	NA	NA	0.5
#E76254	19	43.3009	0.191246259383689	2	1	0.9	NA	NA	0.5
#E76254	19	43.3009	-0.541779347535221	3	1	0.9	NA	NA	0.5
#E76254	19	30.22223	-0.0756329230200594	1	1	0.9	NA	NA	0.5
#E76254	19	30.22223	0.194373589072295	2	1	0.9	NA	NA	0.5
#E76254	19	30.22223	-0.532968282664881	3	1	0.9	NA	NA	0.5
#E76254	19	45.73761	-0.09307442406543	1	1	0.9	NA	NA	0.5
#E76254	19	45.73761	0.181854420602679	2	1	0.9	NA	NA	0.5
#E76254	19	45.73761	-0.521512581624512	3	1	0.9	NA	NA	0.5
#E76254	19	47.15042	-0.0816491751857917	1	1	0.9	NA	NA	0.5
#E76254	19	47.15042	0.192667553844862	2	1	0.9	NA	NA	0.5
#E76254	19	47.15042	-0.544192054327607	3	1	0.9	NA	NA	0.5
#E76254	19	36.13304	-0.0927123817476122	1	1	0.9	NA	NA	0.5
#E76254	19	36.13304	0.190768090452857	2	1	0.9	NA	NA	0.5
#E76254	19	36.13304	-0.543017379192283	3	1	0.9	NA	NA	0.5
#E76254	5	64.10259	-0.0612345837843132	1	4	0.9	NA	NA	0.5
#E76254	5	64.10259	0.191029907821925	2	4	0.9	NA	NA	0.5
#E76254	5	64.10259	-0.507744671396367	3	4	0.9	NA	NA	0.5
#E76254	5	64.17498	-0.0625086667429856	1	4	0.9	NA	NA	0.5
#E76254	5	64.17498	0.190207427647821	2	4	0.9	NA	NA	0.5
#E76254	5	64.17498	-0.512243928333632	3	4	0.9	NA	NA	0.5
#E76254	5	79.64302	-0.0168699422140778	1	4	0.9	NA	NA	0.5
#E76254	5	79.64302	0.192747556274309	2	4	0.9	NA	NA	0.5
#E76254	5	79.64302	-0.484570165480913	3	4	0.9	NA	NA	0.5
#E76254	5	62.93628	-0.0712040881451153	1	4	0.9	NA	NA	0.5
#E76254	5	62.93628	0.192499529063368	2	4	0.9	NA	NA	0.5
#E76254	5	62.93628	-0.523205227081353	3	4	0.9	NA	NA	0.5
#E76254	5	42.02516	-0.0925384694106945	1	4	0.9	NA	NA	0.5
#E76254	5	42.02516	0.190181411014689	2	4	0.9	NA	NA	0.5
#E76254	5	42.02516	-0.543779561161663	3	4	0.9	NA	NA	0.5
#E76254	5	58.17844	-0.0733801252285839	1	4	0.9	NA	NA	0.5
#E76254	5	58.17844	0.194962659883205	2	4	0.9	NA	NA	0.5
#E76254	5	58.17844	-0.534134058710685	3	4	0.9	NA	NA	0.5
#E76254	5	70.1151	-0.0798325439427586	1	4	0.9	NA	NA	0.5
#E76254	5	70.1151	0.190103179954525	2	4	0.9	NA	NA	0.5
#E76254	5	70.1151	-0.515798481455442	3	4	0.9	NA	NA	0.5
#E76254	5	74.61319	-0.0523890954610902	1	4	0.9	NA	NA	0.5
#E76254	5	74.61319	0.192092686946705	2	4	0.9	NA	NA	0.5
#E76254	5	74.61319	-0.503983676631149	3	4	0.9	NA	NA	0.5
#E76254	19	46.96131	-0.0609876204683388	1	1	0.9	NA	NA	0.5
#E76254	19	46.96131	0.190796810652274	2	1	0.9	NA	NA	0.5
#E76254	19	46.96131	-0.51797767106799	3	1	0.9	NA	NA	0.5
#E76254	5	67.70032	-0.0564610454058092	1	4	0.9	NA	NA	0.5
#E76254	5	67.70032	0.188722284075948	2	4	0.9	NA	NA	0.5
#E76254	5	67.70032	-0.49467229849468	3	4	0.9	NA	NA	0.5
#E76254	5	51.95537	-0.0720607287459619	1	4	0.9	NA	NA	0.5
#E76254	5	51.95537	0.192640919442853	2	4	0.9	NA	NA	0.5
#E76254	5	51.95537	-0.517977700572225	3	4	0.9	NA	NA	0.5
#E76254	19	37.68566	-0.0671107110604404	1	1	0.9	NA	NA	0.5
#E76254	19	37.68566	0.192786029290497	2	1	0.9	NA	NA	0.5
#E76254	19	37.68566	-0.523259415220501	3	1	0.9	NA	NA	0.5
#E76254	5	47.57985	-0.0777048419693106	1	4	0.9	NA	NA	0.5
#E76254	5	47.57985	0.193551041537827	2	4	0.9	NA	NA	0.5
#E76254	5	47.57985	-0.528883738505928	3	4	0.9	NA	NA	0.5
#E76254	5	61.97258	-0.0447216337815512	1	4	0.9	NA	NA	0.5
#E76254	5	61.97258	0.190017465006649	2	4	0.9	NA	NA	0.5
#E76254	5	61.97258	-0.481635268160013	3	4	0.9	NA	NA	0.5
#E76254	5	58.53711	-0.0385416507060762	1	4	0.9	NA	NA	0.5
#E76254	5	58.53711	0.193543820583421	2	4	0.9	NA	NA	0.5
#E76254	5	58.53711	-0.506011446131734	3	4	0.9	NA	NA	0.5
#E76254	19	53.36522	-0.05915707411204	1	1	0.9	NA	NA	0.5
#E76254	19	53.36522	0.190990800744386	2	1	0.9	NA	NA	0.5
#E76254	19	53.36522	-0.504765469149853	3	1	0.9	NA	NA	0.5
#E76254	5	57.78396	-0.0740130121036381	1	4	0.9	NA	NA	0.5
#E76254	5	57.78396	0.192138777894006	2	4	0.9	NA	NA	0.5
#E76254	5	57.78396	-0.520844579302489	3	4	0.9	NA	NA	0.5
#E76254	5	52.25081	-0.0574075786356037	1	4	0.9	NA	NA	0.5
#E76254	5	52.25081	0.194554209496792	2	4	0.9	NA	NA	0.5
#E76254	5	52.25081	-0.519062380598658	3	4	0.9	NA	NA	0.5
#E76254	5	53.84165	-0.0558909348440788	1	4	0.9	NA	NA	0.5
#E76254	5	53.84165	0.195359681833281	2	4	0.9	NA	NA	0.5
#E76254	5	53.84165	-0.518182815638091	3	4	0.9	NA	NA	0.5
#E76254	5	72.40703	0.0405026289209901	1	4	0.9	NA	NA	0.5
#E76254	5	72.40703	0.189760338096737	2	4	0.9	NA	NA	0.5
#E76254	5	72.40703	-0.428124377584992	3	4	0.9	NA	NA	0.5
#E76254	5	58.8683	-0.0502836917047261	1	4	0.9	NA	NA	0.5
#E76254	5	58.8683	0.191768749691291	2	4	0.9	NA	NA	0.5
#E76254	5	58.8683	-0.505921255983755	3	4	0.9	NA	NA	0.5
#E76254	19	44.57077	-0.0436836573313831	1	1	0.9	NA	NA	0.5
#E76254	19	44.57077	0.195364474351012	2	1	0.9	NA	NA	0.5
#E76254	19	44.57077	-0.515087786540915	3	1	0.9	NA	NA	0.5
#E76254	5	55.50576	-0.0518688892594624	1	4	0.9	NA	NA	0.5
#E76254	5	55.50576	0.194895485093871	2	4	0.9	NA	NA	0.5
#E76254	5	55.50576	-0.519046649097321	3	4	0.9	NA	NA	0.5
#E76254	5	52.21	-0.0667949476306458	1	4	0.9	NA	NA	0.5
#E76254	5	52.21	0.187948518099665	2	4	0.9	NA	NA	0.5
#E76254	5	52.21	-0.509242281981852	3	4	0.9	NA	NA	0.5
#E76254	19	38.88435	-0.0812797380884981	1	1	0.9	NA	NA	0.5
#E76254	19	38.88435	0.190714297102258	2	1	0.9	NA	NA	0.5
#E76254	19	38.88435	-0.522817924021991	3	1	0.9	NA	NA	0.5
#E76254	5	54.92039	-0.0600452528473261	1	4	0.9	NA	NA	0.5
#E76254	5	54.92039	0.190209759061832	2	4	0.9	NA	NA	0.5
#E76254	5	54.92039	-0.512222899121065	3	4	0.9	NA	NA	0.5
#E76254	19	40.23	-0.0549857422284773	1	1	0.9	NA	NA	0.5
#E76254	19	40.23	0.192858607948682	2	1	0.9	NA	NA	0.5
#E76254	19	40.23	-0.515406732856251	3	1	0.9	NA	NA	0.5
#E76254	5	61.23387	-0.0626440760275487	1	4	0.9	NA	NA	0.5
#E76254	5	61.23387	0.190843129462911	2	4	0.9	NA	NA	0.5
#E76254	5	61.23387	-0.505254052500895	3	4	0.9	NA	NA	0.5
#E76254	5	56.39553	-0.0759838122140773	1	4	0.9	NA	NA	0.5
#E76254	5	56.39553	0.197015680442761	2	4	0.9	NA	NA	0.5
#E76254	5	56.39553	-0.53851402199378	3	4	0.9	NA	NA	0.5
#E76254	19	40.90215	-0.0723127747363015	1	1	0.9	NA	NA	0.5
#E76254	19	40.90215	0.195184556779105	2	1	0.9	NA	NA	0.5
#E76254	19	40.90215	-0.534671184619438	3	1	0.9	NA	NA	0.5
#E76254	19	30.23	-0.112092670448432	1	1	0.9	NA	NA	0.5
#E76254	19	30.23	0.19046548273579	2	1	0.9	NA	NA	0.5
#E76254	19	30.23	-0.550341397579501	3	1	0.9	NA	NA	0.5
#E76254	5	73.70198	-0.057144995070046	1	4	0.9	NA	NA	0.5
#E76254	5	73.70198	0.18246430779881	2	4	0.9	NA	NA	0.5
#E76254	5	73.70198	-0.471595664351894	3	4	0.9	NA	NA	0.5
#E76254	19	53.02044	-0.0613730291008645	1	1	0.9	NA	NA	0.5
#E76254	19	53.02044	0.188532989247749	2	1	0.9	NA	NA	0.5
#E76254	19	53.02044	-0.500444692913655	3	1	0.9	NA	NA	0.5
#E76254	19	52.95715	-0.0887367784783509	1	1	0.9	NA	NA	0.5
#E76254	19	52.95715	0.181435310396261	2	1	0.9	NA	NA	0.5
#E76254	19	52.95715	-0.500909459186905	3	1	0.9	NA	NA	0.5
#E76254	5	54.40554	-0.0686690549015912	1	4	0.9	NA	NA	0.5
#E76254	5	54.40554	0.198516750205103	2	4	0.9	NA	NA	0.5
#E76254	5	54.40554	-0.528298977809938	3	4	0.9	NA	NA	0.5
#E76254	5	51.56373	-0.0712355054899814	1	4	0.9	NA	NA	0.5
#E76254	5	51.56373	0.199366057903756	2	4	0.9	NA	NA	0.5
#E76254	5	51.56373	-0.535655639225576	3	4	0.9	NA	NA	0.5
#E76254	5	72.49151	-0.05811642291358	1	4	0.9	NA	NA	0.5
#E76254	5	72.49151	0.195783593579929	2	4	0.9	NA	NA	0.5
#E76254	5	72.49151	-0.508983922428307	3	4	0.9	NA	NA	0.5
#E76254	5	66.1564	-0.059611281377706	1	4	0.9	NA	NA	0.5
#E76254	5	66.1564	0.193905034649433	2	4	0.9	NA	NA	0.5
#E76254	5	66.1564	-0.50432623595651	3	4	0.9	NA	NA	0.5
#E76254	19	39.59069	-0.0785644866210662	1	1	0.9	NA	NA	0.5
#E76254	19	39.59069	0.206045416884082	2	1	0.9	NA	NA	0.5
#E76254	19	39.59069	-0.549714374493839	3	1	0.9	NA	NA	0.5
#E76254	5	55.38566	-0.0355431010256881	1	4	0.9	NA	NA	0.5
#E76254	5	55.38566	0.203669432539139	2	4	0.9	NA	NA	0.5
#E76254	5	55.38566	-0.506260139313455	3	4	0.9	NA	NA	0.5
#E76254	5	55.49794	-0.0479116758051942	1	4	0.9	NA	NA	0.5
#E76254	5	55.49794	0.207002139475185	2	4	0.9	NA	NA	0.5
#E76254	5	55.49794	-0.517033101200188	3	4	0.9	NA	NA	0.5
#F49E51	5	58.35	-0.0430576919431037	4	5	0.9	NA	NA	0.5
#F49E51	5	58.35	0.0994404359967374	5	5	0.9	NA	NA	0.5
#F49E51	5	58.35	-0.435831170292932	6	5	0.9	NA	NA	0.5
#F49E51	19	55.2	-0.0490018119481515	4	2	0.9	NA	NA	0.5
#F49E51	19	55.2	0.109732142615738	5	2	0.9	NA	NA	0.5
#F49E51	19	55.2	-0.451999765663587	6	2	0.9	NA	NA	0.5
#F49E51	19	51.27	-0.051265836406671	4	2	0.9	NA	NA	0.5
#F49E51	19	51.27	0.115334450242794	5	2	0.9	NA	NA	0.5
#F49E51	19	51.27	-0.463769583831695	6	2	0.9	NA	NA	0.5
#F49E51	19	48.49	-0.0245104716830034	4	2	0.9	NA	NA	0.5
#F49E51	19	48.49	0.102941115480839	5	2	0.9	NA	NA	0.5
#F49E51	19	48.49	-0.427407309247899	6	2	0.9	NA	NA	0.5
#F49E51	19	48.65	-0.0238917743565426	4	2	0.9	NA	NA	0.5
#F49E51	19	48.65	0.121427233248604	5	2	0.9	NA	NA	0.5
#F49E51	19	48.65	-0.454315251096739	6	2	0.9	NA	NA	0.5
#F49E51	19	51.58	-0.0532517845971202	4	2	0.9	NA	NA	0.5
#F49E51	19	51.58	0.113333606292432	5	2	0.9	NA	NA	0.5
#F49E51	19	51.58	-0.458977609566257	6	2	0.9	NA	NA	0.5
#F49E51	19	46.43	-0.0421477929489682	4	2	0.9	NA	NA	0.5
#F49E51	19	46.43	0.0905037528222975	5	2	0.9	NA	NA	0.5
#F49E51	19	46.43	-0.43155822608301	6	2	0.9	NA	NA	0.5
#F49E51	5	50.94	-0.0502492079358125	4	5	0.9	NA	NA	0.5
#F49E51	5	50.94	0.108878942755934	5	5	0.9	NA	NA	0.5
#F49E51	5	50.94	-0.444495719637846	6	5	0.9	NA	NA	0.5
#F49E51	5	57.44	-0.0390840519963578	4	5	0.9	NA	NA	0.5
#F49E51	5	57.44	0.100256729007493	5	5	0.9	NA	NA	0.5
#F49E51	5	57.44	-0.4414858719097	6	5	0.9	NA	NA	0.5
#F49E51	19	37.04	-0.0560399086081091	4	2	0.9	NA	NA	0.5
#F49E51	19	37.04	0.0983729875102449	5	2	0.9	NA	NA	0.5
#F49E51	19	37.04	-0.448631898669348	6	2	0.9	NA	NA	0.5
#F49E51	19	50.82	-0.0587538521105808	4	2	0.9	NA	NA	0.5
#F49E51	19	50.82	0.0937644784596888	5	2	0.9	NA	NA	0.5
#F49E51	19	50.82	-0.438599289375911	6	2	0.9	NA	NA	0.5
#F49E51	19	45.69	-0.0512336095624064	4	2	0.9	NA	NA	0.5
#F49E51	19	45.69	0.086406692695676	5	2	0.9	NA	NA	0.5
#F49E51	19	45.69	-0.43501598384477	6	2	0.9	NA	NA	0.5
#F49E51	19	52.42	-0.0240347908363999	4	2	0.9	NA	NA	0.5
#F49E51	19	52.42	0.118150692113026	5	2	0.9	NA	NA	0.5
#F49E51	19	52.42	-0.456922573053589	6	2	0.9	NA	NA	0.5
#F49E51	5	61.49	-0.0169833514266605	4	5	0.9	NA	NA	0.5
#F49E51	5	61.49	0.105216399051869	5	5	0.9	NA	NA	0.5
#F49E51	5	61.49	-0.430153585884058	6	5	0.9	NA	NA	0.5
#F49E51	19	47.87	-0.0452380102065515	4	2	0.9	NA	NA	0.5
#F49E51	19	47.87	0.10456370212448	5	2	0.9	NA	NA	0.5
#F49E51	19	47.87	-0.439289798968502	6	2	0.9	NA	NA	0.5
#F49E51	19	50.46	-0.0505860984988637	4	2	0.9	NA	NA	0.5
#F49E51	19	50.46	0.110666651904382	5	2	0.9	NA	NA	0.5
#F49E51	19	50.46	-0.456812208597282	6	2	0.9	NA	NA	0.5
#F49E51	5	61.08	-0.0152291404297725	4	5	0.9	NA	NA	0.5
#F49E51	5	61.08	0.121512343654601	5	5	0.9	NA	NA	0.5
#F49E51	5	61.08	-0.456527812109968	6	5	0.9	NA	NA	0.5
#F49E51	5	60.6	-0.0158469907178951	4	5	0.9	NA	NA	0.5
#F49E51	5	60.6	0.0982561203511631	5	5	0.9	NA	NA	0.5
#F49E51	5	60.6	-0.432955026682502	6	5	0.9	NA	NA	0.5
#F49E51	5	70.03	0.0244807248241688	4	5	0.9	NA	NA	0.5
#F49E51	5	70.03	0.119417682381488	5	5	0.9	NA	NA	0.5
#F49E51	5	70.03	-0.426100390599802	6	5	0.9	NA	NA	0.5
#F49E51	5	62.62	-0.0559995007815479	4	5	0.9	NA	NA	0.5
#F49E51	5	62.62	0.0843406770130327	5	5	0.9	NA	NA	0.5
#F49E51	5	62.62	-0.427160537797693	6	5	0.9	NA	NA	0.5
#F49E51	5	57.5	-0.0241056029201767	4	5	0.9	NA	NA	0.5
#F49E51	5	57.5	0.105633477679883	5	5	0.9	NA	NA	0.5
#F49E51	5	57.5	-0.442203898214761	6	5	0.9	NA	NA	0.5
#F49E51	5	49.74	-0.0460471980624702	4	5	0.9	NA	NA	0.5
#F49E51	5	49.74	0.0946962652029466	5	5	0.9	NA	NA	0.5
#F49E51	5	49.74	-0.425507056028415	6	5	0.9	NA	NA	0.5
#F49E51	5	52.64	-0.0345308423938335	4	5	0.9	NA	NA	0.5
#F49E51	5	52.64	0.122910134353201	5	5	0.9	NA	NA	0.5
#F49E51	5	52.64	-0.46746177011023	6	5	0.9	NA	NA	0.5
#F49E51	19	37.64	-0.0681165233450972	4	2	0.9	NA	NA	0.5
#F49E51	19	37.64	0.0866959016586548	5	2	0.9	NA	NA	0.5
#F49E51	19	37.64	-0.436115189293959	6	2	0.9	NA	NA	0.5
#F49E51	19	50.26	-0.0661448728063039	4	2	0.9	NA	NA	0.5
#F49E51	19	50.26	0.0957745418381171	5	2	0.9	NA	NA	0.5
#F49E51	19	50.26	-0.447339307212215	6	2	0.9	NA	NA	0.5
#F49E51	19	39.27	-0.0391435146067286	4	2	0.9	NA	NA	0.5
#F49E51	19	39.27	0.0931551023129661	5	2	0.9	NA	NA	0.5
#F49E51	19	39.27	-0.43265917010596	6	2	0.9	NA	NA	0.5
#F49E51	5	68.89	-0.0286863882011985	4	5	0.9	NA	NA	0.5
#F49E51	5	68.89	0.102370301928476	5	5	0.9	NA	NA	0.5
#F49E51	5	68.89	-0.422631814483826	6	5	0.9	NA	NA	0.5
#F49E51	19	50.11	-0.0172623853415599	4	2	0.9	NA	NA	0.5
#F49E51	19	50.11	0.104346690577564	5	2	0.9	NA	NA	0.5
#F49E51	19	50.11	-0.431118580282906	6	2	0.9	NA	NA	0.5
#F49E51	19	47.34	-0.0534207462766728	4	2	0.9	NA	NA	0.5
#F49E51	19	47.34	0.103784000464528	5	2	0.9	NA	NA	0.5
#F49E51	19	47.34	-0.449125980129748	6	2	0.9	NA	NA	0.5
#F49E51	19	49.46	-0.0550953527225663	4	2	0.9	NA	NA	0.5
#F49E51	19	49.46	0.0956214958357689	5	2	0.9	NA	NA	0.5
#F49E51	19	49.46	-0.440983799822588	6	2	0.9	NA	NA	0.5
#F49E51	19	38.75	-0.0597022921931033	4	2	0.9	NA	NA	0.5
#F49E51	19	38.75	0.104233221547588	5	2	0.9	NA	NA	0.5
#F49E51	19	38.75	-0.457129794970371	6	2	0.9	NA	NA	0.5
#F49E51	19	40.85	-0.0529883944836819	4	2	0.9	NA	NA	0.5
#F49E51	19	40.85	0.107036537959839	5	2	0.9	NA	NA	0.5
#F49E51	19	40.85	-0.46221845112029	6	2	0.9	NA	NA	0.5
#F49E51	19	34.57	-0.0856997186303721	4	2	0.9	NA	NA	0.5
#F49E51	19	34.57	0.0858094579519876	5	2	0.9	NA	NA	0.5
#F49E51	19	34.57	-0.44526613273781	6	2	0.9	NA	NA	0.5
#F49E51	5	59.51	-0.0333066132263139	4	5	0.9	NA	NA	0.5
#F49E51	5	59.51	0.107834418259502	5	5	0.9	NA	NA	0.5
#F49E51	5	59.51	-0.451633915002306	6	5	0.9	NA	NA	0.5
#F49E51	5	62.63	0.0268551815454028	4	5	0.9	NA	NA	0.5
#F49E51	5	62.63	0.136780438017121	5	5	0.9	NA	NA	0.5
#F49E51	5	62.63	-0.455630182741492	6	5	0.9	NA	NA	0.5
#F49E51	5	60.43	-0.0277396487549943	4	5	0.9	NA	NA	0.5
#F49E51	5	60.43	0.11163650487169	5	5	0.9	NA	NA	0.5
#F49E51	5	60.43	-0.445459284451845	6	5	0.9	NA	NA	0.5
#F49E51	19	39.33	-0.067903586869667	4	2	0.9	NA	NA	0.5
#F49E51	19	39.33	0.0947617763482612	5	2	0.9	NA	NA	0.5
#F49E51	19	39.33	-0.445668811593899	6	2	0.9	NA	NA	0.5
#F49E51	19	51.34	-0.0539584194072813	4	2	0.9	NA	NA	0.5
#F49E51	19	51.34	0.101628872653937	5	2	0.9	NA	NA	0.5
#F49E51	19	51.34	-0.446960217884123	6	2	0.9	NA	NA	0.5
#F49E51	5	71.97	0.00740400235535232	4	5	0.9	NA	NA	0.5
#F49E51	5	71.97	0.0940226675431198	5	5	0.9	NA	NA	0.5
#F49E51	5	71.97	-0.432120982865606	6	5	0.9	NA	NA	0.5
#F49E51	19	47.35	-0.0680299092050677	4	2	0.9	NA	NA	0.5
#F49E51	19	47.35	0.105257173460239	5	2	0.9	NA	NA	0.5
#F49E51	19	47.35	-0.448672315146827	6	2	0.9	NA	NA	0.5
#F49E51	5	72.05	-0.00158114794177104	4	5	0.9	NA	NA	0.5
#F49E51	5	72.05	0.106207774728466	5	5	0.9	NA	NA	0.5
#F49E51	5	72.05	-0.432443104223828	6	5	0.9	NA	NA	0.5
#F49E51	5	75.59	-0.00802507503161467	4	5	0.9	NA	NA	0.5
#F49E51	5	75.59	0.11535410244607	5	5	0.9	NA	NA	0.5
#F49E51	5	75.59	-0.441635020009418	6	5	0.9	NA	NA	0.5
#F49E51	19	48.61	-0.0512560145265042	4	2	0.9	NA	NA	0.5
#F49E51	19	48.61	0.102257242256061	5	2	0.9	NA	NA	0.5
#F49E51	19	48.61	-0.442626097847292	6	2	0.9	NA	NA	0.5
#F49E51	5	63.91	-0.0289948468846592	4	5	0.9	NA	NA	0.5
#F49E51	5	63.91	0.104478233775104	5	5	0.9	NA	NA	0.5
#F49E51	5	63.91	-0.443713039617532	6	5	0.9	NA	NA	0.5
#F49E51	5	81.75	-0.0314321097291514	4	5	0.9	NA	NA	0.5
#F49E51	5	81.75	0.113419799159482	5	5	0.9	NA	NA	0.5
#F49E51	5	81.75	-0.448583553874503	6	5	0.9	NA	NA	0.5
#F49E51	19	44.02	-0.0672775723165375	4	2	0.9	NA	NA	0.5
#F49E51	19	44.02	0.0945578271885022	5	2	0.9	NA	NA	0.5
#F49E51	19	44.02	-0.444934030855776	6	2	0.9	NA	NA	0.5
#F49E51	19	35.69	-0.0698341367216741	4	2	0.9	NA	NA	0.5
#F49E51	19	35.69	0.097025278929468	5	2	0.9	NA	NA	0.5
#F49E51	19	35.69	-0.454005949184385	6	2	0.9	NA	NA	0.5
#F49E51	5	72.99	-0.010926462374405	4	5	0.9	NA	NA	0.5
#F49E51	5	72.99	0.0900398181436375	5	5	0.9	NA	NA	0.5
#F49E51	5	72.99	-0.421235617805599	6	5	0.9	NA	NA	0.5
#F49E51	5	67.66	0.0349684870329515	4	5	0.9	NA	NA	0.5
#F49E51	5	67.66	0.115202318544908	5	5	0.9	NA	NA	0.5
#F49E51	5	67.66	-0.445561513959039	6	5	0.9	NA	NA	0.5
#F49E51	19	44.26	-0.0577840722189164	4	2	0.9	NA	NA	0.5
#F49E51	19	44.26	0.0961489307435333	5	2	0.9	NA	NA	0.5
#F49E51	19	44.26	-0.446918054507439	6	2	0.9	NA	NA	0.5
#F49E51	19	35.85	-0.0692178155991305	4	2	0.9	NA	NA	0.5
#F49E51	19	35.85	0.103871569450886	5	2	0.9	NA	NA	0.5
#F49E51	19	35.85	-0.451740510082276	6	2	0.9	NA	NA	0.5
#F49E51	19	50.9	-0.0421499387278917	4	2	0.9	NA	NA	0.5
#F49E51	19	50.9	0.115821763780557	5	2	0.9	NA	NA	0.5
#F49E51	19	50.9	-0.453503776800144	6	2	0.9	NA	NA	0.5
#F49E51	5	73.73	-0.0263776266240411	4	5	0.9	NA	NA	0.5
#F49E51	5	73.73	0.115381681503439	5	5	0.9	NA	NA	0.5
#F49E51	5	73.73	-0.447006367977858	6	5	0.9	NA	NA	0.5
#F49E51	19	47.78	-0.0794592765883428	4	2	0.9	NA	NA	0.5
#F49E51	19	47.78	0.0900180968440674	5	2	0.9	NA	NA	0.5
#F49E51	19	47.78	-0.449075761817447	6	2	0.9	NA	NA	0.5
#F49E51	19	45.86	-0.0786276301810395	4	2	0.9	NA	NA	0.5
#F49E51	19	45.86	0.0840777051453971	5	2	0.9	NA	NA	0.5
#F49E51	19	45.86	-0.441385071301644	6	2	0.9	NA	NA	0.5
#F49E51	19	45.61	-0.0553780067557992	4	2	0.9	NA	NA	0.5
#F49E51	19	45.61	0.0992225273756404	5	2	0.9	NA	NA	0.5
#F49E51	19	45.61	-0.450101112937389	6	2	0.9	NA	NA	0.5
#F49E51	5	67.62	-0.0540445050903905	4	5	0.9	NA	NA	0.5
#F49E51	5	67.62	0.083682430899435	5	5	0.9	NA	NA	0.5
#F49E51	5	67.62	-0.431508283923756	6	5	0.9	NA	NA	0.5
#F49E51	19	35.04	-0.0745017042198741	4	2	0.9	NA	NA	0.5
#F49E51	19	35.04	0.0942974627823114	5	2	0.9	NA	NA	0.5
#F49E51	19	35.04	-0.433587896942786	6	2	0.9	NA	NA	0.5
#F49E51	19	40.93	-0.0689633179204192	4	2	0.9	NA	NA	0.5
#F49E51	19	40.93	0.105793907142191	5	2	0.9	NA	NA	0.5
#F49E51	19	40.93	-0.455052906231261	6	2	0.9	NA	NA	0.5
#F49E51	5	65.87	-0.00777674059205036	4	5	0.9	NA	NA	0.5
#F49E51	5	65.87	0.109124598875831	5	5	0.9	NA	NA	0.5
#F49E51	5	65.87	-0.441523528047011	6	5	0.9	NA	NA	0.5
#F49E51	5	69	-0.055455014283712	4	5	0.9	NA	NA	0.5
#F49E51	5	69	0.0917741979946201	5	5	0.9	NA	NA	0.5
#F49E51	5	69	-0.443295058879837	6	5	0.9	NA	NA	0.5
#F49E51	19	47.44	-0.0416210288430626	4	2	0.9	NA	NA	0.5
#F49E51	19	47.44	0.118993678294914	5	2	0.9	NA	NA	0.5
#F49E51	19	47.44	-0.460898062156785	6	2	0.9	NA	NA	0.5
#F49E51	19	34.1	-0.0866763462995472	4	2	0.9	NA	NA	0.5
#F49E51	19	34.1	0.0850779553522234	5	2	0.9	NA	NA	0.5
#F49E51	19	34.1	-0.443025602607061	6	2	0.9	NA	NA	0.5
#F49E51	5	56.85	-0.0723869609469079	4	5	0.9	NA	NA	0.5
#F49E51	5	56.85	0.0890821512891487	5	5	0.9	NA	NA	0.5
#F49E51	5	56.85	-0.436174391286691	6	5	0.9	NA	NA	0.5
#F49E51	5	73.33	-0.0406270712480349	4	5	0.9	NA	NA	0.5
#F49E51	5	73.33	0.100928500373831	5	5	0.9	NA	NA	0.5
#F49E51	5	73.33	-0.439176011824247	6	5	0.9	NA	NA	0.5
#F49E51	5	54.77	-0.0487795624601733	4	5	0.9	NA	NA	0.5
#F49E51	5	54.77	0.106072696741976	5	5	0.9	NA	NA	0.5
#F49E51	5	54.77	-0.454871701168352	6	5	0.9	NA	NA	0.5
#F49E51	5	54.99	-0.0468690759775208	4	5	0.9	NA	NA	0.5
#F49E51	5	54.99	0.122638909392792	5	5	0.9	NA	NA	0.5
#F49E51	5	54.99	-0.474185016986223	6	5	0.9	NA	NA	0.5
#F49E51	19	44.97	-0.059185583672276	4	2	0.9	NA	NA	0.5
#F49E51	19	44.97	0.0954022505118007	5	2	0.9	NA	NA	0.5
#F49E51	19	44.97	-0.448750536576892	6	2	0.9	NA	NA	0.5
#F49E51	5	49.91	-0.0413871691128951	4	5	0.9	NA	NA	0.5
#F49E51	5	49.91	0.0993091474946118	5	5	0.9	NA	NA	0.5
#F49E51	5	49.91	-0.447295410709672	6	5	0.9	NA	NA	0.5
#F49E51	19	48.11	-0.0477502154080532	4	2	0.9	NA	NA	0.5
#F49E51	19	48.11	0.111867578550964	5	2	0.9	NA	NA	0.5
#F49E51	19	48.11	-0.464001084109817	6	2	0.9	NA	NA	0.5
#F49E51	19	51.46	-0.0371867617199764	4	2	0.9	NA	NA	0.5
#F49E51	19	51.46	0.10602058668273	5	2	0.9	NA	NA	0.5
#F49E51	19	51.46	-0.441686004089502	6	2	0.9	NA	NA	0.5
#F49E51	19	35.4	-0.073985133317241	4	2	0.9	NA	NA	0.5
#F49E51	19	35.4	0.0885496316414501	5	2	0.9	NA	NA	0.5
#F49E51	19	35.4	-0.447468333774106	6	2	0.9	NA	NA	0.5
#F49E51	19	47.34	-0.0500395499526841	4	2	0.9	NA	NA	0.5
#F49E51	19	47.34	0.110340043773153	5	2	0.9	NA	NA	0.5
#F49E51	19	47.34	-0.454800986376151	6	2	0.9	NA	NA	0.5
#F49E51	19	42.77	-0.0420687801830668	4	2	0.9	NA	NA	0.5
#F49E51	19	42.77	0.100973337517926	5	2	0.9	NA	NA	0.5
#F49E51	19	42.77	-0.444981769081148	6	2	0.9	NA	NA	0.5
#F49E51	5	65.03	-0.0292164907310294	4	5	0.9	NA	NA	0.5
#F49E51	5	65.03	0.0999703170673726	5	5	0.9	NA	NA	0.5
#F49E51	5	65.03	-0.429167881174798	6	5	0.9	NA	NA	0.5
#F49E51	19	44.82	-0.0301802633253459	4	2	0.9	NA	NA	0.5
#F49E51	19	44.82	0.11265746684766	5	2	0.9	NA	NA	0.5
#F49E51	19	44.82	-0.453072907164098	6	2	0.9	NA	NA	0.5
#F49E51	19	46.03	-0.0438614887610189	4	2	0.9	NA	NA	0.5
#F49E51	19	46.03	0.100660884174903	5	2	0.9	NA	NA	0.5
#F49E51	19	46.03	-0.452441818361561	6	2	0.9	NA	NA	0.5
#F49E51	5	64.29	-0.0608886829327535	4	5	0.9	NA	NA	0.5
#F49E51	5	64.29	0.10264715543105	5	5	0.9	NA	NA	0.5
#F49E51	5	64.29	-0.450153276498483	6	5	0.9	NA	NA	0.5
#F49E51	19	38.79	-0.0603577843719699	4	2	0.9	NA	NA	0.5
#F49E51	19	38.79	0.0965241789574742	5	2	0.9	NA	NA	0.5
#F49E51	19	38.79	-0.438368720826319	6	2	0.9	NA	NA	0.5
#F49E51	19	45.19	-0.0437391174607358	4	2	0.9	NA	NA	0.5
#F49E51	19	45.19	0.113207249332495	5	2	0.9	NA	NA	0.5
#F49E51	19	45.19	-0.465490605983552	6	2	0.9	NA	NA	0.5
#F49E51	5	59.27	-0.0198427075107788	4	5	0.9	NA	NA	0.5
#F49E51	5	59.27	0.121042877567127	5	5	0.9	NA	NA	0.5
#F49E51	5	59.27	-0.448610139927604	6	5	0.9	NA	NA	0.5
#F49E51	19	45.04	-0.0243713864795965	4	2	0.9	NA	NA	0.5
#F49E51	19	45.04	0.106842941756914	5	2	0.9	NA	NA	0.5
#F49E51	19	45.04	-0.443286229017603	6	2	0.9	NA	NA	0.5
#F49E51	19	47.95	-0.0471872093830206	4	2	0.9	NA	NA	0.5
#F49E51	19	47.95	0.0913823809781979	5	2	0.9	NA	NA	0.5
#F49E51	19	47.95	-0.436088200711303	6	2	0.9	NA	NA	0.5
#F49E51	5	60.36	-0.00217514305597032	4	5	0.9	NA	NA	0.5
#F49E51	5	60.36	0.120525756037351	5	5	0.9	NA	NA	0.5
#F49E51	5	60.36	-0.45755230190618	6	5	0.9	NA	NA	0.5
#F49E51	5	55.42	-0.0065211892437453	4	5	0.9	NA	NA	0.5
#F49E51	5	55.42	0.116351744043831	5	5	0.9	NA	NA	0.5
#F49E51	5	55.42	-0.448889790540385	6	5	0.9	NA	NA	0.5
#F49E51	19	53.13	-0.0371013253801731	4	2	0.9	NA	NA	0.5
#F49E51	19	53.13	0.102517909148861	5	2	0.9	NA	NA	0.5
#F49E51	19	53.13	-0.438645653124398	6	2	0.9	NA	NA	0.5
#F49E51	19	52.36	-0.0429300789710384	4	2	0.9	NA	NA	0.5
#F49E51	19	52.36	0.101545689354658	5	2	0.9	NA	NA	0.5
#F49E51	19	52.36	-0.441928467309157	6	2	0.9	NA	NA	0.5
#F49E51	19	46.04	-0.0578295216231625	4	2	0.9	NA	NA	0.5
#F49E51	19	46.04	0.0804408566212783	5	2	0.9	NA	NA	0.5
#F49E51	19	46.04	-0.428149358522306	6	2	0.9	NA	NA	0.5
#F49E51	5	52.68898	-0.0407264659552341	4	5	0.9	NA	NA	0.5
#F49E51	5	52.68898	0.111461665832671	5	5	0.9	NA	NA	0.5
#F49E51	5	52.68898	-0.453226691419134	6	5	0.9	NA	NA	0.5
#F49E51	19	40.46726	-0.0680256261294379	4	2	0.9	NA	NA	0.5
#F49E51	19	40.46726	0.0819366664029839	5	2	0.9	NA	NA	0.5
#F49E51	19	40.46726	-0.433932079943219	6	2	0.9	NA	NA	0.5
#F49E51	5	50.90884	-0.0595152804467474	4	5	0.9	NA	NA	0.5
#F49E51	5	50.90884	0.0904144802072944	5	5	0.9	NA	NA	0.5
#F49E51	5	50.90884	-0.439389685761617	6	5	0.9	NA	NA	0.5
#F49E51	5	65.13809	-0.042865432758962	4	5	0.9	NA	NA	0.5
#F49E51	5	65.13809	0.116391768886244	5	5	0.9	NA	NA	0.5
#F49E51	5	65.13809	-0.458317534146156	6	5	0.9	NA	NA	0.5
#F49E51	19	25.03077	-0.0884522165307299	4	2	0.9	NA	NA	0.5
#F49E51	19	25.03077	0.100939582357984	5	2	0.9	NA	NA	0.5
#F49E51	19	25.03077	-0.466270089928371	6	2	0.9	NA	NA	0.5
#F49E51	5	57.21728	0.0171257184904622	4	5	0.9	NA	NA	0.5
#F49E51	5	57.21728	0.127332655384413	5	5	0.9	NA	NA	0.5
#F49E51	5	57.21728	-0.457011406494148	6	5	0.9	NA	NA	0.5
#F49E51	19	44.41218	-0.0734413358609856	4	2	0.9	NA	NA	0.5
#F49E51	19	44.41218	0.10587031005429	5	2	0.9	NA	NA	0.5
#F49E51	19	44.41218	-0.470761671987494	6	2	0.9	NA	NA	0.5
#F49E51	19	37.48029	-0.0833063497282425	4	2	0.9	NA	NA	0.5
#F49E51	19	37.48029	0.103147434656708	5	2	0.9	NA	NA	0.5
#F49E51	19	37.48029	-0.459951834563141	6	2	0.9	NA	NA	0.5
#F49E51	19	51.20239	-0.0389674322561575	4	2	0.9	NA	NA	0.5
#F49E51	19	51.20239	0.113503153286887	5	2	0.9	NA	NA	0.5
#F49E51	19	51.20239	-0.458241750360192	6	2	0.9	NA	NA	0.5
#F49E51	19	20.29167	-0.0430994758714984	4	2	0.9	NA	NA	0.5
#F49E51	19	20.29167	0.106557013659946	5	2	0.9	NA	NA	0.5
#F49E51	19	20.29167	-0.45303286919822	6	2	0.9	NA	NA	0.5
#F49E51	19	44.42017	-0.0678855277137607	4	2	0.9	NA	NA	0.5
#F49E51	19	44.42017	0.0860045794954046	5	2	0.9	NA	NA	0.5
#F49E51	19	44.42017	-0.430628551230431	6	2	0.9	NA	NA	0.5
#F49E51	19	42.99373	-0.0785974217314271	4	2	0.9	NA	NA	0.5
#F49E51	19	42.99373	0.0945572100219816	5	2	0.9	NA	NA	0.5
#F49E51	19	42.99373	-0.457099660121945	6	2	0.9	NA	NA	0.5
#F49E51	19	43.15852	-0.0744485687120931	4	2	0.9	NA	NA	0.5
#F49E51	19	43.15852	0.0884070102794163	5	2	0.9	NA	NA	0.5
#F49E51	19	43.15852	-0.435354942413674	6	2	0.9	NA	NA	0.5
#F49E51	5	70.11265	-0.0352107324093421	4	5	0.9	NA	NA	0.5
#F49E51	5	70.11265	0.119180992058428	5	5	0.9	NA	NA	0.5
#F49E51	5	70.11265	-0.461321674487958	6	5	0.9	NA	NA	0.5
#F49E51	19	42.52289	-0.0801196625078316	4	2	0.9	NA	NA	0.5
#F49E51	19	42.52289	0.104535942335805	5	2	0.9	NA	NA	0.5
#F49E51	19	42.52289	-0.460528056022932	6	2	0.9	NA	NA	0.5
#F49E51	19	38.94449	-0.071158986034197	4	2	0.9	NA	NA	0.5
#F49E51	19	38.94449	0.0811373560020309	5	2	0.9	NA	NA	0.5
#F49E51	19	38.94449	-0.435542851503828	6	2	0.9	NA	NA	0.5
#F49E51	5	75.53629	-0.0163862162772448	4	5	0.9	NA	NA	0.5
#F49E51	5	75.53629	0.115299003628693	5	5	0.9	NA	NA	0.5
#F49E51	5	75.53629	-0.458396365985969	6	5	0.9	NA	NA	0.5
#F49E51	5	52.16847	0.00464778032511329	4	5	0.9	NA	NA	0.5
#F49E51	5	52.16847	0.118454030294355	5	5	0.9	NA	NA	0.5
#F49E51	5	52.16847	-0.452384346284736	6	5	0.9	NA	NA	0.5
#F49E51	5	65.55689	-0.0567431201383802	4	5	0.9	NA	NA	0.5
#F49E51	5	65.55689	0.0931784592450112	5	5	0.9	NA	NA	0.5
#F49E51	5	65.55689	-0.44078390206733	6	5	0.9	NA	NA	0.5
#F49E51	19	30.98573	-0.0888035871792591	4	2	0.9	NA	NA	0.5
#F49E51	19	30.98573	0.101100048119018	5	2	0.9	NA	NA	0.5
#F49E51	19	30.98573	-0.4620572674447	6	2	0.9	NA	NA	0.5
#F49E51	19	38.61	-0.0686554568255858	4	2	0.9	NA	NA	0.5
#F49E51	19	38.61	0.0809509291763247	5	2	0.9	NA	NA	0.5
#F49E51	19	38.61	-0.435195279614875	6	2	0.9	NA	NA	0.5
#F49E51	5	57.15941	-0.0151943178624653	4	5	0.9	NA	NA	0.5
#F49E51	5	57.15941	0.107368423448444	5	5	0.9	NA	NA	0.5
#F49E51	5	57.15941	-0.436400624143773	6	5	0.9	NA	NA	0.5
#F49E51	5	68.18792	-0.0340165676577726	4	5	0.9	NA	NA	0.5
#F49E51	5	68.18792	0.103680808085334	5	5	0.9	NA	NA	0.5
#F49E51	5	68.18792	-0.442274983950711	6	5	0.9	NA	NA	0.5
#F49E51	19	48.36048	-0.0474065832103669	4	2	0.9	NA	NA	0.5
#F49E51	19	48.36048	0.106900374171956	5	2	0.9	NA	NA	0.5
#F49E51	19	48.36048	-0.449526779368817	6	2	0.9	NA	NA	0.5
#F49E51	5	61.37299	-0.0367006124540249	4	5	0.9	NA	NA	0.5
#F49E51	5	61.37299	0.108936983093262	5	5	0.9	NA	NA	0.5
#F49E51	5	61.37299	-0.452882797632598	6	5	0.9	NA	NA	0.5
#F49E51	5	65.28036	-0.0533509256174361	4	5	0.9	NA	NA	0.5
#F49E51	5	65.28036	0.0849886825816276	5	5	0.9	NA	NA	0.5
#F49E51	5	65.28036	-0.433765366610519	6	5	0.9	NA	NA	0.5
#F49E51	19	43.92517	-0.041952191549157	4	2	0.9	NA	NA	0.5
#F49E51	19	43.92517	0.0890655374171914	5	2	0.9	NA	NA	0.5
#F49E51	19	43.92517	-0.431302685199403	6	2	0.9	NA	NA	0.5
#F49E51	5	79.46528	-0.0237940321464794	4	5	0.9	NA	NA	0.5
#F49E51	5	79.46528	0.106264948975815	5	5	0.9	NA	NA	0.5
#F49E51	5	79.46528	-0.440996683901567	6	5	0.9	NA	NA	0.5
#F49E51	5	52.78733	-0.0529220222214062	4	5	0.9	NA	NA	0.5
#F49E51	5	52.78733	0.0915571905367687	5	5	0.9	NA	NA	0.5
#F49E51	5	52.78733	-0.438166672709173	6	5	0.9	NA	NA	0.5
#F49E51	5	68.49177	-0.0218940944597234	4	5	0.9	NA	NA	0.5
#F49E51	5	68.49177	0.110648941266835	5	5	0.9	NA	NA	0.5
#F49E51	5	68.49177	-0.449061529085437	6	5	0.9	NA	NA	0.5
#F49E51	5	70.68224	-0.0133387213187005	4	5	0.9	NA	NA	0.5
#F49E51	5	70.68224	0.107208348316824	5	5	0.9	NA	NA	0.5
#F49E51	5	70.68224	-0.441665599338087	6	5	0.9	NA	NA	0.5
#F49E51	5	55.00515	-0.0559592681016083	4	5	0.9	NA	NA	0.5
#F49E51	5	55.00515	0.105143195482333	5	5	0.9	NA	NA	0.5
#F49E51	5	55.00515	-0.450597107036415	6	5	0.9	NA	NA	0.5
#F49E51	5	66.97751	-0.0173521584422045	4	5	0.9	NA	NA	0.5
#F49E51	5	66.97751	0.101069666322331	5	5	0.9	NA	NA	0.5
#F49E51	5	66.97751	-0.435098383637137	6	5	0.9	NA	NA	0.5
#F49E51	5	62.94768	-0.0114128098819843	4	5	0.9	NA	NA	0.5
#F49E51	5	62.94768	0.10499704588812	5	5	0.9	NA	NA	0.5
#F49E51	5	62.94768	-0.427466179898201	6	5	0.9	NA	NA	0.5
#F49E51	5	57.50206	-0.0432236939636518	4	5	0.9	NA	NA	0.5
#F49E51	5	57.50206	0.105044123258897	5	5	0.9	NA	NA	0.5
#F49E51	5	57.50206	-0.455774080863377	6	5	0.9	NA	NA	0.5
#F49E51	19	49.56458	-0.0649137873287446	4	2	0.9	NA	NA	0.5
#F49E51	19	49.56458	0.0821642842923342	5	2	0.9	NA	NA	0.5
#F49E51	19	49.56458	-0.432410555591345	6	2	0.9	NA	NA	0.5
#F49E51	19	46.19213	-0.0556692153230389	4	2	0.9	NA	NA	0.5
#F49E51	19	46.19213	0.098007638648431	5	2	0.9	NA	NA	0.5
#F49E51	19	46.19213	-0.448884537130491	6	2	0.9	NA	NA	0.5
#F49E51	5	76.42062	-0.00140122681224204	4	5	0.9	NA	NA	0.5
#F49E51	5	76.42062	0.104850139817789	5	5	0.9	NA	NA	0.5
#F49E51	5	76.42062	-0.418292422559614	6	5	0.9	NA	NA	0.5
#F49E51	5	72.37927	0.0124985951255256	4	5	0.9	NA	NA	0.5
#F49E51	5	72.37927	0.10670389466824	5	5	0.9	NA	NA	0.5
#F49E51	5	72.37927	-0.434273418514523	6	5	0.9	NA	NA	0.5
#F49E51	5	66.96679	-0.023432750804768	4	5	0.9	NA	NA	0.5
#F49E51	5	66.96679	0.104796258529365	5	5	0.9	NA	NA	0.5
#F49E51	5	66.96679	-0.438570181290289	6	5	0.9	NA	NA	0.5
#F49E51	5	60.05381	-0.0364667334310974	4	5	0.9	NA	NA	0.5
#F49E51	5	60.05381	0.09901501042482	5	5	0.9	NA	NA	0.5
#F49E51	5	60.05381	-0.437851853301777	6	5	0.9	NA	NA	0.5
#F49E51	19	47.08961	-0.0556342566066791	4	2	0.9	NA	NA	0.5
#F49E51	19	47.08961	0.0950770655184537	5	2	0.9	NA	NA	0.5
#F49E51	19	47.08961	-0.447932219391416	6	2	0.9	NA	NA	0.5
#F49E51	5	63.85397	-0.0282327078830456	4	5	0.9	NA	NA	0.5
#F49E51	5	63.85397	0.112938626250374	5	5	0.9	NA	NA	0.5
#F49E51	5	63.85397	-0.453834329245053	6	5	0.9	NA	NA	0.5
#81C4D8	19	46.21	-0.0685013416394238	7	3	0.9	NA	NA	0.5
#81C4D8	19	46.21	0.104867074263249	8	3	0.9	NA	NA	0.5
#81C4D8	19	46.21	-0.403605416885979	9	3	0.9	NA	NA	0.5
#81C4D8	5	53.85	-0.0512432727703526	7	6	0.9	NA	NA	0.5
#81C4D8	5	53.85	0.140850970717083	8	6	0.9	NA	NA	0.5
#81C4D8	5	53.85	-0.369216579648088	9	6	0.9	NA	NA	0.5
#81C4D8	5	55.86	-0.0349196153817373	7	6	0.9	NA	NA	0.5
#81C4D8	5	55.86	0.112888280253023	8	6	0.9	NA	NA	0.5
#81C4D8	5	55.86	-0.40093343942048	9	6	0.9	NA	NA	0.5
#81C4D8	19	44.48	-0.071920945377812	7	3	0.9	NA	NA	0.5
#81C4D8	19	44.48	0.0819957818812381	8	3	0.9	NA	NA	0.5
#81C4D8	19	44.48	-0.379819240145752	9	3	0.9	NA	NA	0.5
#81C4D8	5	50.4	-0.0620864745746129	7	6	0.9	NA	NA	0.5
#81C4D8	5	50.4	0.0696061630697155	8	6	0.9	NA	NA	0.5
#81C4D8	5	50.4	-0.362996939185258	9	6	0.9	NA	NA	0.5
#81C4D8	19	38.14	-0.0832366828466437	7	3	0.9	NA	NA	0.5
#81C4D8	19	38.14	0.085371777272356	8	3	0.9	NA	NA	0.5
#81C4D8	19	38.14	-0.36943891631107	9	3	0.9	NA	NA	0.5
#81C4D8	19	48.53	-0.0515620464069258	7	3	0.9	NA	NA	0.5
#81C4D8	19	48.53	0.144156290345024	8	3	0.9	NA	NA	0.5
#81C4D8	19	48.53	-0.415605582449501	9	3	0.9	NA	NA	0.5
#81C4D8	5	51.12	-0.0548973754544775	7	6	0.9	NA	NA	0.5
#81C4D8	5	51.12	0.133810593564856	8	6	0.9	NA	NA	0.5
#81C4D8	5	51.12	-0.42146757797613	9	6	0.9	NA	NA	0.5
#81C4D8	19	42.7	-0.0757291127821377	7	3	0.9	NA	NA	0.5
#81C4D8	19	42.7	0.0858374412185158	8	3	0.9	NA	NA	0.5
#81C4D8	19	42.7	-0.385270181715159	9	3	0.9	NA	NA	0.5
#81C4D8	5	43.37	-0.0778117022699068	7	6	0.9	NA	NA	0.5
#81C4D8	5	43.37	0.0791985597173822	8	6	0.9	NA	NA	0.5
#81C4D8	5	43.37	-0.369518479726046	9	6	0.9	NA	NA	0.5
#81C4D8	19	41.4	-0.078222460738513	7	3	0.9	NA	NA	0.5
#81C4D8	19	41.4	0.0745676360761625	8	3	0.9	NA	NA	0.5
#81C4D8	19	41.4	-0.371414228972056	9	3	0.9	NA	NA	0.5
#81C4D8	19	42.89	-0.0758486542116954	7	3	0.9	NA	NA	0.5
#81C4D8	19	42.89	0.0646868327408705	8	3	0.9	NA	NA	0.5
#81C4D8	19	42.89	-0.365301466904009	9	3	0.9	NA	NA	0.5
#81C4D8	5	65.87	-0.0272217588414177	7	6	0.9	NA	NA	0.5
#81C4D8	5	65.87	0.189729939446923	8	6	0.9	NA	NA	0.5
#81C4D8	5	65.87	-0.389931872775312	9	6	0.9	NA	NA	0.5
#81C4D8	19	45.38	-0.069262203225833	7	3	0.9	NA	NA	0.5
#81C4D8	19	45.38	0.0869254307659982	8	3	0.9	NA	NA	0.5
#81C4D8	19	45.38	-0.376477487033096	9	3	0.9	NA	NA	0.5
#81C4D8	5	58.36	-0.0286726848304013	7	6	0.9	NA	NA	0.5
#81C4D8	5	58.36	0.185862832481412	8	6	0.9	NA	NA	0.5
#81C4D8	5	58.36	-0.413863516934732	9	6	0.9	NA	NA	0.5
#81C4D8	19	36.14	-0.0758418031246745	7	3	0.9	NA	NA	0.5
#81C4D8	19	36.14	0.0613410557842856	8	3	0.9	NA	NA	0.5
#81C4D8	19	36.14	-0.370755918602741	9	3	0.9	NA	NA	0.5
#81C4D8	19	33.74	-0.0817866340576327	7	3	0.9	NA	NA	0.5
#81C4D8	19	33.74	0.105753893331233	8	3	0.9	NA	NA	0.5
#81C4D8	19	33.74	-0.4131425712422	9	3	0.9	NA	NA	0.5
#81C4D8	5	41.01	-0.0774825773775891	7	6	0.9	NA	NA	0.5
#81C4D8	5	41.01	0.0796757362070786	8	6	0.9	NA	NA	0.5
#81C4D8	5	41.01	-0.39346898227357	9	6	0.9	NA	NA	0.5
#81C4D8	5	80.62	-0.0114035650023634	7	6	0.9	NA	NA	0.5
#81C4D8	5	80.62	0.190007291384745	8	6	0.9	NA	NA	0.5
#81C4D8	5	80.62	-0.400917299726887	9	6	0.9	NA	NA	0.5
#81C4D8	5	56.83	-0.0654852579718651	7	6	0.9	NA	NA	0.5
#81C4D8	5	56.83	0.0998288600213842	8	6	0.9	NA	NA	0.5
#81C4D8	5	56.83	-0.373448239754053	9	6	0.9	NA	NA	0.5
#81C4D8	19	42.68	-0.0590912733061784	7	3	0.9	NA	NA	0.5
#81C4D8	19	42.68	0.0874859714872419	8	3	0.9	NA	NA	0.5
#81C4D8	19	42.68	-0.379632312326166	9	3	0.9	NA	NA	0.5
#81C4D8	5	64.57	-0.0188333266923422	7	6	0.9	NA	NA	0.5
#81C4D8	5	64.57	0.194848935819609	8	6	0.9	NA	NA	0.5
#81C4D8	5	64.57	-0.410337957481236	9	6	0.9	NA	NA	0.5
#81C4D8	5	74.75	0.0262479754543015	7	6	0.9	NA	NA	0.5
#81C4D8	5	74.75	0.190862462382439	8	6	0.9	NA	NA	0.5
#81C4D8	5	74.75	-0.409038559084907	9	6	0.9	NA	NA	0.5
#81C4D8	5	55.62	-0.0586004254881905	7	6	0.9	NA	NA	0.5
#81C4D8	5	55.62	0.0875177278341344	8	6	0.9	NA	NA	0.5
#81C4D8	5	55.62	-0.364332836498807	9	6	0.9	NA	NA	0.5
#81C4D8	5	74.25	-0.027151360032564	7	6	0.9	NA	NA	0.5
#81C4D8	5	74.25	0.197275347723512	8	6	0.9	NA	NA	0.5
#81C4D8	5	74.25	-0.401288952779587	9	6	0.9	NA	NA	0.5
#81C4D8	19	35.83	-0.0661443978310754	7	3	0.9	NA	NA	0.5
#81C4D8	19	35.83	0.0971473619423743	8	3	0.9	NA	NA	0.5
#81C4D8	19	35.83	-0.407262878680633	9	3	0.9	NA	NA	0.5
#81C4D8	19	31.08	-0.0792986907069081	7	3	0.9	NA	NA	0.5
#81C4D8	19	31.08	0.0768629940324315	8	3	0.9	NA	NA	0.5
#81C4D8	19	31.08	-0.368647339142965	9	3	0.9	NA	NA	0.5
#81C4D8	5	65.14	-0.0167417055405454	7	6	0.9	NA	NA	0.5
#81C4D8	5	65.14	0.184649724026446	8	6	0.9	NA	NA	0.5
#81C4D8	5	65.14	-0.36162995079961	9	6	0.9	NA	NA	0.5
#81C4D8	5	54.47	-0.0397146838413829	7	6	0.9	NA	NA	0.5
#81C4D8	5	54.47	0.171779157742318	8	6	0.9	NA	NA	0.5
#81C4D8	5	54.47	-0.371645744869674	9	6	0.9	NA	NA	0.5
#81C4D8	5	44.8	-0.0687244376821424	7	6	0.9	NA	NA	0.5
#81C4D8	5	44.8	0.110939330419552	8	6	0.9	NA	NA	0.5
#81C4D8	5	44.8	-0.408988824801996	9	6	0.9	NA	NA	0.5
#81C4D8	5	69.51	-0.00229032973226084	7	6	0.9	NA	NA	0.5
#81C4D8	5	69.51	0.19774441130638	8	6	0.9	NA	NA	0.5
#81C4D8	5	69.51	-0.369394066707006	9	6	0.9	NA	NA	0.5
#81C4D8	19	41.11	-0.0512842895214412	7	3	0.9	NA	NA	0.5
#81C4D8	19	41.11	0.103208765138772	8	3	0.9	NA	NA	0.5
#81C4D8	19	41.11	-0.39002875679315	9	3	0.9	NA	NA	0.5
#81C4D8	19	35.21	-0.0830055110650815	7	3	0.9	NA	NA	0.5
#81C4D8	19	35.21	0.0868312218457118	8	3	0.9	NA	NA	0.5
#81C4D8	19	35.21	-0.36570357986146	9	3	0.9	NA	NA	0.5
#81C4D8	5	55.48	-0.0373550067152825	7	6	0.9	NA	NA	0.5
#81C4D8	5	55.48	0.130070637342643	8	6	0.9	NA	NA	0.5
#81C4D8	5	55.48	-0.397283108926788	9	6	0.9	NA	NA	0.5
#81C4D8	5	57.16	-0.0497109744355856	7	6	0.9	NA	NA	0.5
#81C4D8	5	57.16	0.0936649497933311	8	6	0.9	NA	NA	0.5
#81C4D8	5	57.16	-0.355832184429537	9	6	0.9	NA	NA	0.5
#81C4D8	5	72.15	-0.0163499550063815	7	6	0.9	NA	NA	0.5
#81C4D8	5	72.15	0.181069109355743	8	6	0.9	NA	NA	0.5
#81C4D8	5	72.15	-0.403028181225757	9	6	0.9	NA	NA	0.5
#81C4D8	5	56.67	0.0201808523150819	7	6	0.9	NA	NA	0.5
#81C4D8	5	56.67	0.129388203667539	8	6	0.9	NA	NA	0.5
#81C4D8	5	56.67	-0.383137525323423	9	6	0.9	NA	NA	0.5
#81C4D8	5	54.71	-0.0495090545063306	7	6	0.9	NA	NA	0.5
#81C4D8	5	54.71	0.0941729785616924	8	6	0.9	NA	NA	0.5
#81C4D8	5	54.71	-0.392550437882335	9	6	0.9	NA	NA	0.5
#81C4D8	5	68.19	-0.0446956376830039	7	6	0.9	NA	NA	0.5
#81C4D8	5	68.19	0.190690142341462	8	6	0.9	NA	NA	0.5
#81C4D8	5	68.19	-0.373267016563535	9	6	0.9	NA	NA	0.5
#81C4D8	19	41.79	-0.0806310085161978	7	3	0.9	NA	NA	0.5
#81C4D8	19	41.79	0.0756059049343809	8	3	0.9	NA	NA	0.5
#81C4D8	19	41.79	-0.37366433745933	9	3	0.9	NA	NA	0.5
#81C4D8	5	57.5	-0.0332131030834796	7	6	0.9	NA	NA	0.5
#81C4D8	5	57.5	0.194149734976121	8	6	0.9	NA	NA	0.5
#81C4D8	5	57.5	-0.413741679136711	9	6	0.9	NA	NA	0.5
#81C4D8	19	38.38	-0.0901629269963315	7	3	0.9	NA	NA	0.5
#81C4D8	19	38.38	0.0922634917556132	8	3	0.9	NA	NA	0.5
#81C4D8	19	38.38	-0.38507384285018	9	3	0.9	NA	NA	0.5
#81C4D8	5	67.66	-0.0654090179210514	7	6	0.9	NA	NA	0.5
#81C4D8	5	67.66	0.0869873437615186	8	6	0.9	NA	NA	0.5
#81C4D8	5	67.66	-0.375712102932452	9	6	0.9	NA	NA	0.5
#81C4D8	5	62.69	-0.0271132248910566	7	6	0.9	NA	NA	0.5
#81C4D8	5	62.69	0.195657960542437	8	6	0.9	NA	NA	0.5
#81C4D8	5	62.69	-0.381709802722968	9	6	0.9	NA	NA	0.5
#81C4D8	19	44.18	-0.0750287813228051	7	3	0.9	NA	NA	0.5
#81C4D8	19	44.18	0.0806975097652693	8	3	0.9	NA	NA	0.5
#81C4D8	19	44.18	-0.374239738571314	9	3	0.9	NA	NA	0.5
#81C4D8	5	59.84	-0.0353600965504423	7	6	0.9	NA	NA	0.5
#81C4D8	5	59.84	0.18379023751174	8	6	0.9	NA	NA	0.5
#81C4D8	5	59.84	-0.386729314055102	9	6	0.9	NA	NA	0.5
#81C4D8	19	50.24	-0.0655995415228771	7	3	0.9	NA	NA	0.5
#81C4D8	19	50.24	0.105581963852997	8	3	0.9	NA	NA	0.5
#81C4D8	19	50.24	-0.397982781286724	9	3	0.9	NA	NA	0.5
#81C4D8	5	61.12	-0.0307306042364294	7	6	0.9	NA	NA	0.5
#81C4D8	5	61.12	0.184840486697914	8	6	0.9	NA	NA	0.5
#81C4D8	5	61.12	-0.409143432528657	9	6	0.9	NA	NA	0.5
#81C4D8	19	33.18	-0.06808628838879	7	3	0.9	NA	NA	0.5
#81C4D8	19	33.18	0.0794909549822381	8	3	0.9	NA	NA	0.5
#81C4D8	19	33.18	-0.355442721874274	9	3	0.9	NA	NA	0.5
#81C4D8	5	42.7	-0.0640549633928867	7	6	0.9	NA	NA	0.5
#81C4D8	5	42.7	0.0643035798433755	8	6	0.9	NA	NA	0.5
#81C4D8	5	42.7	-0.352323698239064	9	6	0.9	NA	NA	0.5
#81C4D8	5	70.28	-0.0220309941330444	7	6	0.9	NA	NA	0.5
#81C4D8	5	70.28	0.188924684131645	8	6	0.9	NA	NA	0.5
#81C4D8	5	70.28	-0.379848742456595	9	6	0.9	NA	NA	0.5
#81C4D8	5	58.61	-0.0542245475930098	7	6	0.9	NA	NA	0.5
#81C4D8	5	58.61	0.103746687132093	8	6	0.9	NA	NA	0.5
#81C4D8	5	58.61	-0.396649033378406	9	6	0.9	NA	NA	0.5
#81C4D8	19	20.29	-0.0207611110431547	7	3	0.9	NA	NA	0.5
#81C4D8	19	20.29	0.110537488296248	8	3	0.9	NA	NA	0.5
#81C4D8	19	20.29	-0.384680095002953	9	3	0.9	NA	NA	0.5
#81C4D8	19	36.01	-0.0736353245349197	7	3	0.9	NA	NA	0.5
#81C4D8	19	36.01	0.0911117950386886	8	3	0.9	NA	NA	0.5
#81C4D8	19	36.01	-0.393533873866747	9	3	0.9	NA	NA	0.5
#81C4D8	5	65.21	-0.00948379250394876	7	6	0.9	NA	NA	0.5
#81C4D8	5	65.21	0.179839042259873	8	6	0.9	NA	NA	0.5
#81C4D8	5	65.21	-0.375672705392966	9	6	0.9	NA	NA	0.5
#81C4D8	5	54.9	-0.0520024289604858	7	6	0.9	NA	NA	0.5
#81C4D8	5	54.9	0.118750236861401	8	6	0.9	NA	NA	0.5
#81C4D8	5	54.9	-0.396307247196061	9	6	0.9	NA	NA	0.5
#81C4D8	5	53.56	-0.0484845357120799	7	6	0.9	NA	NA	0.5
#81C4D8	5	53.56	0.0825946505090436	8	6	0.9	NA	NA	0.5
#81C4D8	5	53.56	-0.366728992743785	9	6	0.9	NA	NA	0.5
#81C4D8	19	42.8	-0.0730219764028242	7	3	0.9	NA	NA	0.5
#81C4D8	19	42.8	0.0733462519030348	8	3	0.9	NA	NA	0.5
#81C4D8	19	42.8	-0.366943404374814	9	3	0.9	NA	NA	0.5
#81C4D8	5	68.89	-0.0138848295526196	7	6	0.9	NA	NA	0.5
#81C4D8	5	68.89	0.1372086758952	8	6	0.9	NA	NA	0.5
#81C4D8	5	68.89	-0.378760162820688	9	6	0.9	NA	NA	0.5
#81C4D8	19	34.51	-0.0783698242940725	7	3	0.9	NA	NA	0.5
#81C4D8	19	34.51	0.0716068595200237	8	3	0.9	NA	NA	0.5
#81C4D8	19	34.51	-0.355932663222452	9	3	0.9	NA	NA	0.5
#81C4D8	5	55	-0.0540059888569448	7	6	0.9	NA	NA	0.5
#81C4D8	5	55	0.0949460654559995	8	6	0.9	NA	NA	0.5
#81C4D8	5	55	-0.376934825130039	9	6	0.9	NA	NA	0.5
#81C4D8	5	53.84	-0.067965467242316	7	6	0.9	NA	NA	0.5
#81C4D8	5	53.84	0.106721029566661	8	6	0.9	NA	NA	0.5
#81C4D8	5	53.84	-0.394555348663026	9	6	0.9	NA	NA	0.5
#81C4D8	19	40.93	-0.0635548348368634	7	3	0.9	NA	NA	0.5
#81C4D8	19	40.93	0.0968213380141508	8	3	0.9	NA	NA	0.5
#81C4D8	19	40.93	-0.38921275003708	9	3	0.9	NA	NA	0.5
#81C4D8	5	51.54	-0.036587962593229	7	6	0.9	NA	NA	0.5
#81C4D8	5	51.54	0.12779114469359	8	6	0.9	NA	NA	0.5
#81C4D8	5	51.54	-0.384975243361347	9	6	0.9	NA	NA	0.5
#81C4D8	19	47.34	-0.0695134530687403	7	3	0.9	NA	NA	0.5
#81C4D8	19	47.34	0.0845517180337574	8	3	0.9	NA	NA	0.5
#81C4D8	19	47.34	-0.377841906807775	9	3	0.9	NA	NA	0.5
#81C4D8	19	51.2	-0.0617763415839702	7	3	0.9	NA	NA	0.5
#81C4D8	19	51.2	0.0928314652171982	8	3	0.9	NA	NA	0.5
#81C4D8	19	51.2	-0.390547014952908	9	3	0.9	NA	NA	0.5
#81C4D8	19	35.43	-0.0775366065426126	7	3	0.9	NA	NA	0.5
#81C4D8	19	35.43	0.0884962281204978	8	3	0.9	NA	NA	0.5
#81C4D8	19	35.43	-0.401131132107651	9	3	0.9	NA	NA	0.5
#81C4D8	19	45.15	-0.059933230715164	7	3	0.9	NA	NA	0.5
#81C4D8	19	45.15	0.10045903423996	8	3	0.9	NA	NA	0.5
#81C4D8	19	45.15	-0.398935043690712	9	3	0.9	NA	NA	0.5
#81C4D8	19	26.87	-0.084508394754304	7	3	0.9	NA	NA	0.5
#81C4D8	19	26.87	0.0732015125052798	8	3	0.9	NA	NA	0.5
#81C4D8	19	26.87	-0.365087140732994	9	3	0.9	NA	NA	0.5
#81C4D8	5	61.58	-0.0426389009630502	7	6	0.9	NA	NA	0.5
#81C4D8	5	61.58	0.0857008471406732	8	6	0.9	NA	NA	0.5
#81C4D8	5	61.58	-0.35943187294294	9	6	0.9	NA	NA	0.5
#81C4D8	19	40.16	-0.0401433334965328	7	3	0.9	NA	NA	0.5
#81C4D8	19	40.16	0.108738709341817	8	3	0.9	NA	NA	0.5
#81C4D8	19	40.16	-0.393781304025579	9	3	0.9	NA	NA	0.5
#81C4D8	5	70.63	-0.0396900049956367	7	6	0.9	NA	NA	0.5
#81C4D8	5	70.63	0.18657058330688	8	6	0.9	NA	NA	0.5
#81C4D8	5	70.63	-0.405519467796608	9	6	0.9	NA	NA	0.5
#81C4D8	5	70.68	-0.0318601878110658	7	6	0.9	NA	NA	0.5
#81C4D8	5	70.68	0.184437556513606	8	6	0.9	NA	NA	0.5
#81C4D8	5	70.68	-0.370297497443316	9	6	0.9	NA	NA	0.5
#81C4D8	19	35	-0.070804002772163	7	3	0.9	NA	NA	0.5
#81C4D8	19	35	0.0649647268778103	8	3	0.9	NA	NA	0.5
#81C4D8	19	35	-0.366730489062632	9	3	0.9	NA	NA	0.5
#81C4D8	5	62.11	-0.0188796832433626	7	6	0.9	NA	NA	0.5
#81C4D8	5	62.11	0.18595652882909	8	6	0.9	NA	NA	0.5
#81C4D8	5	62.11	-0.39503466100098	9	6	0.9	NA	NA	0.5
#81C4D8	5	56.4	-0.0315621801912183	7	6	0.9	NA	NA	0.5
#81C4D8	5	56.4	0.177428832262003	8	6	0.9	NA	NA	0.5
#81C4D8	5	56.4	-0.373835826314671	9	6	0.9	NA	NA	0.5
#81C4D8	5	61.1	-0.0168786270845627	7	6	0.9	NA	NA	0.5
#81C4D8	5	61.1	0.194434239661005	8	6	0.9	NA	NA	0.5
#81C4D8	5	61.1	-0.401722618141553	9	6	0.9	NA	NA	0.5
#81C4D8	5	64.29	-0.00328649790069262	7	6	0.9	NA	NA	0.5
#81C4D8	5	64.29	0.200655838501571	8	6	0.9	NA	NA	0.5
#81C4D8	5	64.29	-0.408253807822523	9	6	0.9	NA	NA	0.5
#81C4D8	5	60.81	-0.0292552209270503	7	6	0.9	NA	NA	0.5
#81C4D8	5	60.81	0.186589016461474	8	6	0.9	NA	NA	0.5
#81C4D8	5	60.81	-0.373398316528675	9	6	0.9	NA	NA	0.5
#81C4D8	5	55.46	-0.0591003053326893	7	6	0.9	NA	NA	0.5
#81C4D8	5	55.46	0.101362876100917	8	6	0.9	NA	NA	0.5
#81C4D8	5	55.46	-0.372133686453884	9	6	0.9	NA	NA	0.5
#81C4D8	5	64.04	-0.0087179098801736	7	6	0.9	NA	NA	0.5
#81C4D8	5	64.04	0.188808557827163	8	6	0.9	NA	NA	0.5
#81C4D8	5	64.04	-0.384621600729591	9	6	0.9	NA	NA	0.5
#81C4D8	5	56.83	-0.055777606297551	7	6	0.9	NA	NA	0.5
#81C4D8	5	56.83	0.0945826453476279	8	6	0.9	NA	NA	0.5
#81C4D8	5	56.83	-0.364926132860862	9	6	0.9	NA	NA	0.5
#81C4D8	5	55.68	-0.00758011122731688	7	6	0.9	NA	NA	0.5
#81C4D8	5	55.68	0.188087491818147	8	6	0.9	NA	NA	0.5
#81C4D8	5	55.68	-0.371188647426532	9	6	0.9	NA	NA	0.5
#81C4D8	19	50.72	-0.0709215118662262	7	3	0.9	NA	NA	0.5
#81C4D8	19	50.72	0.0936397745636717	8	3	0.9	NA	NA	0.5
#81C4D8	19	50.72	-0.400264579201082	9	3	0.9	NA	NA	0.5
#81C4D8	5	66.87	-0.013606099496981	7	6	0.9	NA	NA	0.5
#81C4D8	5	66.87	0.180286844459769	8	6	0.9	NA	NA	0.5
#81C4D8	5	66.87	-0.388020398136617	9	6	0.9	NA	NA	0.5
#81C4D8	5	61.17	-0.0386233050995836	7	6	0.9	NA	NA	0.5
#81C4D8	5	61.17	0.105045326337441	8	6	0.9	NA	NA	0.5
#81C4D8	5	61.17	-0.375724980215425	9	6	0.9	NA	NA	0.5
#81C4D8	5	59	-0.0524109620149812	7	6	0.9	NA	NA	0.5
#81C4D8	5	59	0.089852326217118	8	6	0.9	NA	NA	0.5
#81C4D8	5	59	-0.366021484750466	9	6	0.9	NA	NA	0.5
#81C4D8	19	41.06	-0.0628890633503217	7	3	0.9	NA	NA	0.5
#81C4D8	19	41.06	0.112186601723642	8	3	0.9	NA	NA	0.5
#81C4D8	19	41.06	-0.397507916121557	9	3	0.9	NA	NA	0.5
#81C4D8	5	53.9	-0.0241627284412064	7	6	0.9	NA	NA	0.5
#81C4D8	5	53.9	0.182978694603961	8	6	0.9	NA	NA	0.5
#81C4D8	5	53.9	-0.395217671226954	9	6	0.9	NA	NA	0.5
#81C4D8	19	41.36	-0.0591203296953831	7	3	0.9	NA	NA	0.5
#81C4D8	19	41.36	0.0809753149420994	8	3	0.9	NA	NA	0.5
#81C4D8	19	41.36	-0.366415712390819	9	3	0.9	NA	NA	0.5
#81C4D8	5	70.97	-0.0367617251895349	7	6	0.9	NA	NA	0.5
#81C4D8	5	70.97	0.105816514565014	8	6	0.9	NA	NA	0.5
#81C4D8	5	70.97	-0.35882374457295	9	6	0.9	NA	NA	0.5
#81C4D8	5	55.23	-0.0310300198739247	7	6	0.9	NA	NA	0.5
#81C4D8	5	55.23	0.113041749838384	8	6	0.9	NA	NA	0.5
#81C4D8	5	55.23	-0.389971693990218	9	6	0.9	NA	NA	0.5
#81C4D8	5	53.26	-0.0326132447646582	7	6	0.9	NA	NA	0.5
#81C4D8	5	53.26	0.144048289699435	8	6	0.9	NA	NA	0.5
#81C4D8	5	53.26	-0.38559743839396	9	6	0.9	NA	NA	0.5
#81C4D8	5	51.44	-0.0594295812223824	7	6	0.9	NA	NA	0.5
#81C4D8	5	51.44	0.0849071908384641	8	6	0.9	NA	NA	0.5
#81C4D8	5	51.44	-0.364108143584296	9	6	0.9	NA	NA	0.5
#81C4D8	19	46.35	-0.0445496057243827	7	3	0.9	NA	NA	0.5
#81C4D8	19	46.35	0.0821965718021965	8	3	0.9	NA	NA	0.5
#81C4D8	19	46.35	-0.346110426952074	9	3	0.9	NA	NA	0.5
#81C4D8	5	78.83	-0.0217853729732132	7	6	0.9	NA	NA	0.5
#81C4D8	5	78.83	0.195188731435446	8	6	0.9	NA	NA	0.5
#81C4D8	5	78.83	-0.376024820458641	9	6	0.9	NA	NA	0.5
#81C4D8	5	46.75	-0.0384606969251354	7	6	0.9	NA	NA	0.5
#81C4D8	5	46.75	0.183900670066233	8	6	0.9	NA	NA	0.5
#81C4D8	5	46.75	-0.400334179413005	9	6	0.9	NA	NA	0.5
#81C4D8	19	57.78	-0.0445741186667854	7	3	0.9	NA	NA	0.5
#81C4D8	19	57.78	0.107136884101159	8	3	0.9	NA	NA	0.5
#81C4D8	19	57.78	-0.394180763045362	9	3	0.9	NA	NA	0.5
#81C4D8	19	38.75	-0.0708978218595737	7	3	0.9	NA	NA	0.5
#81C4D8	19	38.75	0.0733587157834224	8	3	0.9	NA	NA	0.5
#81C4D8	19	38.75	-0.372123263664746	9	3	0.9	NA	NA	0.5
#81C4D8	5	63.59	-0.0230393111585161	7	6	0.9	NA	NA	0.5
#81C4D8	5	63.59	0.189179605308788	8	6	0.9	NA	NA	0.5
#81C4D8	5	63.59	-0.372463394436069	9	6	0.9	NA	NA	0.5
#81C4D8	19	31.71	-0.073388259606594	7	3	0.9	NA	NA	0.5
#81C4D8	19	31.71	0.103090311957947	8	3	0.9	NA	NA	0.5
#81C4D8	19	31.71	-0.4044440520747	9	3	0.9	NA	NA	0.5
#81C4D8	19	32	-0.0699186514660186	7	3	0.9	NA	NA	0.5
#81C4D8	19	32	0.110873254934524	8	3	0.9	NA	NA	0.5
#81C4D8	19	32	-0.404592167864947	9	3	0.9	NA	NA	0.5
#81C4D8	5	72.05	-0.030738879598528	7	6	0.9	NA	NA	0.5
#81C4D8	5	72.05	0.166445142715654	8	6	0.9	NA	NA	0.5
#81C4D8	5	72.05	-0.402169845228128	9	6	0.9	NA	NA	0.5
#81C4D8	5	62.29	-0.0434777311620262	7	6	0.9	NA	NA	0.5
#81C4D8	5	62.29	0.108858033819797	8	6	0.9	NA	NA	0.5
#81C4D8	5	62.29	-0.396032262696494	9	6	0.9	NA	NA	0.5
#81C4D8	19	33.34	-0.0762601542625275	7	3	0.9	NA	NA	0.5
#81C4D8	19	33.34	0.060863134590771	8	3	0.9	NA	NA	0.5
#81C4D8	19	33.34	-0.357200138318899	9	3	0.9	NA	NA	0.5
#81C4D8	19	53.24	-0.0613724465449023	7	3	0.9	NA	NA	0.5
#81C4D8	19	53.24	0.0691237310638549	8	3	0.9	NA	NA	0.5
#81C4D8	19	53.24	-0.367680005624662	9	3	0.9	NA	NA	0.5
#81C4D8	5	69.04	-0.0316264899502099	7	6	0.9	NA	NA	0.5
#81C4D8	5	69.04	0.190118811999932	8	6	0.9	NA	NA	0.5
#81C4D8	5	69.04	-0.374576408899141	9	6	0.9	NA	NA	0.5
#81C4D8	5	71.97	0.000361319626156043	7	6	0.9	NA	NA	0.5
#81C4D8	5	71.97	0.131508804107837	8	6	0.9	NA	NA	0.5
#81C4D8	5	71.97	-0.383034254307289	9	6	0.9	NA	NA	0.5
#81C4D8	19	31.5	-0.0810988621948765	7	3	0.9	NA	NA	0.5
#81C4D8	19	31.5	0.104084100293982	8	3	0.9	NA	NA	0.5
#81C4D8	19	31.5	-0.402441073061989	9	3	0.9	NA	NA	0.5
#81C4D8	5	62.79	-0.0345642364596521	7	6	0.9	NA	NA	0.5
#81C4D8	5	62.79	0.185053637687416	8	6	0.9	NA	NA	0.5
#81C4D8	5	62.79	-0.419368959223627	9	6	0.9	NA	NA	0.5
#81C4D8	19	31.62	-0.0843686267638053	7	3	0.9	NA	NA	0.5
#81C4D8	19	31.62	0.102204534794197	8	3	0.9	NA	NA	0.5
#81C4D8	19	31.62	-0.401499774859784	9	3	0.9	NA	NA	0.5
#81C4D8	19	44.41	-0.0785237558680629	7	3	0.9	NA	NA	0.5
#81C4D8	19	44.41	0.0853147793863553	8	3	0.9	NA	NA	0.5
#81C4D8	19	44.41	-0.384586780646222	9	3	0.9	NA	NA	0.5
#81C4D8	19	38.81	-0.0782545110438523	7	3	0.9	NA	NA	0.5
#81C4D8	19	38.81	0.105763971545053	8	3	0.9	NA	NA	0.5
#81C4D8	19	38.81	-0.395738212578765	9	3	0.9	NA	NA	0.5
#81C4D8	5	80.03	0.00163732579197265	7	6	0.9	NA	NA	0.5
#81C4D8	5	80.03	0.177110959264427	8	6	0.9	NA	NA	0.5
#81C4D8	5	80.03	-0.381211956116827	9	6	0.9	NA	NA	0.5
#81C4D8	19	55.3	-0.0641867315697415	7	3	0.9	NA	NA	0.5
#81C4D8	19	55.3	0.0913613906785434	8	3	0.9	NA	NA	0.5
#81C4D8	19	55.3	-0.396173691073448	9	3	0.9	NA	NA	0.5
#81C4D8	5	70.11	-0.0267533653333031	7	6	0.9	NA	NA	0.5
#81C4D8	5	70.11	0.18992093400011	8	6	0.9	NA	NA	0.5
#81C4D8	5	70.11	-0.390960922970051	9	6	0.9	NA	NA	0.5
#81C4D8	19	40.16	-0.0778969910662252	7	3	0.9	NA	NA	0.5
#81C4D8	19	40.16	0.112420186783414	8	3	0.9	NA	NA	0.5
#81C4D8	19	40.16	-0.412275557936218	9	3	0.9	NA	NA	0.5
#81C4D8	5	60.43	-0.0572630755078126	7	6	0.9	NA	NA	0.5
#81C4D8	5	60.43	0.10327766355123	8	6	0.9	NA	NA	0.5
#81C4D8	5	60.43	-0.382783699527086	9	6	0.9	NA	NA	0.5
#81C4D8	19	40.16	-0.0705878196358685	7	3	0.9	NA	NA	0.5
#81C4D8	19	40.16	0.0845101552181785	8	3	0.9	NA	NA	0.5
#81C4D8	19	40.16	-0.386977450870781	9	3	0.9	NA	NA	0.5
#81C4D8	5	54.62	-0.0580993099584092	7	6	0.9	NA	NA	0.5
#81C4D8	5	54.62	0.0992353599270506	8	6	0.9	NA	NA	0.5
#81C4D8	5	54.62	-0.373705909310243	9	6	0.9	NA	NA	0.5
#81C4D8	19	39.36	-0.047108796623789	7	3	0.9	NA	NA	0.5
#81C4D8	19	39.36	0.123443567468922	8	3	0.9	NA	NA	0.5
#81C4D8	19	39.36	-0.396767584981999	9	3	0.9	NA	NA	0.5
#81C4D8	19	51.1	-0.0509907171051135	7	3	0.9	NA	NA	0.5
#81C4D8	19	51.1	0.10277967197401	8	3	0.9	NA	NA	0.5
#81C4D8	19	51.1	-0.400206334943062	9	3	0.9	NA	NA	0.5
#81C4D8	19	50.46	-0.0804624639763363	7	3	0.9	NA	NA	0.5
#81C4D8	19	50.46	0.0804735953004003	8	3	0.9	NA	NA	0.5
#81C4D8	19	50.46	-0.381810271336874	9	3	0.9	NA	NA	0.5
#81C4D8	5	63.3	-0.0693695001824552	7	6	0.9	NA	NA	0.5
#81C4D8	5	63.3	0.121490706602742	8	6	0.9	NA	NA	0.5
#81C4D8	5	63.3	-0.402039580187731	9	6	0.9	NA	NA	0.5
#81C4D8	19	43.28	-0.0869357787923753	7	3	0.9	NA	NA	0.5
#81C4D8	19	43.28	0.0895338275282256	8	3	0.9	NA	NA	0.5
#81C4D8	19	43.28	-0.398522380746435	9	3	0.9	NA	NA	0.5
#81C4D8	19	31.43	-0.0855148391918349	7	3	0.9	NA	NA	0.5
#81C4D8	19	31.43	0.128212688172963	8	3	0.9	NA	NA	0.5
#81C4D8	19	31.43	-0.404006611578601	9	3	0.9	NA	NA	0.5
#81C4D8	5	51.16	-0.0355691143625781	7	6	0.9	NA	NA	0.5
#81C4D8	5	51.16	0.159709943208874	8	6	0.9	NA	NA	0.5
#81C4D8	5	51.16	-0.410221838175767	9	6	0.9	NA	NA	0.5
#81C4D8	19	48.89	-0.0530320404067791	7	3	0.9	NA	NA	0.5
#81C4D8	19	48.89	0.100563014370878	8	3	0.9	NA	NA	0.5
#81C4D8	19	48.89	-0.384081029866768	9	3	0.9	NA	NA	0.5
#81C4D8	19	44	-0.0673992736234574	7	3	0.9	NA	NA	0.5
#81C4D8	19	44	0.0852877860978785	8	3	0.9	NA	NA	0.5
#81C4D8	19	44	-0.383929990932548	9	3	0.9	NA	NA	0.5
#81C4D8	5	71.62	-0.0322758396687525	7	6	0.9	NA	NA	0.5
#81C4D8	5	71.62	0.182442966297162	8	6	0.9	NA	NA	0.5
#81C4D8	5	71.62	-0.373670227242372	9	6	0.9	NA	NA	0.5
#81C4D8	5	51.86	-0.0354431407243984	7	6	0.9	NA	NA	0.5
#81C4D8	5	51.86	0.190498728365204	8	6	0.9	NA	NA	0.5
#81C4D8	5	51.86	-0.377876881052682	9	6	0.9	NA	NA	0.5
#81C4D8	19	39.48	-0.078143117991456	7	3	0.9	NA	NA	0.5
#81C4D8	19	39.48	0.0798673204592716	8	3	0.9	NA	NA	0.5
#81C4D8	19	39.48	-0.371693770863383	9	3	0.9	NA	NA	0.5
#81C4D8	19	38.67	-0.0724607681885997	7	3	0.9	NA	NA	0.5
#81C4D8	19	38.67	0.0998474255789359	8	3	0.9	NA	NA	0.5
#81C4D8	19	38.67	-0.39524982700888	9	3	0.9	NA	NA	0.5
#81C4D8	19	40.77	-0.0686754014619393	7	3	0.9	NA	NA	0.5
#81C4D8	19	40.77	0.0746423600579852	8	3	0.9	NA	NA	0.5
#81C4D8	19	40.77	-0.36379410503403	9	3	0.9	NA	NA	0.5
#81C4D8	19	42.35	-0.0732379459686041	7	3	0.9	NA	NA	0.5
#81C4D8	19	42.35	0.0662913963026955	8	3	0.9	NA	NA	0.5
#81C4D8	19	42.35	-0.371796087836029	9	3	0.9	NA	NA	0.5
#81C4D8	19	40.28	-0.0692203967263841	7	3	0.9	NA	NA	0.5
#81C4D8	19	40.28	0.0945967847865453	8	3	0.9	NA	NA	0.5
#81C4D8	19	40.28	-0.364335648997021	9	3	0.9	NA	NA	0.5
#81C4D8	19	44.25	-0.0662071675159014	7	3	0.9	NA	NA	0.5
#81C4D8	19	44.25	0.0648456432941717	8	3	0.9	NA	NA	0.5
#81C4D8	19	44.25	-0.358189508080842	9	3	0.9	NA	NA	0.5
#81C4D8	19	44.42	-0.048275774549352	7	3	0.9	NA	NA	0.5
#81C4D8	19	44.42	0.0826780445012025	8	3	0.9	NA	NA	0.5
#81C4D8	19	44.42	-0.359133639098732	9	3	0.9	NA	NA	0.5
#81C4D8	19	51.46	-0.0560898942419755	7	3	0.9	NA	NA	0.5
#81C4D8	19	51.46	0.0761007032267319	8	3	0.9	NA	NA	0.5
#81C4D8	19	51.46	-0.363128126197795	9	3	0.9	NA	NA	0.5
#81C4D8	19	43.16	-0.0759707519401574	7	3	0.9	NA	NA	0.5
#81C4D8	19	43.16	0.0912617443486695	8	3	0.9	NA	NA	0.5
#81C4D8	19	43.16	-0.37129672398299	9	3	0.9	NA	NA	0.5
#81C4D8	5	68.49	-0.058188540065641	7	6	0.9	NA	NA	0.5
#81C4D8	5	68.49	0.0834405864397072	8	6	0.9	NA	NA	0.5
#81C4D8	5	68.49	-0.363392711878455	9	6	0.9	NA	NA	0.5
#81C4D8	19	35.4	-0.0752431092286161	7	3	0.9	NA	NA	0.5
#81C4D8	19	35.4	0.0813233451312962	8	3	0.9	NA	NA	0.5
#81C4D8	19	35.4	-0.378651182909948	9	3	0.9	NA	NA	0.5
#81C4D8	19	37.47	-0.0854750370171816	7	3	0.9	NA	NA	0.5
#81C4D8	19	37.47	0.0947579365114277	8	3	0.9	NA	NA	0.5
#81C4D8	19	37.47	-0.394819170877109	9	3	0.9	NA	NA	0.5
#81C4D8	5	52.86	-0.0569059310539856	7	6	0.9	NA	NA	0.5
#81C4D8	5	52.86	0.11975839796742	8	6	0.9	NA	NA	0.5
#81C4D8	5	52.86	-0.399399165732258	9	6	0.9	NA	NA	0.5
#81C4D8	5	71.93	-0.0115067753920622	7	6	0.9	NA	NA	0.5
#81C4D8	5	71.93	0.18810047632287	8	6	0.9	NA	NA	0.5
#81C4D8	5	71.93	-0.408481214631885	9	6	0.9	NA	NA	0.5
#81C4D8	5	55.45	-0.0340485987329291	7	6	0.9	NA	NA	0.5
#81C4D8	5	55.45	0.187531899654381	8	6	0.9	NA	NA	0.5
#81C4D8	5	55.45	-0.396565531738083	9	6	0.9	NA	NA	0.5
#81C4D8	19	36.62	-0.0691891532139017	7	3	0.9	NA	NA	0.5
#81C4D8	19	36.62	0.101119010598713	8	3	0.9	NA	NA	0.5
#81C4D8	19	36.62	-0.408872496864691	9	3	0.9	NA	NA	0.5
#81C4D8	5	71.67	-0.0403179362994403	7	6	0.9	NA	NA	0.5
#81C4D8	5	71.67	0.181553096444818	8	6	0.9	NA	NA	0.5
#81C4D8	5	71.67	-0.392299196137469	9	6	0.9	NA	NA	0.5
#81C4D8	5	55.74	-0.00700342287492918	7	6	0.9	NA	NA	0.5
#81C4D8	5	55.74	0.184443699391799	8	6	0.9	NA	NA	0.5
#81C4D8	5	55.74	-0.387723250662182	9	6	0.9	NA	NA	0.5
#81C4D8	5	71.41	-0.0209673805085487	7	6	0.9	NA	NA	0.5
#81C4D8	5	71.41	0.195402322075982	8	6	0.9	NA	NA	0.5
#81C4D8	5	71.41	-0.38215852391019	9	6	0.9	NA	NA	0.5
#81C4D8	5	46.84	-0.0719033383273851	7	6	0.9	NA	NA	0.5
#81C4D8	5	46.84	0.099634173369688	8	6	0.9	NA	NA	0.5
#81C4D8	5	46.84	-0.410401148089327	9	6	0.9	NA	NA	0.5
#81C4D8	19	37.24	-0.0641692705174487	7	3	0.9	NA	NA	0.5
#81C4D8	19	37.24	0.0728620286066626	8	3	0.9	NA	NA	0.5
#81C4D8	19	37.24	-0.363671556686643	9	3	0.9	NA	NA	0.5
#81C4D8	19	45.04	-0.065228492411181	7	3	0.9	NA	NA	0.5
#81C4D8	19	45.04	0.0629399847518594	8	3	0.9	NA	NA	0.5
#81C4D8	19	45.04	-0.363063148885684	9	3	0.9	NA	NA	0.5
#81C4D8	19	32.45	-0.0742343433466947	7	3	0.9	NA	NA	0.5
#81C4D8	19	32.45	0.0933479265151475	8	3	0.9	NA	NA	0.5
#81C4D8	19	32.45	-0.380688978471171	9	3	0.9	NA	NA	0.5
#81C4D8	5	60.81	-0.0206993466745348	7	6	0.9	NA	NA	0.5
#81C4D8	5	60.81	0.1778506708825	8	6	0.9	NA	NA	0.5
#81C4D8	5	60.81	-0.411484538247396	9	6	0.9	NA	NA	0.5
#81C4D8	19	34.99	-0.0726746941003571	7	3	0.9	NA	NA	0.5
#81C4D8	19	34.99	0.0725520342716557	8	3	0.9	NA	NA	0.5
#81C4D8	19	34.99	-0.36170856203451	9	3	0.9	NA	NA	0.5
#81C4D8	5	65.14	-0.0523782952054963	7	6	0.9	NA	NA	0.5
#81C4D8	5	65.14	0.183840095783871	8	6	0.9	NA	NA	0.5
#81C4D8	5	65.14	-0.373579537892513	9	6	0.9	NA	NA	0.5
#81C4D8	5	56.2	-0.0529190285729238	7	6	0.9	NA	NA	0.5
#81C4D8	5	56.2	0.169776166512074	8	6	0.9	NA	NA	0.5
#81C4D8	5	56.2	-0.393078405733197	9	6	0.9	NA	NA	0.5
#81C4D8	5	66.07	-0.0305416636225314	7	6	0.9	NA	NA	0.5
#81C4D8	5	66.07	0.091472904540247	8	6	0.9	NA	NA	0.5
#81C4D8	5	66.07	-0.358601958598725	9	6	0.9	NA	NA	0.5
#81C4D8	5	85.51	-0.0379542398169755	7	6	0.9	NA	NA	0.5
#81C4D8	5	85.51	0.188460616973615	8	6	0.9	NA	NA	0.5
#81C4D8	5	85.51	-0.372959828402227	9	6	0.9	NA	NA	0.5
#81C4D8	5	65.31	-0.000903335754822503	7	6	0.9	NA	NA	0.5
#81C4D8	5	65.31	0.198763289444571	8	6	0.9	NA	NA	0.5
#81C4D8	5	65.31	-0.406811525438036	9	6	0.9	NA	NA	0.5
#81C4D8	5	69.62793	-0.0393700131680799	7	6	0.9	NA	NA	0.5
#81C4D8	5	69.62793	0.128437710224373	8	6	0.9	NA	NA	0.5
#81C4D8	5	69.62793	-0.402635684305182	9	6	0.9	NA	NA	0.5
#81C4D8	5	59.95205	-0.0449820297140191	7	6	0.9	NA	NA	0.5
#81C4D8	5	59.95205	0.188292171787945	8	6	0.9	NA	NA	0.5
#81C4D8	5	59.95205	-0.382285401038141	9	6	0.9	NA	NA	0.5
#81C4D8	19	39.41578	-0.0741906188275231	7	3	0.9	NA	NA	0.5
#81C4D8	19	39.41578	0.0753996332054751	8	3	0.9	NA	NA	0.5
#81C4D8	19	39.41578	-0.371220930933966	9	3	0.9	NA	NA	0.5
#81C4D8	5	45.32682	-0.0600957910763359	7	6	0.9	NA	NA	0.5
#81C4D8	5	45.32682	0.171008452952192	8	6	0.9	NA	NA	0.5
#81C4D8	5	45.32682	-0.42023119407557	9	6	0.9	NA	NA	0.5
#81C4D8	5	53.08033	-0.0309326840287525	7	6	0.9	NA	NA	0.5
#81C4D8	5	53.08033	0.140657802150183	8	6	0.9	NA	NA	0.5
#81C4D8	5	53.08033	-0.365958783430889	9	6	0.9	NA	NA	0.5
#81C4D8	5	71.0025	-0.0427851324530001	7	6	0.9	NA	NA	0.5
#81C4D8	5	71.0025	0.0782441324742984	8	6	0.9	NA	NA	0.5
#81C4D8	5	71.0025	-0.370554997442225	9	6	0.9	NA	NA	0.5
#81C4D8	5	55.41542	-0.0652028162786495	7	6	0.9	NA	NA	0.5
#81C4D8	5	55.41542	0.070971794239752	8	6	0.9	NA	NA	0.5
#81C4D8	5	55.41542	-0.360875670101048	9	6	0.9	NA	NA	0.5
#81C4D8	5	52.11132	-0.061811642923233	7	6	0.9	NA	NA	0.5
#81C4D8	5	52.11132	0.106081538023292	8	6	0.9	NA	NA	0.5
#81C4D8	5	52.11132	-0.393863783554012	9	6	0.9	NA	NA	0.5
#81C4D8	19	53.3128	-0.0629280260301761	7	3	0.9	NA	NA	0.5
#81C4D8	19	53.3128	0.0971403102575682	8	3	0.9	NA	NA	0.5
#81C4D8	19	53.3128	-0.39418013124554	9	3	0.9	NA	NA	0.5
#81C4D8	5	50.67381	-0.0615612759383064	7	6	0.9	NA	NA	0.5
#81C4D8	5	50.67381	0.0744990876090141	8	6	0.9	NA	NA	0.5
#81C4D8	5	50.67381	-0.340323709074049	9	6	0.9	NA	NA	0.5
#81C4D8	5	70.41324	-0.0114950283253996	7	6	0.9	NA	NA	0.5
#81C4D8	5	70.41324	0.192567281147734	8	6	0.9	NA	NA	0.5
#81C4D8	5	70.41324	-0.389226840952134	9	6	0.9	NA	NA	0.5
#81C4D8	5	69.03087	-0.0294539227065039	7	6	0.9	NA	NA	0.5
#81C4D8	5	69.03087	0.173546622473775	8	6	0.9	NA	NA	0.5
#81C4D8	5	69.03087	-0.367351115080119	9	6	0.9	NA	NA	0.5
#81C4D8	19	52.2097	-0.06693381460012	7	3	0.9	NA	NA	0.5
#81C4D8	19	52.2097	0.07555816263853	8	3	0.9	NA	NA	0.5
#81C4D8	19	52.2097	-0.362491850955937	9	3	0.9	NA	NA	0.5
#81C4D8	19	52.95715	-0.0643602068347458	7	3	0.9	NA	NA	0.5
#81C4D8	19	52.95715	0.0767535604088103	8	3	0.9	NA	NA	0.5
#81C4D8	19	52.95715	-0.370681043592504	9	3	0.9	NA	NA	0.5
#81C4D8	5	70.1151	-0.0143640111044598	7	6	0.9	NA	NA	0.5
#81C4D8	5	70.1151	0.181334588649135	8	6	0.9	NA	NA	0.5
#81C4D8	5	70.1151	-0.379748959841803	9	6	0.9	NA	NA	0.5
#81C4D8	5	61.3405	-0.0355249302210464	7	6	0.9	NA	NA	0.5
#81C4D8	5	61.3405	0.11205622277444	8	6	0.9	NA	NA	0.5
#81C4D8	5	61.3405	-0.367307429163411	9	6	0.9	NA	NA	0.5
#81C4D8	19	49.41158	-0.0615431796639534	7	3	0.9	NA	NA	0.5
#81C4D8	19	49.41158	0.079665493305985	8	3	0.9	NA	NA	0.5
#81C4D8	19	49.41158	-0.355465619755139	9	3	0.9	NA	NA	0.5
#81C4D8	5	73.03671	-0.0385480904493154	7	6	0.9	NA	NA	0.5
#81C4D8	5	73.03671	0.17197658375693	8	6	0.9	NA	NA	0.5
#81C4D8	5	73.03671	-0.369075633116031	9	6	0.9	NA	NA	0.5
#81C4D8	5	55.38036	-0.0092519463956168	7	6	0.9	NA	NA	0.5
#81C4D8	5	55.38036	0.184921506689633	8	6	0.9	NA	NA	0.5
#81C4D8	5	55.38036	-0.371794164402264	9	6	0.9	NA	NA	0.5
#81C4D8	5	55.57748	-0.0240152255738523	7	6	0.9	NA	NA	0.5
#81C4D8	5	55.57748	0.172383007416764	8	6	0.9	NA	NA	0.5
#81C4D8	5	55.57748	-0.427923002025627	9	6	0.9	NA	NA	0.5
#81C4D8	5	64.09759	-0.0110264056786949	7	6	0.9	NA	NA	0.5
#81C4D8	5	64.09759	0.18077647292765	8	6	0.9	NA	NA	0.5
#81C4D8	5	64.09759	-0.388859476162516	9	6	0.9	NA	NA	0.5
#81C4D8	5	47.57985	-0.0608955431338624	7	6	0.9	NA	NA	0.5
#81C4D8	5	47.57985	0.0991202725446863	8	6	0.9	NA	NA	0.5
#81C4D8	5	47.57985	-0.356087263406683	9	6	0.9	NA	NA	0.5
#81C4D8	19	38.8377	-0.0451786167074142	7	3	0.9	NA	NA	0.5
#81C4D8	19	38.8377	0.112427482393759	8	3	0.9	NA	NA	0.5
#81C4D8	19	38.8377	-0.378972827456198	9	3	0.9	NA	NA	0.5
#81C4D8	5	66.75599	-0.0141845208852216	7	6	0.9	NA	NA	0.5
#81C4D8	5	66.75599	0.179766620503043	8	6	0.9	NA	NA	0.5
#81C4D8	5	66.75599	-0.361318007876634	9	6	0.9	NA	NA	0.5
#81C4D8	19	47.71945	-0.0460851076138756	7	3	0.9	NA	NA	0.5
#81C4D8	19	47.71945	0.17532852289004	8	3	0.9	NA	NA	0.5
#81C4D8	19	47.71945	-0.432354104713374	9	3	0.9	NA	NA	0.5
#81C4D8	5	60.54606	-0.0423072882807018	7	6	0.9	NA	NA	0.5
#81C4D8	5	60.54606	0.0984405408728307	8	6	0.9	NA	NA	0.5
#81C4D8	5	60.54606	-0.35161413460414	9	6	0.9	NA	NA	0.5
#81C4D8	5	68.42039	-0.0572024024025299	7	6	0.9	NA	NA	0.5
#81C4D8	5	68.42039	0.0926153363372491	8	6	0.9	NA	NA	0.5
#81C4D8	5	68.42039	-0.356061644346274	9	6	0.9	NA	NA	0.5
#81C4D8	5	73.24976	-0.0317505664719114	7	6	0.9	NA	NA	0.5
#81C4D8	5	73.24976	0.121801225269836	8	6	0.9	NA	NA	0.5
#81C4D8	5	73.24976	-0.407701969970321	9	6	0.9	NA	NA	0.5
#81C4D8	5	63.82373	-0.0563239832116719	7	6	0.9	NA	NA	0.5
#81C4D8	5	63.82373	0.0755187937756994	8	6	0.9	NA	NA	0.5
#81C4D8	5	63.82373	-0.352578020189626	9	6	0.9	NA	NA	0.5
#81C4D8	5	69.30769	-0.027272657738991	7	6	0.9	NA	NA	0.5
#81C4D8	5	69.30769	0.186117960685809	8	6	0.9	NA	NA	0.5
#81C4D8	5	69.30769	-0.378232975777705	9	6	0.9	NA	NA	0.5
#81C4D8	19	46.40299	-0.0484565487993193	7	3	0.9	NA	NA	0.5
#81C4D8	19	46.40299	0.131603252270658	8	3	0.9	NA	NA	0.5
#81C4D8	19	46.40299	-0.407689333415064	9	3	0.9	NA	NA	0.5
#81C4D8	5	67.18861	-0.0456001863698238	7	6	0.9	NA	NA	0.5
#81C4D8	5	67.18861	0.184105264833891	8	6	0.9	NA	NA	0.5
#81C4D8	5	67.18861	-0.393160984142749	9	6	0.9	NA	NA	0.5
#81C4D8	5	61.90976	-0.0422688852381015	7	6	0.9	NA	NA	0.5
#81C4D8	5	61.90976	0.181756337239876	8	6	0.9	NA	NA	0.5
#81C4D8	5	61.90976	-0.363402359180512	9	6	0.9	NA	NA	0.5
#81C4D8	19	40.03431	-0.0690840469751469	7	3	0.9	NA	NA	0.5
#81C4D8	19	40.03431	0.06322319828845	8	3	0.9	NA	NA	0.5
#81C4D8	19	40.03431	-0.36566549750505	9	3	0.9	NA	NA	0.5
#81C4D8	5	59.62668	-0.00806346935755611	7	6	0.9	NA	NA	0.5
#81C4D8	5	59.62668	0.181471051365346	8	6	0.9	NA	NA	0.5
#81C4D8	5	59.62668	-0.382860484883227	9	6	0.9	NA	NA	0.5
#81C4D8	19	49.0749	-0.0597772654789599	7	3	0.9	NA	NA	0.5
#81C4D8	19	49.0749	0.0938079515205499	8	3	0.9	NA	NA	0.5
#81C4D8	19	49.0749	-0.351300369729422	9	3	0.9	NA	NA	0.5
#81C4D8	19	37.44699	-0.0772596528748149	7	3	0.9	NA	NA	0.5
#81C4D8	19	37.44699	0.0993409957364869	8	3	0.9	NA	NA	0.5
#81C4D8	19	37.44699	-0.401427112690458	9	3	0.9	NA	NA	0.5
#81C4D8	5	68.38466	-0.0481019393812161	7	6	0.9	NA	NA	0.5
#81C4D8	5	68.38466	0.191369748970008	8	6	0.9	NA	NA	0.5
#81C4D8	5	68.38466	-0.409087449108765	9	6	0.9	NA	NA	0.5
#81C4D8	5	51.85936	-0.044667677448272	7	6	0.9	NA	NA	0.5
#81C4D8	5	51.85936	0.180721837968433	8	6	0.9	NA	NA	0.5
#81C4D8	5	51.85936	-0.365575167428239	9	6	0.9	NA	NA	0.5
#81C4D8	5	58.55072	-0.0654544784718108	7	6	0.9	NA	NA	0.5
#81C4D8	5	58.55072	0.0819516599625672	8	6	0.9	NA	NA	0.5
#81C4D8	5	58.55072	-0.353267569216015	9	6	0.9	NA	NA	0.5
#81C4D8	5	59.19972	-0.0318407436861483	7	6	0.9	NA	NA	0.5
#81C4D8	5	59.19972	0.13332979404969	8	6	0.9	NA	NA	0.5
#81C4D8	5	59.19972	-0.394582057010613	9	6	0.9	NA	NA	0.5
#81C4D8	19	24.68845	-0.0856201048247346	7	3	0.9	NA	NA	0.5
#81C4D8	19	24.68845	0.100717474709918	8	3	0.9	NA	NA	0.5
#81C4D8	19	24.68845	-0.401271146094363	9	3	0.9	NA	NA	0.5
#81C4D8	5	61.23387	-0.041724918435227	7	6	0.9	NA	NA	0.5
#81C4D8	5	61.23387	0.109269106243955	8	6	0.9	NA	NA	0.5
#81C4D8	5	61.23387	-0.386030052247046	9	6	0.9	NA	NA	0.5
#81C4D8	5	73.70198	-0.0164235570718899	7	6	0.9	NA	NA	0.5
#81C4D8	5	73.70198	0.183507143145503	8	6	0.9	NA	NA	0.5
#81C4D8	5	73.70198	-0.40147390660488	9	6	0.9	NA	NA	0.5
#81C4D8	5	68.31624	-0.015569902385809	7	6	0.9	NA	NA	0.5
#81C4D8	5	68.31624	0.196495064562403	8	6	0.9	NA	NA	0.5
#81C4D8	5	68.31624	-0.415959013322092	9	6	0.9	NA	NA	0.5
#81C4D8	5	54.92039	-0.0607759396399574	7	6	0.9	NA	NA	0.5
#81C4D8	5	54.92039	0.09693220252867	8	6	0.9	NA	NA	0.5
#81C4D8	5	54.92039	-0.364487950641907	9	6	0.9	NA	NA	0.5
#81C4D8	5	57.71843	-0.0297248298633913	7	6	0.9	NA	NA	0.5
#81C4D8	5	57.71843	0.187248270003124	8	6	0.9	NA	NA	0.5
#81C4D8	5	57.71843	-0.395197091275293	9	6	0.9	NA	NA	0.5
#81C4D8	5	54.66786	-0.0605750235168555	7	6	0.9	NA	NA	0.5
#81C4D8	5	54.66786	0.0981819352453688	8	6	0.9	NA	NA	0.5
#81C4D8	5	54.66786	-0.361956179136789	9	6	0.9	NA	NA	0.5
#81C4D8	5	61.97258	-0.0396845578770825	7	6	0.9	NA	NA	0.5
#81C4D8	5	61.97258	0.188606339908177	8	6	0.9	NA	NA	0.5
#81C4D8	5	61.97258	-0.389490874782221	9	6	0.9	NA	NA	0.5
#81C4D8	19	39.24055	-0.0827131047732187	7	3	0.9	NA	NA	0.5
#81C4D8	19	39.24055	0.086472137330658	8	3	0.9	NA	NA	0.5
#81C4D8	19	39.24055	-0.398951828451581	9	3	0.9	NA	NA	0.5
#81C4D8	5	54.78837	-0.0307059323972013	7	6	0.9	NA	NA	0.5
#81C4D8	5	54.78837	0.130521137880899	8	6	0.9	NA	NA	0.5
#81C4D8	5	54.78837	-0.405143671399713	9	6	0.9	NA	NA	0.5
#81C4D8	5	64.17498	-0.0147815125360814	7	6	0.9	NA	NA	0.5
#81C4D8	5	64.17498	0.195820123048132	8	6	0.9	NA	NA	0.5
#81C4D8	5	64.17498	-0.412863958867696	9	6	0.9	NA	NA	0.5
#81C4D8	5	52.21	-0.0717009296779433	7	6	0.9	NA	NA	0.5
#81C4D8	5	52.21	0.0903039093478923	8	6	0.9	NA	NA	0.5
#81C4D8	5	52.21	-0.357237966452797	9	6	0.9	NA	NA	0.5
