# Supplementary material for: Functionally enriched epigenetic clocks reveal tissue-specific discordant aging patterns in individuals with cancer
Source: Commun Med (Lond). 2025 Apr 2;5:98. doi: 10.1038/s43856-025-00739-4 (PMC11965555; doi:10.1038/s43856-025-00739-4)
Supplement: Supplementary file 11 — Supplementary Data 9 [file 43856_2025_739_MOESM11_ESM.csv]

AGE	AGEepi	AGEimm	PCGTepi	PCGTgen	PCGTimm	PCGTnonage	PCGTpure	PROepi-	PROepi+	PROgen-	PROgen+	PROimm-	PROimm+	PROnonage	PROpure-	PROpure+	SENepi	SENgen	SENimm	SENnonage	SENpure
1	0.164007810595195	0.238788767366142	0.639635180092434	0.713080831060045	0.197348022217536	0.260330560919265	0.72160385426391	0.0299177188225467	0.158612232814661	0.52760835930668	0.880691299267164	0.19339922677435	0.253853639471123	0.080581994077481	0.52760835930668	0.889436920744229	0.195218614636904	0.865467691957483	0.332930948695817	0.142709548209947	0.902416237908947
0.164007810595195	1	-0.701348404828275	-0.100979290484147	0.539224767630677	0.605506046697243	0.0636158474643382	0.521532568887673	0.951156318910025	0.857995074312486	-0.3586210743017	0.474293340955272	-0.725166774855435	-0.297882754785969	-0.468488613782559	-0.3586210743017	0.44401820182603	0.90550181754293	0.430225198209677	-0.482522168290255	-0.700305804755556	0.368283485606542
0.238788767366142	-0.701348404828275	1	0.231742471182855	-0.396072009725352	-0.722526746562677	-0.32067569680994	-0.386180330004601	-0.80303309838347	-0.48569623375359	0.854525322842003	0.025180711196161	0.946863230568668	0.791112630894455	0.769792726024882	0.854525322842003	0.068032475363757	-0.693644319039454	-0.197716228286912	0.906382702134417	0.912291951862574	-0.111926413850282
0.639635180092434	-0.100979290484147	0.231742471182855	1	0.410338025802383	-0.0120208744244873	0.290769828134548	0.424527122361355	-0.172513023098846	-0.144936737244345	0.364669758396078	0.407165308559383	0.233059185737362	0.0269054397994075	0.0830596682583236	0.364669758396078	0.416297088723968	-0.108467235265584	0.520287310010919	0.170930992974211	0.234033452326787	0.558019030059069
0.713080831060045	0.539224767630677	-0.396072009725352	0.410338025802383	1	0.736207776932262	0.530896668703662	0.999279198833548	0.479686577089962	0.40149859657359	-0.0814437907073843	0.770485640318089	-0.428942472999404	-0.185181256161012	-0.357994293763871	-0.0814437907073843	0.7470129823684	0.573428124103256	0.941715370534943	-0.204407871563138	-0.436137215337468	0.911369698194492
0.197348022217536	0.605506046697243	-0.722526746562677	-0.0120208744244873	0.736207776932262	1	0.608507894752528	0.730057763435867	0.637287644653398	0.471777419892296	-0.542199012648578	0.367526566326906	-0.747003331949161	-0.426385395736729	-0.537097488818996	-0.542199012648578	0.331563711358231	0.66222688249167	0.57130758639325	-0.51727048961402	-0.696800148048785	0.505122172888396
0.260330560919265	0.0636158474643382	-0.32067569680994	0.290769828134548	0.530896668703662	0.608507894752528	1	0.540244802752527	0.10584317273995	-0.0233429449616722	-0.304135162068857	0.15390410548703	-0.303723316236007	-0.375386407043898	-0.240388608190992	-0.304135162068857	0.135479965020069	0.165317429253202	0.44737420607562	-0.289987221709583	-0.226816712709574	0.429043376647632
0.72160385426391	0.521532568887673	-0.386180330004601	0.424527122361355	0.999279198833548	0.730057763435867	0.540244802752527	1	0.462446741748821	0.381259609617835	-0.075934962418713	0.76590601967607	-0.416914644596347	-0.19041703435237	-0.357583015602741	-0.075934962418713	0.742952781350168	0.556692381249463	0.945527569970507	-0.201789414795739	-0.425314341119046	0.917060394310453
0.0299177188225467	0.951156318910025	-0.80303309838347	-0.172513023098846	0.479686577089962	0.637287644653398	0.10584317273995	0.462446741748821	1	0.794653199412006	-0.494520690640768	0.330713622957553	-0.797766594960267	-0.452566486421434	-0.563503945176536	-0.494520690640768	0.296244099407266	0.880726920667593	0.340643975314228	-0.629763794635673	-0.779145046652681	0.26925932748499
0.158612232814661	0.857995074312486	-0.48569623375359	-0.144936737244345	0.40149859657359	0.471777419892296	-0.0233429449616722	0.381259609617835	0.794653199412006	1	-0.170435131726803	0.508679416762721	-0.54965339383957	-0.0386793770257011	-0.101867980561785	-0.170435131726803	0.488269915414075	0.871263975013362	0.332753977037111	-0.24067052815893	-0.420539512364316	0.284920254895956
0.52760835930668	-0.3586210743017	0.854525322842003	0.364669758396078	-0.0814437907073843	-0.542199012648578	-0.304135162068857	-0.075934962418713	-0.494520690640768	-0.170435131726803	1	0.378144511054413	0.782465003748053	0.771889847276439	0.65190959089886	1	0.415563869738641	-0.376777273716828	0.111219946394759	0.84097010271736	0.720929956973322	0.185903760342624
0.880691299267164	0.474293340955272	0.025180711196161	0.407165308559383	0.770485640318089	0.367526566326906	0.15390410548703	0.76590601967607	0.330713622957553	0.508679416762721	0.378144511054413	1	-0.0544422724693691	0.305173504603676	0.00333436176526604	0.378144511054413	0.998684491747898	0.520206913503576	0.855975298332777	0.248509010227458	-0.0847311776378215	0.861662091705663
0.19339922677435	-0.725166774855435	0.946863230568668	0.233059185737362	-0.428942472999404	-0.747003331949161	-0.303723316236007	-0.416914644596347	-0.797766594960267	-0.54965339383957	0.782465003748053	-0.0544422724693691	1	0.65371457409152	0.689573828971297	0.782465003748053	-0.0135494014895138	-0.722375462049301	-0.219402565251735	0.790884568780951	0.883769570127752	-0.135696673699173
0.253853639471123	-0.297882754785969	0.791112630894455	0.0269054397994075	-0.185181256161012	-0.426385395736729	-0.375386407043898	-0.19041703435237	-0.452566486421434	-0.0386793770257011	0.771889847276439	0.305173504603676	0.65371457409152	1	0.68208730336916	0.771889847276439	0.33695595406741	-0.260844374784817	-0.0694918883968752	0.934402481520157	0.624449677746956	-0.0176237943007462
0.080581994077481	-0.468488613782559	0.769792726024882	0.0830596682583236	-0.357994293763871	-0.537097488818996	-0.240388608190992	-0.357583015602741	-0.563503945176536	-0.101867980561785	0.65190959089886	0.00333436176526604	0.689573828971297	0.68208730336916	1	0.65190959089886	0.0360839109629614	-0.416046390700629	-0.231799025477958	0.756192375998499	0.890381242650425	-0.169029576548119
0.52760835930668	-0.3586210743017	0.854525322842003	0.364669758396078	-0.0814437907073843	-0.542199012648578	-0.304135162068857	-0.075934962418713	-0.494520690640768	-0.170435131726803	1	0.378144511054413	0.782465003748053	0.771889847276439	0.65190959089886	1	0.415563869738641	-0.376777273716828	0.111219946394759	0.84097010271736	0.720929956973322	0.185903760342624
0.889436920744229	0.44401820182603	0.068032475363757	0.416297088723968	0.7470129823684	0.331563711358231	0.135479965020069	0.742952781350168	0.296244099407266	0.488269915414075	0.415563869738641	0.998684491747898	-0.0135494014895138	0.33695595406741	0.0360839109629614	0.415563869738641	1	0.489698177461559	0.84273023984414	0.285756009585705	-0.0450728507310051	0.85268592455132
0.195218614636904	0.90550181754293	-0.693644319039454	-0.108467235265584	0.573428124103256	0.66222688249167	0.165317429253202	0.556692381249463	0.880726920667593	0.871263975013362	-0.376777273716828	0.520206913503576	-0.722375462049301	-0.260844374784817	-0.416046390700629	-0.376777273716828	0.489698177461559	1	0.475934479897751	-0.442095497710438	-0.665995087368935	0.413870434038959
0.865467691957483	0.430225198209677	-0.197716228286912	0.520287310010919	0.941715370534943	0.57130758639325	0.44737420607562	0.945527569970507	0.340643975314228	0.332753977037111	0.111219946394759	0.855975298332777	-0.219402565251735	-0.0694918883968752	-0.231799025477958	0.111219946394759	0.84273023984414	0.475934479897751	1	-0.0429144918926544	-0.24344246916762	0.994301072644099
0.332930948695817	-0.482522168290255	0.906382702134417	0.170930992974211	-0.204407871563138	-0.51727048961402	-0.289987221709583	-0.201789414795739	-0.629763794635673	-0.24067052815893	0.84097010271736	0.248509010227458	0.790884568780951	0.934402481520157	0.756192375998499	0.84097010271736	0.285756009585705	-0.442095497710438	-0.0429144918926544	1	0.779728471262896	0.0274718342580233
0.142709548209947	-0.700305804755556	0.912291951862574	0.234033452326787	-0.436137215337468	-0.696800148048785	-0.226816712709574	-0.425314341119046	-0.779145046652681	-0.420539512364316	0.720929956973322	-0.0847311776378215	0.883769570127752	0.624449677746956	0.890381242650425	0.720929956973322	-0.0450728507310051	-0.665995087368935	-0.24344246916762	0.779728471262896	1	-0.159696840594659
0.902416237908947	0.368283485606542	-0.111926413850282	0.558019030059069	0.911369698194492	0.505122172888396	0.429043376647632	0.917060394310453	0.26925932748499	0.284920254895956	0.185903760342624	0.861662091705663	-0.135696673699173	-0.0176237943007462	-0.169029576548119	0.185903760342624	0.85268592455132	0.413870434038959	0.994301072644099	0.0274718342580233	-0.159696840594659	1
