# Supplementary material for: Functionally enriched epigenetic clocks reveal tissue-specific discordant aging patterns in individuals with cancer
Source: Commun Med (Lond). 2025 Apr 2;5:98. doi: 10.1038/s43856-025-00739-4 (PMC11965555; doi:10.1038/s43856-025-00739-4)
Supplement: Supplementary file 12 — Supplementary Data 10 [file 43856_2025_739_MOESM12_ESM.csv]

colour	x	y	PANEL	group	shape	size	fill	alpha	stroke
#1E466E	0	0.0697867958524562	1	1	19	0.75	NA	0.9	0.5
#1E466E	0	0.093477426419061	2	2	19	0.75	NA	0.9	0.5
#1E466E	0	-0.228861795366795	3	3	19	0.75	NA	0.9	0.5
#81C4D8	0	0.0905561538461538	7	4	19	0.75	NA	0.9	0.5
#81C4D8	0	0.0945193434343434	6	5	19	0.75	NA	0.9	0.5
#81C4D8	0	0.108747647058824	8	6	19	0.75	NA	0.9	0.5
#81C4D8	0	0.0547075806451613	10	7	19	0.75	NA	0.9	0.5
#81C4D8	0	0.090989679144385	9	8	19	0.75	NA	0.9	0.5
#F49E51	0	0.336682553191489	17	9	19	0.75	NA	0.9	0.5
#F49E51	0	-0.0544346774193548	12	10	19	0.75	NA	0.9	0.5
#F49E51	0	-0.212277666666667	16	11	19	0.75	NA	0.9	0.5
#F49E51	0	0.024029488372093	11	12	19	0.75	NA	0.9	0.5
#F49E51	0	-0.139422	18	13	19	0.75	NA	0.9	0.5
#F49E51	0	-0.382044609929078	13	14	19	0.75	NA	0.9	0.5
#F49E51	0	-0.2748415625	15	15	19	0.75	NA	0.9	0.5
#F49E51	0	-0.212277666666667	19	16	19	0.75	NA	0.9	0.5
#F49E51	0	0.01624075	14	17	19	0.75	NA	0.9	0.5
#E76254	0	0.000878888888888882	22	18	19	0.75	NA	0.9	0.5
#E76254	0	0.0509460550458716	21	19	19	0.75	NA	0.9	0.5
#E76254	0	-0.387859726027397	23	20	19	0.75	NA	0.9	0.5
#E76254	0	-0.347419885057471	25	21	19	0.75	NA	0.9	0.5
#E76254	0	0.052719793814433	24	22	19	0.75	NA	0.9	0.5
#1E466E	0	0.065333884072752	1	1	19	0.75	NA	0.9	0.5
#1E466E	0	0.0938404292221444	2	2	19	0.75	NA	0.9	0.5
#1E466E	0	-0.229275921814672	3	3	19	0.75	NA	0.9	0.5
#81C4D8	0	0.08499	7	4	19	0.75	NA	0.9	0.5
#81C4D8	0	0.0922732323232323	6	5	19	0.75	NA	0.9	0.5
#81C4D8	0	0.107227058823529	8	6	19	0.75	NA	0.9	0.5
#81C4D8	0	0.0537764516129032	10	7	19	0.75	NA	0.9	0.5
#81C4D8	0	0.0909432085561497	9	8	19	0.75	NA	0.9	0.5
#F49E51	0	0.338071276595745	17	9	19	0.75	NA	0.9	0.5
#F49E51	0	-0.0528814516129032	12	10	19	0.75	NA	0.9	0.5
#F49E51	0	-0.209654666666667	16	11	19	0.75	NA	0.9	0.5
#F49E51	0	0.0174856744186047	11	12	19	0.75	NA	0.9	0.5
#F49E51	0	-0.130058666666667	18	13	19	0.75	NA	0.9	0.5
#F49E51	0	-0.382824539007092	13	14	19	0.75	NA	0.9	0.5
#F49E51	0	-0.279436111111111	15	15	19	0.75	NA	0.9	0.5
#F49E51	0	-0.209654666666667	19	16	19	0.75	NA	0.9	0.5
#F49E51	0	0.0122014	14	17	19	0.75	NA	0.9	0.5
#E76254	0	-0.00497638888888889	22	18	19	0.75	NA	0.9	0.5
#E76254	0	0.045898623853211	21	19	19	0.75	NA	0.9	0.5
#E76254	0	-0.389103287671233	23	20	19	0.75	NA	0.9	0.5
#E76254	0	-0.345870747126437	25	21	19	0.75	NA	0.9	0.5
#E76254	0	0.0507298969072165	24	22	19	0.75	NA	0.9	0.5
#1E466E	0	0.0692836817950025	1	1	19	0.75	NA	0.9	0.5
#1E466E	0	0.0957107866152768	2	2	19	0.75	NA	0.9	0.5
#1E466E	0	-0.229100207528958	3	3	19	0.75	NA	0.9	0.5
#81C4D8	0	0.0945938461538462	7	4	19	0.75	NA	0.9	0.5
#81C4D8	0	0.0946870202020202	6	5	19	0.75	NA	0.9	0.5
#81C4D8	0	0.103742941176471	8	6	19	0.75	NA	0.9	0.5
#81C4D8	0	0.0535388709677419	10	7	19	0.75	NA	0.9	0.5
#81C4D8	0	0.0913626737967914	9	8	19	0.75	NA	0.9	0.5
#F49E51	0	0.333367765957447	17	9	19	0.75	NA	0.9	0.5
#F49E51	0	-0.052925	12	10	19	0.75	NA	0.9	0.5
#F49E51	0	-0.216257	16	11	19	0.75	NA	0.9	0.5
#F49E51	0	0.0239042325581395	11	12	19	0.75	NA	0.9	0.5
#F49E51	0	-0.136141333333333	18	13	19	0.75	NA	0.9	0.5
#F49E51	0	-0.380826170212766	13	14	19	0.75	NA	0.9	0.5
#F49E51	0	-0.275695694444444	15	15	19	0.75	NA	0.9	0.5
#F49E51	0	-0.216257	19	16	19	0.75	NA	0.9	0.5
#F49E51	0	0.01546355	14	17	19	0.75	NA	0.9	0.5
#E76254	0	-0.00012444444444445	22	18	19	0.75	NA	0.9	0.5
#E76254	0	0.0541167889908257	21	19	19	0.75	NA	0.9	0.5
#E76254	0	-0.381135890410959	23	20	19	0.75	NA	0.9	0.5
#E76254	0	-0.345739195402299	25	21	19	0.75	NA	0.9	0.5
#E76254	0	0.0562851546391753	24	22	19	0.75	NA	0.9	0.5
#1E466E	3	0.0692486503484617	1	1	19	0.75	NA	0.9	0.5
#1E466E	3	0.0931322424667134	2	2	19	0.75	NA	0.9	0.5
#1E466E	3	-0.225426182432432	3	3	19	0.75	NA	0.9	0.5
#81C4D8	3	0.103104615384615	7	4	19	0.75	NA	0.9	0.5
#81C4D8	3	0.0947216666666667	6	5	19	0.75	NA	0.9	0.5
#81C4D8	3	0.111618823529412	8	6	19	0.75	NA	0.9	0.5
#81C4D8	3	0.0558883870967742	10	7	19	0.75	NA	0.9	0.5
#81C4D8	3	0.0914860427807487	9	8	19	0.75	NA	0.9	0.5
#F49E51	3	0.327710957446809	17	9	19	0.75	NA	0.9	0.5
#F49E51	3	-0.0670748387096774	12	10	19	0.75	NA	0.9	0.5
#F49E51	3	-0.191422	16	11	19	0.75	NA	0.9	0.5
#F49E51	3	0.0229413953488372	11	12	19	0.75	NA	0.9	0.5
#F49E51	3	-0.12463	18	13	19	0.75	NA	0.9	0.5
#F49E51	3	-0.39049780141844	13	14	19	0.75	NA	0.9	0.5
#F49E51	3	-0.284274722222222	15	15	19	0.75	NA	0.9	0.5
#F49E51	3	-0.191422	19	16	19	0.75	NA	0.9	0.5
#F49E51	3	0.01544535	14	17	19	0.75	NA	0.9	0.5
#E76254	3	-0.00786305555555555	22	18	19	0.75	NA	0.9	0.5
#E76254	3	0.0472420183486238	21	19	19	0.75	NA	0.9	0.5
#E76254	3	-0.39909602739726	23	20	19	0.75	NA	0.9	0.5
#E76254	3	-0.360531091954023	25	21	19	0.75	NA	0.9	0.5
#E76254	3	0.0477877319587629	24	22	19	0.75	NA	0.9	0.5
#1E466E	3	0.0635062179160292	1	1	19	0.75	NA	0.9	0.5
#1E466E	3	0.0917440609670638	2	2	19	0.75	NA	0.9	0.5
#1E466E	3	-0.222713976833977	3	3	19	0.75	NA	0.9	0.5
#81C4D8	3	0.0909784615384615	7	4	19	0.75	NA	0.9	0.5
#81C4D8	3	0.0899070707070707	6	5	19	0.75	NA	0.9	0.5
#81C4D8	3	0.109495294117647	8	6	19	0.75	NA	0.9	0.5
#81C4D8	3	0.0556343548387097	10	7	19	0.75	NA	0.9	0.5
#81C4D8	3	0.0872750267379679	9	8	19	0.75	NA	0.9	0.5
#F49E51	3	0.323866489361702	17	9	19	0.75	NA	0.9	0.5
#F49E51	3	-0.0627566129032258	12	10	19	0.75	NA	0.9	0.5
#F49E51	3	-0.194947333333333	16	11	19	0.75	NA	0.9	0.5
#F49E51	3	0.0140401860465116	11	12	19	0.75	NA	0.9	0.5
#F49E51	3	-0.113666666666667	18	13	19	0.75	NA	0.9	0.5
#F49E51	3	-0.385407659574468	13	14	19	0.75	NA	0.9	0.5
#F49E51	3	-0.281085833333333	15	15	19	0.75	NA	0.9	0.5
#F49E51	3	-0.194947333333333	19	16	19	0.75	NA	0.9	0.5
#F49E51	3	0.00701675	14	17	19	0.75	NA	0.9	0.5
#E76254	3	1.33333333333389e-05	22	18	19	0.75	NA	0.9	0.5
#E76254	3	0.0463999082568807	21	19	19	0.75	NA	0.9	0.5
#E76254	3	-0.392849726027397	23	20	19	0.75	NA	0.9	0.5
#E76254	3	-0.357329310344828	25	21	19	0.75	NA	0.9	0.5
#E76254	3	0.0477764948453608	24	22	19	0.75	NA	0.9	0.5
#1E466E	7	0.0713709467958525	1	1	19	0.75	NA	0.9	0.5
#1E466E	7	0.0940402032235459	2	2	19	0.75	NA	0.9	0.5
#1E466E	7	-0.232243803088803	3	3	19	0.75	NA	0.9	0.5
#81C4D8	7	0.103955384615385	7	4	19	0.75	NA	0.9	0.5
#81C4D8	7	0.0984983838383838	6	5	19	0.75	NA	0.9	0.5
#81C4D8	7	0.102924117647059	8	6	19	0.75	NA	0.9	0.5
#81C4D8	7	0.0564248387096774	10	7	19	0.75	NA	0.9	0.5
#81C4D8	7	0.0956272192513369	9	8	19	0.75	NA	0.9	0.5
#F49E51	7	0.342628936170213	17	9	19	0.75	NA	0.9	0.5
#F49E51	7	-0.0789038709677419	12	10	19	0.75	NA	0.9	0.5
#F49E51	7	-0.193877666666667	16	11	19	0.75	NA	0.9	0.5
#F49E51	7	0.0245224651162791	11	12	19	0.75	NA	0.9	0.5
#F49E51	7	-0.122871333333333	18	13	19	0.75	NA	0.9	0.5
#F49E51	7	-0.396321631205674	13	14	19	0.75	NA	0.9	0.5
#F49E51	7	-0.289354965277778	15	15	19	0.75	NA	0.9	0.5
#F49E51	7	-0.193877666666667	19	16	19	0.75	NA	0.9	0.5
#F49E51	7	0.01737255	14	17	19	0.75	NA	0.9	0.5
#E76254	7	-0.0105419444444444	22	18	19	0.75	NA	0.9	0.5
#E76254	7	0.0468355963302752	21	19	19	0.75	NA	0.9	0.5
#E76254	7	-0.407301232876712	23	20	19	0.75	NA	0.9	0.5
#E76254	7	-0.360309195402299	25	21	19	0.75	NA	0.9	0.5
#E76254	7	0.0475160824742268	24	22	19	0.75	NA	0.9	0.5
#1E466E	7	0.0573820941696413	1	1	19	0.75	NA	0.9	0.5
#1E466E	7	0.0971861142256482	2	2	19	0.75	NA	0.9	0.5
#1E466E	7	-0.240243252895753	3	3	19	0.75	NA	0.9	0.5
#81C4D8	7	0.101349230769231	7	4	19	0.75	NA	0.9	0.5
#81C4D8	7	0.084964898989899	6	5	19	0.75	NA	0.9	0.5
#81C4D8	7	0.0958011764705882	8	6	19	0.75	NA	0.9	0.5
#81C4D8	7	0.0436541935483871	10	7	19	0.75	NA	0.9	0.5
#81C4D8	7	0.0821524598930481	9	8	19	0.75	NA	0.9	0.5
#F49E51	7	0.351053510638298	17	9	19	0.75	NA	0.9	0.5
#F49E51	7	-0.0774338709677419	12	10	19	0.75	NA	0.9	0.5
#F49E51	7	-0.191866	16	11	19	0.75	NA	0.9	0.5
#F49E51	7	0.00670018604651163	11	12	19	0.75	NA	0.9	0.5
#F49E51	7	-0.112114	18	13	19	0.75	NA	0.9	0.5
#F49E51	7	-0.399014893617021	13	14	19	0.75	NA	0.9	0.5
#F49E51	7	-0.285191979166667	15	15	19	0.75	NA	0.9	0.5
#F49E51	7	-0.191866	19	16	19	0.75	NA	0.9	0.5
#F49E51	7	0.00030815	14	17	19	0.75	NA	0.9	0.5
#E76254	7	-0.0145886111111111	22	18	19	0.75	NA	0.9	0.5
#E76254	7	0.0310350458715596	21	19	19	0.75	NA	0.9	0.5
#E76254	7	-0.429421232876712	23	20	19	0.75	NA	0.9	0.5
#E76254	7	-0.364101034482759	25	21	19	0.75	NA	0.9	0.5
#E76254	7	0.0329638144329897	24	22	19	0.75	NA	0.9	0.5
#1E466E	7	0.0709678446370899	1	1	19	0.75	NA	0.9	0.5
#1E466E	7	0.096531652067274	2	2	19	0.75	NA	0.9	0.5
#1E466E	7	-0.233676602316602	3	3	19	0.75	NA	0.9	0.5
#81C4D8	7	0.0947507692307692	7	4	19	0.75	NA	0.9	0.5
#81C4D8	7	0.0946543434343434	6	5	19	0.75	NA	0.9	0.5
#81C4D8	7	0.102138235294118	8	6	19	0.75	NA	0.9	0.5
#81C4D8	7	0.053298064516129	10	7	19	0.75	NA	0.9	0.5
#81C4D8	7	0.0912863101604278	9	8	19	0.75	NA	0.9	0.5
#F49E51	7	0.349881489361702	17	9	19	0.75	NA	0.9	0.5
#F49E51	7	-0.069206935483871	12	10	19	0.75	NA	0.9	0.5
#F49E51	7	-0.210020666666667	16	11	19	0.75	NA	0.9	0.5
#F49E51	7	0.0247784186046512	11	12	19	0.75	NA	0.9	0.5
#F49E51	7	-0.137209333333333	18	13	19	0.75	NA	0.9	0.5
#F49E51	7	-0.390727872340426	13	14	19	0.75	NA	0.9	0.5
#F49E51	7	-0.286624097222222	15	15	19	0.75	NA	0.9	0.5
#F49E51	7	-0.210020666666667	19	16	19	0.75	NA	0.9	0.5
#F49E51	7	0.01606135	14	17	19	0.75	NA	0.9	0.5
#E76254	7	-0.0104597222222222	22	18	19	0.75	NA	0.9	0.5
#E76254	7	0.0539994495412844	21	19	19	0.75	NA	0.9	0.5
#E76254	7	-0.399726164383562	23	20	19	0.75	NA	0.9	0.5
#E76254	7	-0.353399482758621	25	21	19	0.75	NA	0.9	0.5
#E76254	7	0.0556001030927835	24	22	19	0.75	NA	0.9	0.5
#1E466E	11	0.0746165170831209	1	1	19	0.75	NA	0.9	0.5
#1E466E	11	0.088412368605466	2	2	19	0.75	NA	0.9	0.5
#1E466E	11	-0.230625738416988	3	3	19	0.75	NA	0.9	0.5
#81C4D8	11	0.0937784615384615	7	4	19	0.75	NA	0.9	0.5
#81C4D8	11	0.0995613131313131	6	5	19	0.75	NA	0.9	0.5
#81C4D8	11	0.100332352941176	8	6	19	0.75	NA	0.9	0.5
#81C4D8	11	0.0585925806451613	10	7	19	0.75	NA	0.9	0.5
#81C4D8	11	0.0967785026737968	9	8	19	0.75	NA	0.9	0.5
#F49E51	11	0.335576276595745	17	9	19	0.75	NA	0.9	0.5
#F49E51	11	-0.0789912903225806	12	10	19	0.75	NA	0.9	0.5
#F49E51	11	-0.167612666666667	16	11	19	0.75	NA	0.9	0.5
#F49E51	11	0.0308624186046512	11	12	19	0.75	NA	0.9	0.5
#F49E51	11	-0.131992	18	13	19	0.75	NA	0.9	0.5
#F49E51	11	-0.393648723404255	13	14	19	0.75	NA	0.9	0.5
#F49E51	11	-0.280958784722222	15	15	19	0.75	NA	0.9	0.5
#F49E51	11	-0.167612666666667	19	16	19	0.75	NA	0.9	0.5
#F49E51	11	0.02361985	14	17	19	0.75	NA	0.9	0.5
#E76254	11	-0.0266058333333333	22	18	19	0.75	NA	0.9	0.5
#E76254	11	0.0457762385321101	21	19	19	0.75	NA	0.9	0.5
#E76254	11	-0.408401643835616	23	20	19	0.75	NA	0.9	0.5
#E76254	11	-0.359778965517241	25	21	19	0.75	NA	0.9	0.5
#E76254	11	0.0462337113402062	24	22	19	0.75	NA	0.9	0.5
#1E466E	11	0.0707747645758967	1	1	19	0.75	NA	0.9	0.5
#1E466E	11	0.0895213086895585	2	2	19	0.75	NA	0.9	0.5
#1E466E	11	-0.234210892857143	3	3	19	0.75	NA	0.9	0.5
#81C4D8	11	0.0958238461538462	7	4	19	0.75	NA	0.9	0.5
#81C4D8	11	0.0966692929292929	6	5	19	0.75	NA	0.9	0.5
#81C4D8	11	0.0955629411764706	8	6	19	0.75	NA	0.9	0.5
#81C4D8	11	0.0563232258064516	10	7	19	0.75	NA	0.9	0.5
#81C4D8	11	0.0949631550802139	9	8	19	0.75	NA	0.9	0.5
#F49E51	11	0.334201276595745	17	9	19	0.75	NA	0.9	0.5
#F49E51	11	-0.0810108064516129	12	10	19	0.75	NA	0.9	0.5
#F49E51	11	-0.155440333333333	16	11	19	0.75	NA	0.9	0.5
#F49E51	11	0.0269833488372093	11	12	19	0.75	NA	0.9	0.5
#F49E51	11	-0.127228666666667	18	13	19	0.75	NA	0.9	0.5
#F49E51	11	-0.399712411347518	13	14	19	0.75	NA	0.9	0.5
#F49E51	11	-0.288935069444444	15	15	19	0.75	NA	0.9	0.5
#F49E51	11	-0.155440333333333	19	16	19	0.75	NA	0.9	0.5
#F49E51	11	0.02059565	14	17	19	0.75	NA	0.9	0.5
#E76254	11	-0.0244125	22	18	19	0.75	NA	0.9	0.5
#E76254	11	0.0465557798165138	21	19	19	0.75	NA	0.9	0.5
#E76254	11	-0.417920273972603	23	20	19	0.75	NA	0.9	0.5
#E76254	11	-0.361564137931034	25	21	19	0.75	NA	0.9	0.5
#E76254	11	0.0480309278350515	24	22	19	0.75	NA	0.9	0.5
#1E466E	11	0.0729394917559068	1	1	19	0.75	NA	0.9	0.5
#1E466E	11	0.0944283374211633	2	2	19	0.75	NA	0.9	0.5
#1E466E	11	-0.238102582046332	3	3	19	0.75	NA	0.9	0.5
#81C4D8	11	0.102770769230769	7	4	19	0.75	NA	0.9	0.5
#81C4D8	11	0.0977970707070707	6	5	19	0.75	NA	0.9	0.5
#81C4D8	11	0.0945976470588235	8	6	19	0.75	NA	0.9	0.5
#81C4D8	11	0.0557403225806452	10	7	19	0.75	NA	0.9	0.5
#81C4D8	11	0.0947980213903743	9	8	19	0.75	NA	0.9	0.5
#F49E51	11	0.350611489361702	17	9	19	0.75	NA	0.9	0.5
#F49E51	11	-0.0761191935483871	12	10	19	0.75	NA	0.9	0.5
#F49E51	11	-0.180476333333333	16	11	19	0.75	NA	0.9	0.5
#F49E51	11	0.0258784651162791	11	12	19	0.75	NA	0.9	0.5
#F49E51	11	-0.134215333333333	18	13	19	0.75	NA	0.9	0.5
#F49E51	11	-0.40285134751773	13	14	19	0.75	NA	0.9	0.5
#F49E51	11	-0.287482986111111	15	15	19	0.75	NA	0.9	0.5
#F49E51	11	-0.180476333333333	19	16	19	0.75	NA	0.9	0.5
#F49E51	11	0.0171156	14	17	19	0.75	NA	0.9	0.5
#E76254	11	-0.0157713888888889	22	18	19	0.75	NA	0.9	0.5
#E76254	11	0.0553473394495413	21	19	19	0.75	NA	0.9	0.5
#E76254	11	-0.404790410958904	23	20	19	0.75	NA	0.9	0.5
#E76254	11	-0.354118505747126	25	21	19	0.75	NA	0.9	0.5
#E76254	11	0.0551212371134021	24	22	19	0.75	NA	0.9	0.5
#1E466E	15	0.0481492877783444	1	1	19	0.75	NA	0.9	0.5
#1E466E	15	0.0857512473721093	2	2	19	0.75	NA	0.9	0.5
#1E466E	15	-0.269644140926641	3	3	19	0.75	NA	0.9	0.5
#81C4D8	15	0.0838669230769231	7	4	19	0.75	NA	0.9	0.5
#81C4D8	15	0.0991523232323232	6	5	19	0.75	NA	0.9	0.5
#81C4D8	15	0.0822741176470588	8	6	19	0.75	NA	0.9	0.5
#81C4D8	15	0.0628706451612903	10	7	19	0.75	NA	0.9	0.5
#81C4D8	15	0.0979099465240642	9	8	19	0.75	NA	0.9	0.5
#F49E51	15	0.360811063829787	17	9	19	0.75	NA	0.9	0.5
#F49E51	15	-0.0987659677419355	12	10	19	0.75	NA	0.9	0.5
#F49E51	15	-0.128236	16	11	19	0.75	NA	0.9	0.5
#F49E51	15	-0.00205306976744186	11	12	19	0.75	NA	0.9	0.5
#F49E51	15	-0.164299333333333	18	13	19	0.75	NA	0.9	0.5
#F49E51	15	-0.480412978723404	13	14	19	0.75	NA	0.9	0.5
#F49E51	15	-0.328716458333333	15	15	19	0.75	NA	0.9	0.5
#F49E51	15	-0.128236	19	16	19	0.75	NA	0.9	0.5
#F49E51	15	-0.0093803	14	17	19	0.75	NA	0.9	0.5
#E76254	15	-0.0789025	22	18	19	0.75	NA	0.9	0.5
#E76254	15	0.0176463302752294	21	19	19	0.75	NA	0.9	0.5
#E76254	15	-0.492974657534247	23	20	19	0.75	NA	0.9	0.5
#E76254	15	-0.418604655172414	25	21	19	0.75	NA	0.9	0.5
#E76254	15	0.0143369072164948	24	22	19	0.75	NA	0.9	0.5
#1E466E	15	0.0678843753187149	1	1	19	0.75	NA	0.9	0.5
#1E466E	15	0.0941909968465312	2	2	19	0.75	NA	0.9	0.5
#1E466E	15	-0.252504666988417	3	3	19	0.75	NA	0.9	0.5
#81C4D8	15	0.0944161538461538	7	4	19	0.75	NA	0.9	0.5
#81C4D8	15	0.0976175757575758	6	5	19	0.75	NA	0.9	0.5
#81C4D8	15	0.0920076470588235	8	6	19	0.75	NA	0.9	0.5
#81C4D8	15	0.0566798387096774	10	7	19	0.75	NA	0.9	0.5
#81C4D8	15	0.0950312299465241	9	8	19	0.75	NA	0.9	0.5
#F49E51	15	0.362621276595745	17	9	19	0.75	NA	0.9	0.5
#F49E51	15	-0.0860577419354839	12	10	19	0.75	NA	0.9	0.5
#F49E51	15	-0.176825333333333	16	11	19	0.75	NA	0.9	0.5
#F49E51	15	0.0192029302325581	11	12	19	0.75	NA	0.9	0.5
#F49E51	15	-0.141973333333333	18	13	19	0.75	NA	0.9	0.5
#F49E51	15	-0.432320425531915	13	14	19	0.75	NA	0.9	0.5
#F49E51	15	-0.306445208333333	15	15	19	0.75	NA	0.9	0.5
#F49E51	15	-0.176825333333333	19	16	19	0.75	NA	0.9	0.5
#F49E51	15	0.0106362	14	17	19	0.75	NA	0.9	0.5
#E76254	15	-0.0340894444444444	22	18	19	0.75	NA	0.9	0.5
#E76254	15	0.0389464220183486	21	19	19	0.75	NA	0.9	0.5
#E76254	15	-0.441549726027397	23	20	19	0.75	NA	0.9	0.5
#E76254	15	-0.385272068965517	25	21	19	0.75	NA	0.9	0.5
#E76254	15	0.0387028865979381	24	22	19	0.75	NA	0.9	0.5
#1E466E	20	0.0358190158082611	1	1	19	0.75	NA	0.9	0.5
#1E466E	20	0.0926357428170988	2	2	19	0.75	NA	0.9	0.5
#1E466E	20	-0.347299015444015	3	3	19	0.75	NA	0.9	0.5
#81C4D8	20	0.103248461538462	7	4	19	0.75	NA	0.9	0.5
#81C4D8	20	0.151061666666667	6	5	19	0.75	NA	0.9	0.5
#81C4D8	20	0.0759494117647059	8	6	19	0.75	NA	0.9	0.5
#81C4D8	20	0.0922527419354839	10	7	19	0.75	NA	0.9	0.5
#81C4D8	20	0.147811657754011	9	8	19	0.75	NA	0.9	0.5
#F49E51	20	0.436098829787234	17	9	19	0.75	NA	0.9	0.5
#F49E51	20	-0.104731935483871	12	10	19	0.75	NA	0.9	0.5
#F49E51	20	-0.170323666666667	16	11	19	0.75	NA	0.9	0.5
#F49E51	20	-0.0315869302325581	11	12	19	0.75	NA	0.9	0.5
#F49E51	20	-0.217915333333333	18	13	19	0.75	NA	0.9	0.5
#F49E51	20	-0.64569914893617	13	14	19	0.75	NA	0.9	0.5
#F49E51	20	-0.429885451388889	15	15	19	0.75	NA	0.9	0.5
#F49E51	20	-0.170323666666667	19	16	19	0.75	NA	0.9	0.5
#F49E51	20	-0.0413253	14	17	19	0.75	NA	0.9	0.5
#E76254	20	-0.14848	22	18	19	0.75	NA	0.9	0.5
#E76254	20	-0.00508688073394496	21	19	19	0.75	NA	0.9	0.5
#E76254	20	-0.665484657534247	23	20	19	0.75	NA	0.9	0.5
#E76254	20	-0.556466724137931	25	21	19	0.75	NA	0.9	0.5
#E76254	20	-0.0150065979381443	24	22	19	0.75	NA	0.9	0.5
#1E466E	20	0.0293136579976203	1	1	19	0.75	NA	0.9	0.5
#1E466E	20	0.0918711667834618	2	2	19	0.75	NA	0.9	0.5
#1E466E	20	-0.344496732625483	3	3	19	0.75	NA	0.9	0.5
#81C4D8	20	0.0855438461538462	7	4	19	0.75	NA	0.9	0.5
#81C4D8	20	0.134994292929293	6	5	19	0.75	NA	0.9	0.5
#81C4D8	20	0.0764058823529412	8	6	19	0.75	NA	0.9	0.5
#81C4D8	20	0.0891548387096774	10	7	19	0.75	NA	0.9	0.5
#81C4D8	20	0.13262679144385	9	8	19	0.75	NA	0.9	0.5
#F49E51	20	0.431913829787234	17	9	19	0.75	NA	0.9	0.5
#F49E51	20	-0.103802096774194	12	10	19	0.75	NA	0.9	0.5
#F49E51	20	-0.180504	16	11	19	0.75	NA	0.9	0.5
#F49E51	20	-0.0368287906976744	11	12	19	0.75	NA	0.9	0.5
#F49E51	20	-0.253810666666667	18	13	19	0.75	NA	0.9	0.5
#F49E51	20	-0.647928794326241	13	14	19	0.75	NA	0.9	0.5
#F49E51	20	-0.420509479166667	15	15	19	0.75	NA	0.9	0.5
#F49E51	20	-0.180504	19	16	19	0.75	NA	0.9	0.5
#F49E51	20	-0.04553625	14	17	19	0.75	NA	0.9	0.5
#E76254	20	-0.147495	22	18	19	0.75	NA	0.9	0.5
#E76254	20	-0.0228929357798165	21	19	19	0.75	NA	0.9	0.5
#E76254	20	-0.668210684931507	23	20	19	0.75	NA	0.9	0.5
#E76254	20	-0.539768505747126	25	21	19	0.75	NA	0.9	0.5
#E76254	20	-0.0329715463917526	24	22	19	0.75	NA	0.9	0.5
#1E466E	28	0.00751485466598674	1	1	19	0.75	NA	0.9	0.5
#1E466E	28	0.0931887228451296	2	2	19	0.75	NA	0.9	0.5
#1E466E	28	-0.37077541023166	3	3	19	0.75	NA	0.9	0.5
#81C4D8	28	0.0802030769230769	7	4	19	0.75	NA	0.9	0.5
#81C4D8	28	0.107616414141414	6	5	19	0.75	NA	0.9	0.5
#81C4D8	28	0.071485294117647	8	6	19	0.75	NA	0.9	0.5
#81C4D8	28	0.0686924193548387	10	7	19	0.75	NA	0.9	0.5
#81C4D8	28	0.106653422459893	9	8	19	0.75	NA	0.9	0.5
#F49E51	28	0.441260212765957	17	9	19	0.75	NA	0.9	0.5
#F49E51	28	-0.110164193548387	12	10	19	0.75	NA	0.9	0.5
#F49E51	28	-0.193407333333333	16	11	19	0.75	NA	0.9	0.5
#F49E51	28	-0.0448792558139535	11	12	19	0.75	NA	0.9	0.5
#F49E51	28	-0.230896	18	13	19	0.75	NA	0.9	0.5
#F49E51	28	-0.678613971631206	13	14	19	0.75	NA	0.9	0.5
#F49E51	28	-0.449686493055556	15	15	19	0.75	NA	0.9	0.5
#F49E51	28	-0.193407333333333	19	16	19	0.75	NA	0.9	0.5
#F49E51	28	-0.0542203	14	17	19	0.75	NA	0.9	0.5
#E76254	28	-0.172831666666667	22	18	19	0.75	NA	0.9	0.5
#E76254	28	-0.0355236697247706	21	19	19	0.75	NA	0.9	0.5
#E76254	28	-0.699719178082192	23	20	19	0.75	NA	0.9	0.5
#E76254	28	-0.591305517241379	25	21	19	0.75	NA	0.9	0.5
#E76254	28	-0.0431677319587629	24	22	19	0.75	NA	0.9	0.5
#1E466E	28	0.0153902957674656	1	1	19	0.75	NA	0.9	0.5
#1E466E	28	0.0870058987386125	2	2	19	0.75	NA	0.9	0.5
#1E466E	28	-0.35519652992278	3	3	19	0.75	NA	0.9	0.5
#81C4D8	28	0.0843146153846154	7	4	19	0.75	NA	0.9	0.5
#81C4D8	28	0.113693131313131	6	5	19	0.75	NA	0.9	0.5
#81C4D8	28	0.0885629411764706	8	6	19	0.75	NA	0.9	0.5
#81C4D8	28	0.0765140322580645	10	7	19	0.75	NA	0.9	0.5
#81C4D8	28	0.112607860962567	9	8	19	0.75	NA	0.9	0.5
#F49E51	28	0.416224680851064	17	9	19	0.75	NA	0.9	0.5
#F49E51	28	-0.107387580645161	12	10	19	0.75	NA	0.9	0.5
#F49E51	28	-0.182973	16	11	19	0.75	NA	0.9	0.5
#F49E51	28	-0.0363622325581395	11	12	19	0.75	NA	0.9	0.5
#F49E51	28	-0.219394666666667	18	13	19	0.75	NA	0.9	0.5
#F49E51	28	-0.652910496453901	13	14	19	0.75	NA	0.9	0.5
#F49E51	28	-0.431495729166667	15	15	19	0.75	NA	0.9	0.5
#F49E51	28	-0.182973	19	16	19	0.75	NA	0.9	0.5
#F49E51	28	-0.0449123	14	17	19	0.75	NA	0.9	0.5
#E76254	28	-0.161551388888889	22	18	19	0.75	NA	0.9	0.5
#E76254	28	-0.0281665137614679	21	19	19	0.75	NA	0.9	0.5
#E76254	28	-0.675753424657534	23	20	19	0.75	NA	0.9	0.5
#E76254	28	-0.567428850574713	25	21	19	0.75	NA	0.9	0.5
#E76254	28	-0.03586	24	22	19	0.75	NA	0.9	0.5
#1E466E	28	0.0207629083800782	1	1	19	0.75	NA	0.9	0.5
#1E466E	28	0.0931389838822705	2	2	19	0.75	NA	0.9	0.5
#1E466E	28	-0.348524840733591	3	3	19	0.75	NA	0.9	0.5
#81C4D8	28	0.0907846153846154	7	4	19	0.75	NA	0.9	0.5
#81C4D8	28	0.110400101010101	6	5	19	0.75	NA	0.9	0.5
#81C4D8	28	0.0770852941176471	8	6	19	0.75	NA	0.9	0.5
#81C4D8	28	0.074258064516129	10	7	19	0.75	NA	0.9	0.5
#81C4D8	28	0.109647700534759	9	8	19	0.75	NA	0.9	0.5
#F49E51	28	0.434307659574468	17	9	19	0.75	NA	0.9	0.5
#F49E51	28	-0.116363870967742	12	10	19	0.75	NA	0.9	0.5
#F49E51	28	-0.170132	16	11	19	0.75	NA	0.9	0.5
#F49E51	28	-0.0412226976744186	11	12	19	0.75	NA	0.9	0.5
#F49E51	28	-0.212308666666667	18	13	19	0.75	NA	0.9	0.5
#F49E51	28	-0.644788368794326	13	14	19	0.75	NA	0.9	0.5
#F49E51	28	-0.434384861111111	15	15	19	0.75	NA	0.9	0.5
#F49E51	28	-0.170132	19	16	19	0.75	NA	0.9	0.5
#F49E51	28	-0.0506879	14	17	19	0.75	NA	0.9	0.5
#E76254	28	-0.162745277777778	22	18	19	0.75	NA	0.9	0.5
#E76254	28	-0.0248169724770642	21	19	19	0.75	NA	0.9	0.5
#E76254	28	-0.662918493150685	23	20	19	0.75	NA	0.9	0.5
#E76254	28	-0.561549137931034	25	21	19	0.75	NA	0.9	0.5
#E76254	28	-0.032860618556701	24	22	19	0.75	NA	0.9	0.5
#1E466E	40	0.0310559952405235	1	1	19	0.75	NA	0.9	0.5
#1E466E	40	0.0935300035038542	2	2	19	0.75	NA	0.9	0.5
#1E466E	40	-0.355147456563707	3	3	19	0.75	NA	0.9	0.5
#81C4D8	40	0.0840661538461538	7	4	19	0.75	NA	0.9	0.5
#81C4D8	40	0.11294601010101	6	5	19	0.75	NA	0.9	0.5
#81C4D8	40	0.0713829411764706	8	6	19	0.75	NA	0.9	0.5
#81C4D8	40	0.0775990322580645	10	7	19	0.75	NA	0.9	0.5
#81C4D8	40	0.111407967914439	9	8	19	0.75	NA	0.9	0.5
#F49E51	40	0.430548936170213	17	9	19	0.75	NA	0.9	0.5
#F49E51	40	-0.113370161290323	12	10	19	0.75	NA	0.9	0.5
#F49E51	40	-0.179614	16	11	19	0.75	NA	0.9	0.5
#F49E51	40	-0.0159176744186047	11	12	19	0.75	NA	0.9	0.5
#F49E51	40	-0.221749333333333	18	13	19	0.75	NA	0.9	0.5
#F49E51	40	-0.660972624113475	13	14	19	0.75	NA	0.9	0.5
#F49E51	40	-0.435479027777778	15	15	19	0.75	NA	0.9	0.5
#F49E51	40	-0.179614	19	16	19	0.75	NA	0.9	0.5
#F49E51	40	-0.02679535	14	17	19	0.75	NA	0.9	0.5
#E76254	40	-0.175546666666667	22	18	19	0.75	NA	0.9	0.5
#E76254	40	-0.0146476146788991	21	19	19	0.75	NA	0.9	0.5
#E76254	40	-0.679494383561644	23	20	19	0.75	NA	0.9	0.5
#E76254	40	-0.572758735632184	25	21	19	0.75	NA	0.9	0.5
#E76254	40	-0.0243492783505155	24	22	19	0.75	NA	0.9	0.5
#1E466E	40	0.0171750977392487	1	1	19	0.75	NA	0.9	0.5
#1E466E	40	0.0929545970567624	2	2	19	0.75	NA	0.9	0.5
#1E466E	40	-0.357236438223938	3	3	19	0.75	NA	0.9	0.5
#81C4D8	40	0.06411	7	4	19	0.75	NA	0.9	0.5
#81C4D8	40	0.0938164141414141	6	5	19	0.75	NA	0.9	0.5
#81C4D8	40	0.0651652941176471	8	6	19	0.75	NA	0.9	0.5
#81C4D8	40	0.0559158064516129	10	7	19	0.75	NA	0.9	0.5
#81C4D8	40	0.0925422459893048	9	8	19	0.75	NA	0.9	0.5
#F49E51	40	0.425192978723404	17	9	19	0.75	NA	0.9	0.5
#F49E51	40	-0.102443387096774	12	10	19	0.75	NA	0.9	0.5
#F49E51	40	-0.176021666666667	16	11	19	0.75	NA	0.9	0.5
#F49E51	40	-0.0292653953488372	11	12	19	0.75	NA	0.9	0.5
#F49E51	40	-0.223999333333333	18	13	19	0.75	NA	0.9	0.5
#F49E51	40	-0.66443390070922	13	14	19	0.75	NA	0.9	0.5
#F49E51	40	-0.428776666666667	15	15	19	0.75	NA	0.9	0.5
#F49E51	40	-0.176021666666667	19	16	19	0.75	NA	0.9	0.5
#F49E51	40	-0.0397843	14	17	19	0.75	NA	0.9	0.5
#E76254	40	-0.167268055555556	22	18	19	0.75	NA	0.9	0.5
#E76254	40	-0.0310733944954128	21	19	19	0.75	NA	0.9	0.5
#E76254	40	-0.684149589041096	23	20	19	0.75	NA	0.9	0.5
#E76254	40	-0.563380689655172	25	21	19	0.75	NA	0.9	0.5
#E76254	40	-0.0407212371134021	24	22	19	0.75	NA	0.9	0.5
#1E466E	40	0.0227472972972973	1	1	19	0.75	NA	0.9	0.5
#1E466E	40	0.0932238314646111	2	2	19	0.75	NA	0.9	0.5
#1E466E	40	-0.371595767374517	3	3	19	0.75	NA	0.9	0.5
#81C4D8	40	0.0891507692307692	7	4	19	0.75	NA	0.9	0.5
#81C4D8	40	0.0992257575757576	6	5	19	0.75	NA	0.9	0.5
#81C4D8	40	0.0632735294117647	8	6	19	0.75	NA	0.9	0.5
#81C4D8	40	0.0773195161290322	10	7	19	0.75	NA	0.9	0.5
#81C4D8	40	0.0988545454545455	9	8	19	0.75	NA	0.9	0.5
#F49E51	40	0.444689361702128	17	9	19	0.75	NA	0.9	0.5
#F49E51	40	-0.12052064516129	12	10	19	0.75	NA	0.9	0.5
#F49E51	40	-0.195762666666667	16	11	19	0.75	NA	0.9	0.5
#F49E51	40	-0.0133622325581395	11	12	19	0.75	NA	0.9	0.5
#F49E51	40	-0.230628666666667	18	13	19	0.75	NA	0.9	0.5
#F49E51	40	-0.685035106382979	13	14	19	0.75	NA	0.9	0.5
#F49E51	40	-0.4514003125	15	15	19	0.75	NA	0.9	0.5
#F49E51	40	-0.195762666666667	19	16	19	0.75	NA	0.9	0.5
#F49E51	40	-0.02312245	14	17	19	0.75	NA	0.9	0.5
#E76254	40	-0.166936666666667	22	18	19	0.75	NA	0.9	0.5
#E76254	40	-0.00694403669724771	21	19	19	0.75	NA	0.9	0.5
#E76254	40	-0.701633835616438	23	20	19	0.75	NA	0.9	0.5
#E76254	40	-0.594960172413793	25	21	19	0.75	NA	0.9	0.5
#E76254	40	-0.0144758762886598	24	22	19	0.75	NA	0.9	0.5
