# Supplementary material for: Functionally enriched epigenetic clocks reveal tissue-specific discordant aging patterns in individuals with cancer
Source: Commun Med (Lond). 2025 Apr 2;5:98. doi: 10.1038/s43856-025-00739-4 (PMC11965555; doi:10.1038/s43856-025-00739-4)
Supplement: Supplementary file 13 — Supplementary Data 11 [file 43856_2025_739_MOESM13_ESM.csv]

AGE	AGEepi	AGEimm	PCGTepi	PCGTimm	PCGTgen	PCGTpure	PCGTnonage	PROepi+	PROimm+	PROgen+	PROpure+	PROepi-	PROimm-	PROgen-	PROpure-	PROnonage	SENepi	SENimm	SENgen	SENpure	SENnonage	Hannum clock	Horvath clock	PhenoAge	DNAmGrimAgeV2	CausAge	DamAge	AdaptAge
0	0.111111111111111	0	0.111111111111111	0	0.777777777777778	1	1	0	0	0	0	1	0	1	1	0	0	0	0	0	0	0	0	0	0	0	0	1
0	1	0	0	0	0.166666666666667	0.166666666666667	0.166666666666667	0	0	0	0	1	1	1	1	0	0	0	0	0	0	0	0.0555555555555556	0	0.444444444444444	0	0.166666666666667	0.166666666666667
1	0.96875	1	0.96875	0.96875	1	1	0.6875	1	1	1	1	0	0.03125	0	0	1	1	1	1	1	1	1	1	1	1	0.1875	0.34375	1
0.527027027027027	0.373873873873874	0.623123123123123	0.585585585585586	0.418918918918919	0.561561561561562	0.516516516516517	0.518018018018018	0.692192192192192	0.653153153153153	0.564564564564565	0.563063063063063	0.291291291291291	0.456456456456456	0.567567567567568	0.567567567567568	0.741741741741742	0.912912912912913	0.845345345345345	0.791291291291291	0.797297297297297	0.912912912912913	0.503003003003003	0.307807807807808	0.528528528528529	0.430930930930931	0.534534534534535	0.555555555555556	0.424924924924925
0.945945945945946	0.90990990990991	0.855855855855856	0.963963963963964	0.954954954954955	0.810810810810811	0.810810810810811	0.126126126126126	0.972972972972973	0.963963963963964	0.855855855855856	0.855855855855856	0.126126126126126	0.315315315315315	0.342342342342342	0.342342342342342	0.954954954954955	1	1	1	1	1	0.297297297297297	0.810810810810811	0.981981981981982	0.225225225225225	0.549549549549549	0.801801801801802	0.873873873873874
1	0.864864864864865	0.828828828828829	0.837837837837838	0.900900900900901	0.891891891891892	0.918918918918919	0.495495495495495	0.810810810810811	0.738738738738739	0.837837837837838	0.81981981981982	0.324324324324324	0.873873873873874	0.792792792792793	0.792792792792793	0.495495495495495	0.873873873873874	0.918918918918919	0.990990990990991	0.981981981981982	0.855855855855856	0.36036036036036	0.918918918918919	0.972972972972973	0.567567567567568	0.990990990990991	0.981981981981982	0.873873873873874
1	0.666666666666667	1	0.857142857142857	0.761904761904762	1	1	0.571428571428571	1	1	1	1	0	0	0.142857142857143	0.142857142857143	1	1	1	1	1	1	1	1	0.571428571428571	0.809523809523809	0.571428571428571	0.761904761904762	0.380952380952381
0.666666666666667	0.222222222222222	0.555555555555556	0.666666666666667	0.222222222222222	0.555555555555556	0.555555555555556	0.333333333333333	0.666666666666667	1	1	1	0	0.333333333333333	0.111111111111111	0.111111111111111	0.777777777777778	1	1	1	1	1	0.444444444444444	0.444444444444444	0.555555555555556	0.444444444444444	0.333333333333333	0.444444444444444	0.666666666666667
0.849459546664516	0.775096797612326	0.646779462773252	0.633432819768224	0.565425775053104	0.718160979806942	0.717344249952946	0.489436288349332	0.829720228012154	0.608124277378936	0.846011131725417	0.849103277674706	0.734845123820279	0.665439891371568	0.842710602027372	0.842710602027372	0.553920975504826	0.800603640665752	0.607478959963432	0.786299104622086	0.790981016912694	0.574450135785539	0.879762576967546	0.902278104917857	0.847997499395015	0.884720093571025	0.889257481648786	0.790399559033099	0.723518458766906
0.828964311994113	0.70497608535688	0.665884841795438	0.722912067696836	0.548519131714496	0.802106328182487	0.803026122148639	0.554727740986019	0.723279985283297	0.651995952906549	0.820962104488595	0.820502207505519	0.588070272259014	0.593772994849154	0.795713760117734	0.795713760117734	0.556383370125092	0.69168506254599	0.668368285504047	0.814753495217071	0.817006990434143	0.534998160412068	0.896201250919794	0.896017292126564	0.849843635025754	0.877943340691685	0.858397718910964	0.742917586460633	0.747930463576159
0.776641604010025	0.521303258145363	0.77874686716792	0.544160401002506	0.698245614035088	0.698446115288221	0.70015037593985	0.527318295739348	0.487318295739348	0.712581453634085	0.752781954887218	0.755689223057644	0.504761904761905	0.865563909774436	0.786967418546366	0.786967418546366	0.491228070175439	0.489022556390977	0.716390977443609	0.72812030075188	0.732330827067669	0.523208020050125	0.915989974937343	0.917393483709273	0.908872180451128	0.903558897243108	0.904862155388471	0.833884711779449	0.762606516290727
0.656738559853931	0.519171516603903	0.558883943854844	0.625242496861805	0.619879036859523	0.648636311765377	0.649263950701814	0.563619764920689	0.541538285975123	0.601335159192057	0.621533721328312	0.620677850051352	0.538628323633459	0.571322606413329	0.546045874700445	0.546045874700445	0.456464681045304	0.514892160219103	0.62478603218076	0.633801209631405	0.633173570694967	0.399235421659249	0.610635627068356	0.574574917265777	0.645840465593975	0.676880063905055	0.583019513865115	0.548499372361064	0.600536346000228
0.532152230971129	0.345931758530184	0.569816272965879	0.557349081364829	0.667060367454068	0.582677165354331	0.577690288713911	0.60748031496063	0.448162729658793	0.670866141732283	0.493438320209974	0.488582677165354	0.497769028871391	0.6250656167979	0.508792650918635	0.508792650918635	0.491732283464567	0.45748031496063	0.608530183727034	0.496587926509186	0.493044619422572	0.470603674540682	0.532020997375328	0.528083989501312	0.552099737532808	0.539370078740158	0.464829396325459	0.493700787401575	0.522834645669291
0.752574197456087	0.652432868968302	0.550474459923279	0.677468201090248	0.58358570563295	0.699374116696951	0.704320613769433	0.529880880274581	0.613365636987684	0.547849788007268	0.720068645265496	0.72228952150212	0.570058550373511	0.529981829194428	0.574702200686453	0.574702200686453	0.42933575610741	0.559055118110236	0.637290530991318	0.739349888956188	0.740965071673733	0.344336765596608	0.671108419139915	0.610337169392288	0.717948717948718	0.782656975570361	0.673934988895619	0.590652130022209	0.660306884716333
0.984452194129613	0.730344488409005	0.83252855833501	0.979265866362641	0.937786421657389	0.983703306283951	0.983356805937451	0.916012786980529	0.734692508886057	0.949276820244562	0.976728589631815	0.977186864283638	0.166398408333892	0.344018956922183	0.98522343683634	0.98522343683634	0.759171081751727	0.844857264212103	0.980204770527351	0.990599780922362	0.99005208682628	0.897324123130575	0.822603000022355	0.453613663291083	0.933628417499385	0.532179822502403	0.952473565376791	0.533979388818098	0.817383139963785
0.955867850098619	0.97150605804452	0.839250493096647	0.822696534234996	0.768667230205692	0.902859960552268	0.899830938292477	0.431565229642153	0.939842209072978	0.923076923076923	0.966575091575092	0.968265708650324	0.187975486052409	0.783565793181178	0.854747816286278	0.854747816286278	0.90190898844745	0.933819385742463	0.935686108763032	0.940335305719921	0.941391941391941	0.86492673992674	0.93769371653987	0.837947309101155	0.953085376162299	0.881586362355593	0.946499013806706	0.837102000563539	0.871618765849535
0.992156862745098	0.786680189317106	0.944692359702502	0.983637592968222	0.726031102096011	0.981338742393509	0.982691007437458	0.791413116970926	0.958350236646383	0.980324543610548	0.994388100067613	0.994590939824206	0.00933062880324544	0.708384043272481	0.992765382014875	0.992765382014875	0.984651791751183	0.953617308992563	0.990060851926978	0.987694388100068	0.989790398918188	0.946788370520622	0.346720757268425	0.0979039891818796	0.91947261663286	0.635835023664638	0.856186612576065	0.571196754563895	0.818593644354293
0.98955857385399	0.556876061120543	0.986332767402377	0.954499151103565	0.99634974533107	0.991426146010187	0.991086587436333	0.960950764006791	0.814176570458404	0.975297113752122	0.984550084889643	0.983106960950764	0.0131578947368421	0.63081494057725	0.946179966044143	0.946179966044143	0.974787775891341	0.974448217317487	0.99151103565365	0.991086587436333	0.991001697792869	0.997623089983022	0.606536502546689	0.486332767402377	0.907724957555178	0.351188455008489	0.97088285229202	0.78276740237691	0.906112054329372
0.993485342019544	0.863192182410423	0.996742671009772	0.986970684039088	0.944625407166124	0.996742671009772	0.996742671009772	0.93485342019544	0.90228013029316	0.996742671009772	0.993485342019544	0.993485342019544	0.0586319218241042	0.794788273615635	0.990228013029316	0.990228013029316	0.973941368078176	1	0.990228013029316	0.996742671009772	0.996742671009772	0.973941368078176	0.876221498371335	0.469055374592834	0.941368078175896	0.840390879478827	0.944625407166124	0.732899022801303	0.840390879478827
0.931419457735247	0.547505126452495	0.944178628389155	0.82820688083846	0.813966735019367	0.906698564593301	0.905445431761221	0.78092959671907	0.933811802232855	0.962633857370699	0.942697653223969	0.943495101389838	0.0295055821371611	0.638414217361586	0.926520847573479	0.926520847573479	0.962519936204147	0.968671679197995	0.969013442697653	0.937229437229437	0.934951013898382	0.966848940533151	0.689906584643427	0.345408976987924	0.894167236272499	0.643654591023012	0.918432444748234	0.906584643426749	0.600250626566416
0.987654320987654	0.885802469135803	0.833333333333333	0.904320987654321	0.864197530864197	0.959876543209877	0.962962962962963	0.848765432098765	0.990740740740741	0.626543209876543	0.969135802469136	0.969135802469136	0.410493827160494	0.231481481481482	0.993827160493827	0.993827160493827	0.567901234567901	0.966049382716049	0.679012345679012	0.969135802469136	0.972222222222222	0.651234567901235	0.771604938271605	0.623456790123457	0.864197530864197	0.604938271604938	0.756172839506173	0.388888888888889	0.833333333333333
0.809459459459459	0.595945945945946	0.6875	0.766891891891892	0.688513513513514	0.766891891891892	0.768243243243243	0.710135135135135	0.6875	0.753378378378378	0.795945945945946	0.803378378378378	0.224662162162162	0.601013513513514	0.72972972972973	0.72972972972973	0.770608108108108	0.921959459459459	0.765878378378378	0.818918918918919	0.825675675675676	0.822297297297297	0.515202702702703	0.164527027027027	0.680067567567568	0.35	0.665202702702703	0.599324324324324	0.641216216216216
0.984667931688805	0.703757115749526	0.897267552182163	0.955901328273245	0.755483870967742	0.971992409867173	0.972865275142315	0.86607210626186	0.930474383301708	0.960986717267552	0.981100569259962	0.982239089184061	0.0913851992409867	0.538330170777989	0.926034155597723	0.926034155597723	0.950474383301708	0.980265654648956	0.969601518026565	0.980151802656546	0.981176470588235	0.964440227703985	0.641859582542694	0.248235294117647	0.617874762808349	0.430322580645161	0.733965844402277	0.672106261859582	0.826527514231499
0.947606382978723	0.372872340425532	0.977606382978723	0.742021276595745	0.762712765957447	0.908244680851064	0.912712765957447	0.843776595744681	0.975106382978723	0.931329787234042	0.96218085106383	0.963563829787234	0.0857978723404255	0.68	0.875159574468085	0.875159574468085	0.930957446808511	0.959148936170213	0.951595744680851	0.961702127659574	0.963085106382979	0.922393617021277	0.750159574468085	0.649468085106383	0.931276595744681	0.686382978723404	0.936276595744681	0.936436170212766	0.723936170212766
0.932853167457849	0.879489278114258	0.609084956621378	0.550949418890162	0.749075135046653	0.896930757898183	0.900892126370928	0.696595187428384	0.539785562285153	0.800892126370928	0.931347192666558	0.933499754460632	0.180897037158291	0.237592077263055	0.72645277459486	0.72645277459486	0.60635128498936	0.775462432476674	0.791152398101162	0.927590440333933	0.924292028155181	0.625691602553609	0.759878867245048	0.668521853003765	0.883221476510067	0.881666393845146	0.923719102962842	0.542052709117695	0.824046488787036
0.995581737849779	0.75699558173785	0.998527245949926	0.930780559646539	0.986745213549337	1	1	0.550810014727541	1	1	0.998527245949926	0.998527245949926	0.0235640648011782	0.456553755522828	0.954344624447717	0.954344624447717	0.989690721649485	0.98379970544919	1	1	1	1	0.571428571428571	0.25920471281296	0.960235640648012	0.290132547864507	0.977908689248895	0.98379970544919	0.770250368188513
0.957065217391304	0.7625	0.895108695652174	0.910326086956522	0.910326086956522	0.947282608695652	0.946739130434783	0.92554347826087	0.916847826086956	0.759239130434783	0.959239130434783	0.958152173913044	0.180434782608696	0.815217391304348	0.948369565217391	0.948369565217391	0.744021739130435	0.871195652173913	0.746195652173913	0.960869565217391	0.959782608695652	0.891304347826087	0.72554347826087	0.718478260869565	0.929347826086956	0.846195652173913	0.935326086956522	0.533695652173913	0.902173913043478
0.997943956226165	0.729016746808158	0.953208423147073	0.963372575029017	0.926562759078096	0.995307577516166	0.995407063505223	0.928104791908473	0.663007793069143	0.977350356491461	0.996833029348367	0.996584314375725	0.112949759575526	0.750140938484497	0.992256673851766	0.992256673851766	0.746327308903996	0.737539379870668	0.904941137456475	0.997827889238932	0.997811308240756	0.723826894379042	0.531868678494445	0.445796716962361	0.885823246559443	0.55839827557619	0.973205106947438	0.728535897861051	0.727938981926712
0.906693227091634	0.796254980079681	0.852709163346614	0.832350597609562	0.907848605577689	0.920119521912351	0.919282868525896	0.840836653386454	0.836374501992032	0.849880478087649	0.90996015936255	0.911394422310757	0.403864541832669	0.876892430278885	0.845737051792829	0.845737051792829	0.630478087649402	0.876892430278885	0.871274900398406	0.906613545816733	0.903067729083665	0.665418326693227	0.683306772908366	0.218565737051793	0.747490039840637	0.772828685258964	0.845537848605578	0.740557768924303	0.895617529880478
1	0	1	1	0.716666666666667	0.966666666666667	0.966666666666667	0.2	1	1	1	1	0	0.183333333333333	1	1	1	1	1	0.9	0.916666666666667	0.983333333333333	0.883333333333333	0.283333333333333	1	0.8	1	1	0.216666666666667
0.697266595669152	0.58920837770678	0.526162584309549	0.605715299964501	0.499361022364217	0.711430599929002	0.707987220447284	0.4209797657082	0.607880724174654	0.546112886048988	0.693042243521477	0.68981185658502	0.5604898828541	0.512602058927938	0.573411430599929	0.573411430599929	0.514554490592829	0.559744408945687	0.553106141285055	0.761022364217252	0.760880369187078	0.513276535321264	0.507064252751154	0.487788427405041	0.540539581114661	0.512708555200568	0.578239261625843	0.559886403975861	0.499964501242457
0.50548519958428	0.563012433119058	0.492185996381693	0.489953423919319	0.431136687324377	0.517398668155048	0.517360175526387	0.425497517225451	0.536163824627584	0.505177258554987	0.526232726432888	0.528600023095577	0.56690018861388	0.482293390815659	0.525713075945956	0.525713075945956	0.48639285576812	0.505812386927903	0.501174025174179	0.534758843681435	0.541860733669502	0.483871588590785	0.492147503753031	0.472458524192617	0.51647484506717	0.434196851302976	0.496862850764079	0.500115477885985	0.502694484006313
0.82797329719919	0.648015315572904	0.442610111758929	0.736440372446887	0.732114220360264	0.891808903419898	0.89052846185403	0.718638505239865	0.722156611678124	0.482900510933479	0.787931527454905	0.780311035417262	0.611678124339578	0.473924988500889	0.668987208015813	0.668987208015813	0.69442199873199	0.66628957869743	0.510423788863888	0.890180380651658	0.893052050571226	0.658308573985903	0.635969219676533	0.505239865242849	0.639599209358412	0.56105717233749	0.644049676160167	0.514277545033006	0.67382305043448
0.586734693877551	0.63265306122449	0.295918367346939	0.642857142857143	0.551020408163265	0.61734693877551	0.61734693877551	0.494897959183673	0.438775510204082	0.280612244897959	0.571428571428571	0.561224489795918	0.581632653061224	0.469387755102041	0.479591836734694	0.479591836734694	0.336734693877551	0.433673469387755	0.346938775510204	0.525510204081633	0.510204081632653	0.311224489795918	0.454081632653061	0.678571428571429	0.647959183673469	0.704081632653061	0.5	0.168367346938776	0.494897959183673
0.8375	0.645833333333333	0.708333333333333	0.7375	0.9375	0.841666666666667	0.841666666666667	0.554166666666667	0.745833333333333	0.675	0.841666666666667	0.825	0.341666666666667	0.545833333333333	0.6625	0.6625	0.679166666666667	0.683333333333333	0.720833333333333	0.933333333333333	0.9375	0.675	0.620833333333333	0.658333333333333	0.795833333333333	0.541666666666667	0.7125	0.6125	0.683333333333333
0.637745740498034	0.546483180428135	0.558519003931848	0.552228047182176	0.527675840978593	0.608671909130625	0.607667103538663	0.48739624290083	0.581804281345566	0.539471384884229	0.637068588903451	0.635998252512014	0.500982961992136	0.531411096548711	0.564176496286588	0.564176496286588	0.515159458278724	0.533551769331586	0.54263870685889	0.630908693752731	0.636806465705548	0.527544779379642	0.524705111402359	0.5152249890782	0.540803844473569	0.495150720838794	0.581673219746614	0.546155526430756	0.507099169943207
0.499537189095578	0.49116180466394	0.510077334209191	0.484085276641486	0.395270371144487	0.455868740855752	0.45680929204861	0.403242662207757	0.367307634886985	0.498357767758502	0.505583589621092	0.50297094741871	0.488041563405094	0.524245319638112	0.498850437430952	0.498850437430952	0.35349795467439	0.510211698665313	0.479457167597265	0.49116180466394	0.490624346839449	0.38434206204652	0.535949956704786	0.569137977367054	0.524051237645935	0.552909736944254	0.509913110985041	0.4312501866173	0.551790033143232
0.507839038411288	0.535275672850797	0.542722759341521	0.507969689051476	0.502678338123857	0.4691664489156	0.469427750195976	0.449830154167755	0.550627123072903	0.538149986934936	0.533773190488633	0.534818395610138	0.498040240397178	0.489025346224196	0.593480533054612	0.593480533054612	0.512934413378626	0.603997909589757	0.547099555787823	0.507643062451006	0.509602822053828	0.520250849229161	0.52136137967076	0.511431931016462	0.514828847661354	0.597987980141103	0.521426704990855	0.555787823360334	0.485955056179775
0.631229235880399	0.588455149501661	0.425456810631229	0.636004983388704	0.479651162790698	0.633928571428572	0.634343853820598	0.490240863787375	0.624169435215947	0.517234219269103	0.649916943521595	0.647217607973422	0.452450166112957	0.523255813953488	0.682931893687708	0.682931893687708	0.476744186046512	0.684385382059801	0.583679401993355	0.658845514950166	0.660299003322259	0.43625415282392	0.521179401993355	0.541320598006645	0.613164451827242	0.709717607973422	0.565614617940199	0.455772425249169	0.647425249169435
0.206611570247934	0.239669421487603	0.363636363636364	0.231404958677686	0.264462809917355	0.247933884297521	0.247933884297521	0.322314049586777	0.264462809917355	0.338842975206612	0.247933884297521	0.239669421487603	0.371900826446281	0.264462809917355	0.247933884297521	0.247933884297521	0.59504132231405	0.223140495867769	0.330578512396694	0.247933884297521	0.247933884297521	0.479338842975207	0.380165289256198	0.413223140495868	0.31404958677686	0.305785123966942	0.297520661157025	0.628099173553719	0.264462809917355
0.271604938271605	0.246913580246914	0.580246913580247	0.246913580246914	0.283950617283951	0.320987654320988	0.320987654320988	0.296296296296296	0.283950617283951	0.320987654320988	0.259259259259259	0.259259259259259	0.530864197530864	0.382716049382716	0.259259259259259	0.259259259259259	0.444444444444444	0.222222222222222	0.320987654320988	0.320987654320988	0.320987654320988	0.444444444444444	0.271604938271605	0.395061728395062	0.296296296296296	0.37037037037037	0.271604938271605	0.37037037037037	0.296296296296296
0.530307315233786	0.421191553544495	0.537188914027149	0.522530165912519	0.526253770739065	0.526395173453997	0.527337858220211	0.539545625942685	0.403516214177979	0.516167043740573	0.517203996983409	0.516025641025641	0.437452865761689	0.528893288084465	0.534643665158371	0.534643665158371	0.482136123680241	0.490243212669683	0.527007918552036	0.528186274509804	0.52724358974359	0.478930995475113	0.524651206636501	0.507871417797888	0.490903092006033	0.541525263951735	0.534030920060332	0.500329939668175	0.520833333333333
0.524489795918367	0.467243168453822	0.471059610284792	0.511034244206157	0.476386486798109	0.545808832007379	0.54577424190015	0.494223452092701	0.516211230254814	0.480156808486106	0.522379799377378	0.522656520235213	0.451181828663669	0.494938314308774	0.484492101925516	0.484492101925516	0.524109304738845	0.556416464891041	0.52968984203851	0.536734693877551	0.535846881125332	0.523947884238441	0.56423382912487	0.493727660555748	0.491744494407933	0.520419693301049	0.515461777931511	0.522137668626773	0.547434567047158
0.421809210254204	0.480541745597128	0.506154507928892	0.457665009471655	0.482407124008371	0.421734760561516	0.421680991339019	0.512356580939224	0.50817498986657	0.483860961062811	0.425200807365556	0.425672322085915	0.485949688552119	0.49470579963106	0.495111136846807	0.495111136846807	0.518782003027621	0.485871102765392	0.489349557851547	0.412254833025884	0.409994457633989	0.539110905225541	0.44795759676392	0.461923118284017	0.444766600213422	0.470187034172409	0.426030094220222	0.518699281146856	0.429316220933599
0.406541222633433	0.40036563071298	0.489142551388951	0.483546617915905	0.525772506353948	0.468207963615285	0.466446693717394	0.492865742185758	0.375596379364159	0.524524011236456	0.395282472020333	0.393498907566772	0.405270432960271	0.472287867302805	0.369844384001427	0.369844384001427	0.48555312792616	0.39314219467606	0.529674053596112	0.43777589512641	0.434342533553306	0.483011548579837	0.395037231907968	0.470013822624515	0.51400098096045	0.552414500379008	0.42245953538146	0.455700717884693	0.455633834217684
0.384372198092665	0.38225875941732	0.528301447385275	0.437755446616751	0.490096531165943	0.407957707937913	0.408569033174583	0.544417145052923	0.374946145157722	0.517047240885432	0.386083908755342	0.385583204275783	0.388907649134247	0.502806273943572	0.37442797424283	0.37442797424283	0.482696584729678	0.369275375819467	0.554937761268762	0.388104193108909	0.388930937714692	0.466871994317586	0.481497222836782	0.500157197918001	0.504226877350691	0.555607307956543	0.451507353369275	0.485875475960363	0.465940451099803
0.571180555555556	0.600694444444444	0.581597222222222	0.561631944444444	0.521701388888889	0.582465277777778	0.582465277777778	0.449652777777778	0.574652777777778	0.639756944444444	0.584201388888889	0.585069444444444	0.597222222222222	0.467013888888889	0.525173611111111	0.525173611111111	0.602430555555556	0.59375	0.555555555555556	0.598090277777778	0.599826388888889	0.611979166666667	0.460069444444444	0.344618055555556	0.348958333333333	0.452256944444444	0.493923611111111	0.400173611111111	0.410590277777778
0.571180555555556	0.600694444444444	0.581597222222222	0.561631944444444	0.521701388888889	0.582465277777778	0.582465277777778	0.449652777777778	0.574652777777778	0.639756944444444	0.584201388888889	0.585069444444444	0.597222222222222	0.467013888888889	0.525173611111111	0.525173611111111	0.602430555555556	0.59375	0.555555555555556	0.598090277777778	0.599826388888889	0.611979166666667	0.460069444444444	0.344618055555556	0.348958333333333	0.452256944444444	0.493923611111111	0.400173611111111	0.410590277777778
