# Supplementary material for: Functionally enriched epigenetic clocks reveal tissue-specific discordant aging patterns in individuals with cancer
Source: Commun Med (Lond). 2025 Apr 2;5:98. doi: 10.1038/s43856-025-00739-4 (PMC11965555; doi:10.1038/s43856-025-00739-4)
Supplement: Supplementary file 14 — Supplementary Data 12 [file 43856_2025_739_MOESM14_ESM.csv]

colour	shape	x	y	PANEL	group	xmin	xmax	ymax	size	fill	alpha	stroke
#779A86	1	1	0.104598390623507	1	1	1	1	0.104598390623507	2	NA	NA	0.5
#779A86	1	1	0.125559455763927	1	1	1	1	0.125559455763927	2	NA	NA	0.5
#779A86	1	1	0.122245114856695	1	1	1	1	0.122245114856695	2	NA	NA	0.5
#779A86	1	1	0.100150366530274	1	1	1	1	0.100150366530274	2	NA	NA	0.5
#779A86	1	1	0.101466123566313	1	1	1	1	0.101466123566313	2	NA	NA	0.5
#779A86	1	1	0.110657469437341	1	1	1	1	0.110657469437341	2	NA	NA	0.5
#6D2F20	19	2.04977828990715	0.143332847718913	1	2	2	2	0.143332847718913	2	NA	NA	0.5
#6D2F20	19	2	0.153191243253197	1	2	2	2	0.153191243253197	2	NA	NA	0.5
#6D2F20	19	2	0.170496654165141	1	2	2	2	0.170496654165141	2	NA	NA	0.5
#6D2F20	19	2	0.178070655293852	1	2	2	2	0.178070655293852	2	NA	NA	0.5
#6D2F20	19	2.04666726421371	0.170835413079887	1	2	2	2	0.170835413079887	2	NA	NA	0.5
#6D2F20	19	2	0.154439613405649	1	2	2	2	0.154439613405649	2	NA	NA	0.5
#6D2F20	19	1.95731355300773	0.154930999543202	1	2	2	2	0.154930999543202	2	NA	NA	0.5
#6D2F20	19	2.04787746354218	0.154711645101547	1	2	2	2	0.154711645101547	2	NA	NA	0.5
#6D2F20	19	2	0.152004566608717	1	2	2	2	0.152004566608717	2	NA	NA	0.5
#6D2F20	19	2	0.141392641030036	1	2	2	2	0.141392641030036	2	NA	NA	0.5
#6D2F20	19	2	0.158185948261344	1	2	2	2	0.158185948261344	2	NA	NA	0.5
#6D2F20	19	2	0.143244078717045	1	2	2	2	0.143244078717045	2	NA	NA	0.5
#DF8360	19	3	0.130651423998679	1	3	3	3	0.130651423998679	2	NA	NA	0.5
#DF8360	19	3	0.163264485176398	1	3	3	3	0.163264485176398	2	NA	NA	0.5
#DF8360	19	3	0.135568381471409	1	3	3	3	0.135568381471409	2	NA	NA	0.5
#DF8360	19	3	0.17082897176642	1	3	3	3	0.17082897176642	2	NA	NA	0.5
#DF8360	19	3	0.126605718871026	1	3	3	3	0.126605718871026	2	NA	NA	0.5
#E9BA6C	1	4	0.122067840347473	1	4	4	4	0.122067840347473	2	NA	NA	0.5
#E9BA6C	1	4	0.134083163562152	1	4	4	4	0.134083163562152	2	NA	NA	0.5
#E9BA6C	1	4.0483806033934	0.111457020610119	1	4	4	4	0.111457020610119	2	NA	NA	0.5
#E9BA6C	1	4	0.152118402497298	1	4	4	4	0.152118402497298	2	NA	NA	0.5
#E9BA6C	1	4	0.1112187985753	1	4	4	4	0.1112187985753	2	NA	NA	0.5
#E9BA6C	1	4	0.12893628084433	1	4	4	4	0.12893628084433	2	NA	NA	0.5
#C0BE84	1	5	0.113632372665498	1	5	5	5	0.113632372665498	2	NA	NA	0.5
#C0BE84	1	5	0.112103234878772	1	5	5	5	0.112103234878772	2	NA	NA	0.5
#C0BE84	1	5.04365451956347	0.106686965863456	1	5	5	5	0.106686965863456	2	NA	NA	0.5
#C0BE84	1	5	0.0837035613864254	1	5	5	5	0.0837035613864254	2	NA	NA	0.5
#C0BE84	1	5	0.126414905967269	1	5	5	5	0.126414905967269	2	NA	NA	0.5
#C0BE84	1	5	0.106226871194214	1	5	5	5	0.106226871194214	2	NA	NA	0.5
#779A86	1	1	0.13803579507239	2	1	1	1	0.13803579507239	2	NA	NA	0.5
#779A86	1	1	0.0900896704415152	2	1	1	1	0.0900896704415152	2	NA	NA	0.5
#779A86	1	1	0.13046716405147	2	1	1	1	0.13046716405147	2	NA	NA	0.5
#779A86	1	1	0.136032388795633	2	1	1	1	0.136032388795633	2	NA	NA	0.5
#779A86	1	1	0.133244170706228	2	1	1	1	0.133244170706228	2	NA	NA	0.5
#779A86	1	1.02551291403561	0.131278741077251	2	1	1	1	0.131278741077251	2	NA	NA	0.5
#6D2F20	19	2.01328451712897	0.103585033541139	2	2	2	2	0.103585033541139	2	NA	NA	0.5
#6D2F20	19	2	0.100530795806988	2	2	2	2	0.100530795806988	2	NA	NA	0.5
#6D2F20	19	1.96972288308637	0.105246238220154	2	2	2	2	0.105246238220154	2	NA	NA	0.5
#6D2F20	19	2	0.0990498960278052	2	2	2	2	0.0990498960278052	2	NA	NA	0.5
#6D2F20	19	2	0.102675279624321	2	2	2	2	0.102675279624321	2	NA	NA	0.5
#6D2F20	19	2.04900040827436	0.104683002727306	2	2	2	2	0.104683002727306	2	NA	NA	0.5
#6D2F20	19	2	0.104495252532796	2	2	2	2	0.104495252532796	2	NA	NA	0.5
#6D2F20	19	2	0.135632697893556	2	2	2	2	0.135632697893556	2	NA	NA	0.5
#6D2F20	19	2.04067707613711	0.101079546901253	2	2	2	2	0.101079546901253	2	NA	NA	0.5
#6D2F20	19	2	0.143500789941641	2	2	2	2	0.143500789941641	2	NA	NA	0.5
#6D2F20	19	2	0.107303373606841	2	2	2	2	0.107303373606841	2	NA	NA	0.5
#6D2F20	19	2	0.0967752699621494	2	2	2	2	0.0967752699621494	2	NA	NA	0.5
#DF8360	19	3	0.115088703434176	2	3	3	3	0.115088703434176	2	NA	NA	0.5
#DF8360	19	3	0.0986770335868929	2	3	3	3	0.0986770335868929	2	NA	NA	0.5
#DF8360	19	3	0.116480052787771	2	3	3	3	0.116480052787771	2	NA	NA	0.5
#DF8360	19	3	0.117564349511652	2	3	3	3	0.117564349511652	2	NA	NA	0.5
#DF8360	19	3	0.102647689001821	2	3	3	3	0.102647689001821	2	NA	NA	0.5
#E9BA6C	1	4	0.126004976031638	2	4	4	4	0.126004976031638	2	NA	NA	0.5
#E9BA6C	1	4.04834588178361	0.126245695900475	2	4	4	4	0.126245695900475	2	NA	NA	0.5
#E9BA6C	1	4	0.122512462690381	2	4	4	4	0.122512462690381	2	NA	NA	0.5
#E9BA6C	1	4	0.130635446283327	2	4	4	4	0.130635446283327	2	NA	NA	0.5
#E9BA6C	1	4	0.108669033312117	2	4	4	4	0.108669033312117	2	NA	NA	0.5
#E9BA6C	1	4	0.115445129144549	2	4	4	4	0.115445129144549	2	NA	NA	0.5
#C0BE84	1	5	0.13636027430236	2	5	5	5	0.13636027430236	2	NA	NA	0.5
#C0BE84	1	5	0.132608889175205	2	5	5	5	0.132608889175205	2	NA	NA	0.5
#C0BE84	1	5	0.126043069760329	2	5	5	5	0.126043069760329	2	NA	NA	0.5
#C0BE84	1	5	0.138398559759441	2	5	5	5	0.138398559759441	2	NA	NA	0.5
#C0BE84	1	5	0.142311771507771	2	5	5	5	0.142311771507771	2	NA	NA	0.5
#C0BE84	1	5	0.131616876044246	2	5	5	5	0.131616876044246	2	NA	NA	0.5
#779A86	1	1	0.1438986145218	3	1	1	1	0.1438986145218	2	NA	NA	0.5
#779A86	1	1.03167616571469	0.142833151007352	3	1	1	1	0.142833151007352	2	NA	NA	0.5
#779A86	1	1	0.123028770525586	3	1	1	1	0.123028770525586	2	NA	NA	0.5
#779A86	1	1	0.146487622409758	3	1	1	1	0.146487622409758	2	NA	NA	0.5
#779A86	1	1	0.142103010530516	3	1	1	1	0.142103010530516	2	NA	NA	0.5
#779A86	1	1	0.138006455607641	3	1	1	1	0.138006455607641	2	NA	NA	0.5
#6D2F20	19	2	0.134561846669436	3	2	2	2	0.134561846669436	2	NA	NA	0.5
#6D2F20	19	2	0.132738569256688	3	2	2	2	0.132738569256688	2	NA	NA	0.5
#6D2F20	19	2	0.15539463008522	3	2	2	2	0.15539463008522	2	NA	NA	0.5
#6D2F20	19	2	0.14122409184592	3	2	2	2	0.14122409184592	2	NA	NA	0.5
#6D2F20	19	2	0.148885848528177	3	2	2	2	0.148885848528177	2	NA	NA	0.5
#6D2F20	19	2	0.129575431435296	3	2	2	2	0.129575431435296	2	NA	NA	0.5
#6D2F20	19	2	0.124011542716939	3	2	2	2	0.124011542716939	2	NA	NA	0.5
#6D2F20	19	2	0.152712722079255	3	2	2	2	0.152712722079255	2	NA	NA	0.5
#6D2F20	19	2	0.153998081321595	3	2	2	2	0.153998081321595	2	NA	NA	0.5
#6D2F20	19	2	0.116101667149759	3	2	2	2	0.116101667149759	2	NA	NA	0.5
#6D2F20	19	2.03648904815389	0.149531018444435	3	2	2	2	0.149531018444435	2	NA	NA	0.5
#6D2F20	19	2	0.147938662667852	3	2	2	2	0.147938662667852	2	NA	NA	0.5
#DF8360	19	3	0.136061331470866	3	3	3	3	0.136061331470866	2	NA	NA	0.5
#DF8360	19	3	0.141471278107234	3	3	3	3	0.141471278107234	2	NA	NA	0.5
#DF8360	19	3	0.148488708646248	3	3	3	3	0.148488708646248	2	NA	NA	0.5
#DF8360	19	3	0.158096561952742	3	3	3	3	0.158096561952742	2	NA	NA	0.5
#DF8360	19	3	0.142908615826408	3	3	3	3	0.142908615826408	2	NA	NA	0.5
#E9BA6C	1	4	0.151527170821845	3	4	4	4	0.151527170821845	2	NA	NA	0.5
#E9BA6C	1	4.01912886239826	0.152399050586632	3	4	4	4	0.152399050586632	2	NA	NA	0.5
#E9BA6C	1	4	0.160066878162012	3	4	4	4	0.160066878162012	2	NA	NA	0.5
#E9BA6C	1	4	0.135003959785411	3	4	4	4	0.135003959785411	2	NA	NA	0.5
#E9BA6C	1	4	0.146513055295859	3	4	4	4	0.146513055295859	2	NA	NA	0.5
#E9BA6C	1	4	0.150093540132053	3	4	4	4	0.150093540132053	2	NA	NA	0.5
#C0BE84	1	5.00896982228992	0.131925256285389	3	5	5	5	0.131925256285389	2	NA	NA	0.5
#C0BE84	1	5	0.13660024304645	3	5	5	5	0.13660024304645	2	NA	NA	0.5
#C0BE84	1	5	0.130996894649693	3	5	5	5	0.130996894649693	2	NA	NA	0.5
#C0BE84	1	5	0.130019128405709	3	5	5	5	0.130019128405709	2	NA	NA	0.5
#C0BE84	1	5	0.138548300228716	3	5	5	5	0.138548300228716	2	NA	NA	0.5
#C0BE84	1	5	0.134078308014489	3	5	5	5	0.134078308014489	2	NA	NA	0.5
#779A86	1	1	0.0524131343160435	4	1	1	1	0.0524131343160435	2	NA	NA	0.5
#779A86	1	1	0.0548996359035966	4	1	1	1	0.0548996359035966	2	NA	NA	0.5
#779A86	1	1	0.0566552660969412	4	1	1	1	0.0566552660969412	2	NA	NA	0.5
#779A86	1	1	0.0454625041047261	4	1	1	1	0.0454625041047261	2	NA	NA	0.5
#779A86	1	1	0.0484776748951203	4	1	1	1	0.0484776748951203	2	NA	NA	0.5
#779A86	1	1.03497659043116	0.0527185703045797	4	1	1	1	0.0527185703045797	2	NA	NA	0.5
#6D2F20	19	2	0.0589536030664176	4	2	2	2	0.0589536030664176	2	NA	NA	0.5
#6D2F20	19	2.03654972762146	0.0710803287241265	4	2	2	2	0.0710803287241265	2	NA	NA	0.5
#6D2F20	19	2	0.0707886634698756	4	2	2	2	0.0707886634698756	2	NA	NA	0.5
#6D2F20	19	2.04103132875655	0.0655788505215839	4	2	2	2	0.0655788505215839	2	NA	NA	0.5
#6D2F20	19	2	0.0653345942091287	4	2	2	2	0.0653345942091287	2	NA	NA	0.5
#6D2F20	19	2.02399959471617	0.0584959100110466	4	2	2	2	0.0584959100110466	2	NA	NA	0.5
#6D2F20	19	2	0.0624804812244938	4	2	2	2	0.0624804812244938	2	NA	NA	0.5
#6D2F20	19	2.0123049256466	0.0615523500466218	4	2	2	2	0.0615523500466218	2	NA	NA	0.5
#6D2F20	19	2	0.0611380740258927	4	2	2	2	0.0611380740258927	2	NA	NA	0.5
#6D2F20	19	2	0.058120944751535	4	2	2	2	0.058120944751535	2	NA	NA	0.5
#6D2F20	19	2	0.0632371424156925	4	2	2	2	0.0632371424156925	2	NA	NA	0.5
#6D2F20	19	2.04511999465995	0.063421318128808	4	2	2	2	0.063421318128808	2	NA	NA	0.5
#DF8360	19	3	0.0563351529727393	4	3	3	3	0.0563351529727393	2	NA	NA	0.5
#DF8360	19	3	0.0610549845147222	4	3	3	3	0.0610549845147222	2	NA	NA	0.5
#DF8360	19	3	0.0545663292246958	4	3	3	3	0.0545663292246958	2	NA	NA	0.5
#DF8360	19	3	0.0634423314229689	4	3	3	3	0.0634423314229689	2	NA	NA	0.5
#DF8360	19	3	0.0581049039363949	4	3	3	3	0.0581049039363949	2	NA	NA	0.5
#E9BA6C	1	4.04992521827374	0.0497976618719863	4	4	4	4	0.0497976618719863	2	NA	NA	0.5
#E9BA6C	1	4	0.0548860945782452	4	4	4	4	0.0548860945782452	2	NA	NA	0.5
#E9BA6C	1	4	0.0497742938690382	4	4	4	4	0.0497742938690382	2	NA	NA	0.5
#E9BA6C	1	4	0.0714175843954614	4	4	4	4	0.0714175843954614	2	NA	NA	0.5
#E9BA6C	1	4	0.0457051099829571	4	4	4	4	0.0457051099829571	2	NA	NA	0.5
#E9BA6C	1	4	0.052951226059562	4	4	4	4	0.052951226059562	2	NA	NA	0.5
#C0BE84	1	5	0.0542179082179379	4	5	5	5	0.0542179082179379	2	NA	NA	0.5
#C0BE84	1	5	0.0525245999738245	4	5	5	5	0.0525245999738245	2	NA	NA	0.5
#C0BE84	1	5	0.0496241140740892	4	5	5	5	0.0496241140740892	2	NA	NA	0.5
#C0BE84	1	5	0.0334724683469637	4	5	5	5	0.0334724683469637	2	NA	NA	0.5
#C0BE84	1	5	0.0599273434733067	4	5	5	5	0.0599273434733067	2	NA	NA	0.5
#C0BE84	1	5	0.0503151933515069	4	5	5	5	0.0503151933515069	2	NA	NA	0.5
#779A86	1	1	0.0558905469578514	5	1	1	1	0.0558905469578514	2	NA	NA	0.5
#779A86	1	1	0.0423614932269003	5	1	1	1	0.0423614932269003	2	NA	NA	0.5
#779A86	1	0.964942592670484	0.0579764940004811	5	1	1	1	0.0579764940004811	2	NA	NA	0.5
#779A86	1	1	0.0576717358339428	5	1	1	1	0.0576717358339428	2	NA	NA	0.5
#779A86	1	1.04183231765302	0.0579058531275052	5	1	1	1	0.0579058531275052	2	NA	NA	0.5
#779A86	1	1	0.0553421005363116	5	1	1	1	0.0553421005363116	2	NA	NA	0.5
#6D2F20	19	2	0.0481051359921998	5	2	2	2	0.0481051359921998	2	NA	NA	0.5
#6D2F20	19	1.90330783855692	0.0482767713262784	5	2	2	2	0.0482767713262784	2	NA	NA	0.5
#6D2F20	19	2	0.0527545854104178	5	2	2	2	0.0527545854104178	2	NA	NA	0.5
#6D2F20	19	2	0.0459086113498213	5	2	2	2	0.0459086113498213	2	NA	NA	0.5
#6D2F20	19	2.04797913887273	0.0482254237271114	5	2	2	2	0.0482254237271114	2	NA	NA	0.5
#6D2F20	19	2.02965187265422	0.0502854831628232	5	2	2	2	0.0502854831628232	2	NA	NA	0.5
#6D2F20	19	2	0.0517542609738378	5	2	2	2	0.0517542609738378	2	NA	NA	0.5
#6D2F20	19	2	0.0581329844454117	5	2	2	2	0.0581329844454117	2	NA	NA	0.5
#6D2F20	19	1.9532531825386	0.0482567917358338	5	2	2	2	0.0482567917358338	2	NA	NA	0.5
#6D2F20	19	2	0.0586658292024674	5	2	2	2	0.0586658292024674	2	NA	NA	0.5
#6D2F20	19	2	0.0499413341551102	5	2	2	2	0.0499413341551102	2	NA	NA	0.5
#6D2F20	19	2	0.0440089060103026	5	2	2	2	0.0440089060103026	2	NA	NA	0.5
#DF8360	19	3	0.0509688821968607	5	3	3	3	0.0509688821968607	2	NA	NA	0.5
#DF8360	19	3	0.0487610833728406	5	3	3	3	0.0487610833728406	2	NA	NA	0.5
#DF8360	19	3	0.0530880383032465	5	3	3	3	0.0530880383032465	2	NA	NA	0.5
#DF8360	19	3	0.0539289951122692	5	3	3	3	0.0539289951122692	2	NA	NA	0.5
#DF8360	19	3	0.0464862221678426	5	3	3	3	0.0464862221678426	2	NA	NA	0.5
#E9BA6C	1	4	0.0528285692205994	5	4	4	4	0.0528285692205994	2	NA	NA	0.5
#E9BA6C	1	4	0.0555712134946862	5	4	4	4	0.0555712134946862	2	NA	NA	0.5
#E9BA6C	1	4	0.0541685587849621	5	4	4	4	0.0541685587849621	2	NA	NA	0.5
#E9BA6C	1	4	0.0614756450938242	5	4	4	4	0.0614756450938242	2	NA	NA	0.5
#E9BA6C	1	4	0.0490217508932551	5	4	4	4	0.0490217508932551	2	NA	NA	0.5
#E9BA6C	1	4	0.0494749013379377	5	4	4	4	0.0494749013379377	2	NA	NA	0.5
#C0BE84	1	5	0.0611788842799519	5	5	5	5	0.0611788842799519	2	NA	NA	0.5
#C0BE84	1	5	0.0559897492882649	5	5	5	5	0.0559897492882649	2	NA	NA	0.5
#C0BE84	1	5	0.0577422976018397	5	5	5	5	0.0577422976018397	2	NA	NA	0.5
#C0BE84	1	5	0.0593202350996533	5	5	5	5	0.0593202350996533	2	NA	NA	0.5
#C0BE84	1	5.02002794031812	0.0581339314984184	5	5	5	5	0.0581339314984184	2	NA	NA	0.5
#C0BE84	1	5	0.0552068769349005	5	5	5	5	0.0552068769349005	2	NA	NA	0.5
#779A86	1	1	0.0720016910494305	6	1	1	1	0.0720016910494305	2	NA	NA	0.5
#779A86	1	1	0.0697632961892257	6	1	1	1	0.0697632961892257	2	NA	NA	0.5
#779A86	1	1	0.0568102275179896	6	1	1	1	0.0568102275179896	2	NA	NA	0.5
#779A86	1	1	0.0693014066705029	6	1	1	1	0.0693014066705029	2	NA	NA	0.5
#779A86	1	1	0.0680395917952692	6	1	1	1	0.0680395917952692	2	NA	NA	0.5
#779A86	1	1	0.066702808931939	6	1	1	1	0.066702808931939	2	NA	NA	0.5
#6D2F20	19	2	0.0579570959018592	6	2	2	2	0.0579570959018592	2	NA	NA	0.5
#6D2F20	19	2	0.0641770777396402	6	2	2	2	0.0641770777396402	2	NA	NA	0.5
#6D2F20	19	2	0.0744575089472236	6	2	2	2	0.0744575089472236	2	NA	NA	0.5
#6D2F20	19	2	0.0662875317698279	6	2	2	2	0.0662875317698279	2	NA	NA	0.5
#6D2F20	19	2	0.0690815993515299	6	2	2	2	0.0690815993515299	2	NA	NA	0.5
#6D2F20	19	2	0.0626212976910342	6	2	2	2	0.0626212976910342	2	NA	NA	0.5
#6D2F20	19	2	0.0553038848820677	6	2	2	2	0.0553038848820677	2	NA	NA	0.5
#6D2F20	19	2	0.0714223586804636	6	2	2	2	0.0714223586804636	2	NA	NA	0.5
#6D2F20	19	2.04324092767503	0.0725241814146864	6	2	2	2	0.0725241814146864	2	NA	NA	0.5
#6D2F20	19	2	0.0542463127121914	6	2	2	2	0.0542463127121914	2	NA	NA	0.5
#6D2F20	19	2	0.0737203047159008	6	2	2	2	0.0737203047159008	2	NA	NA	0.5
#6D2F20	19	2	0.0723095797223134	6	2	2	2	0.0723095797223134	2	NA	NA	0.5
#DF8360	19	3	0.0645930288323658	6	3	3	3	0.0645930288323658	2	NA	NA	0.5
#DF8360	19	3	0.06365692939474	6	3	3	3	0.06365692939474	2	NA	NA	0.5
#DF8360	19	3	0.0727283143317413	6	3	3	3	0.0727283143317413	2	NA	NA	0.5
#DF8360	19	3	0.0737243062213209	6	3	3	3	0.0737243062213209	2	NA	NA	0.5
#DF8360	19	3	0.070109629497596	6	3	3	3	0.070109629497596	2	NA	NA	0.5
#E9BA6C	1	4	0.0697727511450627	6	4	4	4	0.0697727511450627	2	NA	NA	0.5
#E9BA6C	1	4.03599370394502	0.0700694263708172	6	4	4	4	0.0700694263708172	2	NA	NA	0.5
#E9BA6C	1	4	0.0762146127460262	6	4	4	4	0.0762146127460262	2	NA	NA	0.5
#E9BA6C	1	4	0.0667770449549594	6	4	4	4	0.0667770449549594	2	NA	NA	0.5
#E9BA6C	1	3.99944098369378	0.0703610642179587	6	4	4	4	0.0703610642179587	2	NA	NA	0.5
#E9BA6C	1	4	0.0682148890350463	6	4	4	4	0.0682148890350463	2	NA	NA	0.5
#C0BE84	1	5	0.0665864991570515	6	5	5	5	0.0665864991570515	2	NA	NA	0.5
#C0BE84	1	5.01992614782753	0.0656797885598501	6	5	5	5	0.0656797885598501	2	NA	NA	0.5
#C0BE84	1	5	0.0638391913194011	6	5	5	5	0.0638391913194011	2	NA	NA	0.5
#C0BE84	1	5	0.0618966716063756	6	5	5	5	0.0618966716063756	2	NA	NA	0.5
#C0BE84	1	5.00475252979701	0.067011985425971	6	5	5	5	0.067011985425971	2	NA	NA	0.5
#C0BE84	1	5	0.0652877754102332	6	5	5	5	0.0652877754102332	2	NA	NA	0.5
